# Supplementary material for: De Novo Transcriptome Assembly of Pummelo and Molecular Marker Development
Source: PLoS One. 2015 Mar 23;10(3):e0120615. doi: 10.1371/journal.pone.0120615 (PMC4370633; doi:10.1371/journal.pone.0120615)
Supplement: S1 Table — (XLS) [file pone.0120615.s003.xls]

## Sheet: KEGG
1 Metabolism	19780
1.1 Global map	7885
Metabolic pathways	5240	ko01100
Biosynthesis of secondary metabolites	2645	ko01110
1.2 Carbohydrate metabolism	2528
Starch and sucrose metabolism	516	ko00500
Amino sugar and nucleotide sugar metabolism	261	ko00520
Glycolysis / Gluconeogenesis	242	ko00010
Pentose and glucuronate interconversions	222	ko00040
Inositol phosphate metabolism	218	ko00562
Galactose metabolism	187	ko00052
Pyruvate metabolism	177	ko00620
Ascorbate and aldarate metabolism	132	ko00053
Fructose and mannose metabolism	129	ko00051
Pentose phosphate pathway	110	ko00030
Propanoate metabolism	102	ko00640
Glyoxylate and dicarboxylate metabolism	101	ko00630
Citrate cycle (TCA cycle)	84	ko00020
Butanoate metabolism	41	ko00650
C5-Branched dibasic acid metabolism	6	ko00660
1.3 Lipid Metabolism	1853
Glycerophospholipid metabolism	495	ko00564
Ether lipid metabolism	332	ko00565
Glycerolipid metabolism	159	ko00561
alpha-Linolenic acid metabolism	151	ko00592
Cutin, suberine and wax biosynthesis	118	ko00073
Steroid biosynthesis	104	ko00100
Sphingolipid metabolism	103	ko00600
Fatty acid metabolism	97	ko00071
Linoleic acid metabolism	69	ko00591
Fatty acid biosynthesis	68	ko00061
Biosynthesis of unsaturated fatty acids	58	ko01040
Fatty acid elongation	49	ko00062
Arachidonic acid metabolism	34	ko00590
Synthesis and degradation of ketone bodies	16	ko00072
1.4 Biosynthesis of other secondary metabolites	1521
Phenylpropanoid biosynthesis	440	ko00940
Stilbenoid, diarylheptanoid and gingerol biosynthesis	306	ko00945
Flavonoid biosynthesis	302	ko00941
Flavone and flavonol biosynthesis	148	ko00944
Tropane, piperidine and pyridine alkaloid biosynthesis	71	ko00960
Isoflavonoid biosynthesis	61	ko00943
Benzoxazinoid biosynthesis	58	ko00402
Isoquinoline alkaloid biosynthesis	52	ko00950
Glucosinolate biosynthesis	40	ko00966
Indole alkaloid biosynthesis	27	ko00901
Anthocyanin biosynthesis	7	ko00942
Betalain biosynthesis	7	ko00965
Caffeine metabolism	2	ko00232
1.5 Amino acid metabolism	1401
Arginine and proline metabolism	185	ko00330
Phenylalanine metabolism	175	ko00360
Cysteine and methionine metabolism	153	ko00270
Tyrosine metabolism	152	ko00350
Valine, leucine and isoleucine degradation	126	ko00280
Glycine, serine and threonine metabolism	105	ko00260
Alanine, aspartate and glutamate metabolism	99	ko00250
Phenylalanine, tyrosine and tryptophan biosynthesis	93	ko00400
Lysine degradation	87	ko00310
Tryptophan metabolism	83	ko00380
Histidine metabolism	55	ko00340
Lysine biosynthesis	55	ko00300
Valine, leucine and isoleucine biosynthesis	33	ko00290
1.6 Nucleotide metabolism	1258
Purine metabolism	638	ko00230
Pyrimidine metabolism	620	ko00240
1.7 Metabolism of terpenoids and polyketides	961
Limonene and pinene degradation	208	ko00903
Carotenoid biosynthesis	200	ko00906
Zeatin biosynthesis	159	ko00908
Terpenoid backbone biosynthesis	130	ko00900
Diterpenoid biosynthesis	123	ko00904
Brassinosteroid biosynthesis	53	ko00905
Sesquiterpenoid and triterpenoid biosynthesis	49	ko00909
Monoterpenoid biosynthesis	39	ko00902
1.8 Energy metabolism	764
Oxidative phosphorylation	325	ko00190
Carbon fixation in photosynthetic organisms	130	ko00710
Photosynthesis	112	ko00195
Nitrogen metabolism	108	ko00910
Sulfur metabolism	51	ko00920
Photosynthesis - antenna proteins	38	ko00196
1.9 Glycan biosynthesis and metabolism	597
Glycosylphosphatidylinositol(GPI)-anchor biosynthesis	161	ko00563
Other glycan degradation	143	ko00511
N-Glycan biosynthesis	108	ko00510
Glycosaminoglycan degradation	65	ko00531
Other types of O-glycan biosynthesis	51	ko00514
Glycosphingolipid biosynthesis - ganglio series	47	ko00604
Glycosphingolipid biosynthesis - globo series	22	ko00603
1.10 Metabolism of cofactors and vitamins	543
Ubiquinone and other terpenoid-quinone biosynthesis	124	ko00130
Porphyrin and chlorophyll metabolism	121	ko00860
Folate biosynthesis	55	ko00790
Pantothenate and CoA biosynthesis	50	ko00770
One carbon pool by folate	41	ko00670
Vitamin B6 metabolism	39	ko00750
Nicotinate and nicotinamide metabolism	36	ko00760
Riboflavin metabolism	31	ko00740
Thiamine metabolism	26	ko00730
Lipoic acid metabolism	10	ko00785
Biotin metabolism	10	ko00780
1.11 Metabolism of other amino acids	469
Glutathione metabolism	186	ko00480
Cyanoamino acid metabolism	141	ko00460
beta-Alanine metabolism	85	ko00410
Selenocompound metabolism	43	ko00450
Taurine and hypotaurine metabolism	14	ko00430
2 Genetic Information Processing	6009
2.1 Translation	2153
RNA transport	726	ko03013
Ribosome	492	ko03010
Ribosome biogenesis in eukaryotes	402	ko03008
mRNA surveillance pathway	391	ko03015
Aminoacyl-tRNA biosynthesis	142	ko00970
2.2 Folding, sorting and degradation	1743
Protein processing in endoplasmic reticulum	552	ko04141
RNA degradation	487	ko03018
Ubiquitin mediated proteolysis	444	ko04120
SNARE interactions in vesicular transport	86	ko04130
Protein export	77	ko03060
Proteasome	71	ko03050
Sulfur relay system	26	ko04122
2.3 Transcription	1263
Spliceosome	722	ko03040
RNA polymerase	394	ko03020
Basal transcription factors	147	ko03022
2.4 Replication and Repair	850
Nucleotide excision repair	190	ko03420
Homologous recombination	176	ko03440
Base excision repair	169	ko03410
DNA replication	154	ko03030
Mismatch repair	120	ko03430
Non-homologous end-joining	41	ko03450
3 Organismal Systems	2077
3.1 Environmental adaptation	1989
Plant-pathogen interaction	1758	ko04626
Circadian rhythm - plant	196	ko04712
Circadian rhythm - mammal	35	ko04710
3.2 Immune system	88
Natural killer cell mediated cytotoxicity	88	ko04650
4 Environmental Information Processing	1771
4.1 Signal transduction	1464
Plant hormone signal transduction	1286	ko04075
Phosphatidylinositol signaling system	178	ko04070
4.2 Membrane transport	307
ABC transporters	307	ko02010
5 Cellular Processes	1148
5.1 Transport and catabolism	1148
Endocytosis	515	ko04144
Phagosome	265	ko04145
Peroxisome	206	ko04146
Regulation of autophagy	162	ko04140
