# Supplementary material for: De Novo Transcriptome Assembly of Pummelo and Molecular Marker Development
Source: PLoS One. 2015 Mar 23;10(3):e0120615. doi: 10.1371/journal.pone.0120615 (PMC4370633; doi:10.1371/journal.pone.0120615)
Supplement: S2 Table — (XLS) [file pone.0120615.s004.xls]

## Sheet: Sheet2
S2 Table. The detailed information of all SSR primer pairs for 1174 loci.
Primer name	Unigene	Motif	Forward primer	Annealing temperature of foward primer	Reverse primer	Annealing temperature of Reverse primer	Product Size (bp)	Start	End	Chromosome localization	Start position in chromosome (Mb)	End position in chromosome (Mb)	Amplification product
CgSSR0009-1	CL37.Contig2	TCT(3*6)	CGCCCGATTACTCTACTCTTCTT	60.274	CGTCTAGGGGAGAATAATGACAA	59.51	138	376	513	Un	Un	Un	CGCCCGATTACTCTACTCTTCTTTCG[TCTTCTTCTTCTTCTTCT]TTGTGCAAATAATAAACATTCAATATTTTTTAATTTTTAATTTTTTTAAAATAAAATAGCTAATAATTTTATTGTCATTATTCTCCCCTAGACG
CgSSR0009-2	CL37.Contig2	TCT(3*6)	CGCCCGATTACTCTACTCTTCTT	60.274	CGTCTAGGGGAGAATAATGACAAT	59.772	138	376	513	Un	Un	Un	CGCCCGATTACTCTACTCTTCTTTCG[TCTTCTTCTTCTTCTTCT]TTGTGCAAATAATAAACATTCAATATTTTTTAATTTTTAATTTTTTTAAAATAAAATAGCTAATAATTTTATTGTCATTATTCTCCCCTAGACG
CgSSR0009-3	CL37.Contig2	TCT(3*6)	CCCGATTACTCTACTCTTCTTTCG	59.82	CGTCTAGGGGAGAATAATGACAA	59.51	136	376	511	Un	Un	Un	CCCGATTACTCTACTCTTCTTTCG[TCTTCTTCTTCTTCTTCT]TTGTGCAAATAATAAACATTCAATATTTTTTAATTTTTAATTTTTTTAAAATAAAATAGCTAATAATTTTATTGTCATTATTCTCCCCTAGACG
CgSSR0009-4	CL37.Contig2	TCT(3*6)	CGCCCGATTACTCTACTCTTCTT	60.274	CCGTCTAGGGGAGAATAATGACA	61.518	139	376	514	Un	Un	Un	CGCCCGATTACTCTACTCTTCTTTCG[TCTTCTTCTTCTTCTTCT]TTGTGCAAATAATAAACATTCAATATTTTTTAATTTTTAATTTTTTTAAAATAAAATAGCTAATAATTTTATTGTCATTATTCTCCCCTAGACGG
CgSSR0009-5	CL37.Contig2	TCT(3*6)	CGCCCGATTACTCTACTCTTCTT	60.274	CCGTCTAGGGGAGAATAATGAC	58.981	139	376	514	Un	Un	Un	CGCCCGATTACTCTACTCTTCTTTCG[TCTTCTTCTTCTTCTTCT]TTGTGCAAATAATAAACATTCAATATTTTTTAATTTTTAATTTTTTTAAAATAAAATAGCTAATAATTTTATTGTCATTATTCTCCCCTAGACGG
CgSSR0017-1	CL46.Contig2	TCA(3*5)	CGGCAAATTAAGGAAGTATGATT	58.644	GGGATCACCGGATAAGTTTCTAA	60.532	160	306	465	Cs1g16830	287136	288731	CGGCAAATTAAGGAAGTATGATTCATTTTCT[TCATCATCATCATCA]GCTTCACGACCTCGTCCGGTTGTGGCTGATCATGATCATGTCGTGATTTCTAGGAGTATTACTATTCTAAGAACCAATGCTAATTCTAATTTTAGAAACTTATCCGGTGATCCC
CgSSR0017-2	CL46.Contig2	TCA(3*5)	CGGCAAATTAAGGAAGTATGATT	58.644	GGGATCACCGGATAAGTTTCTA	59.333	160	306	465	Cs1g16830	287136	288731	CGGCAAATTAAGGAAGTATGATTCATTTTCT[TCATCATCATCATCA]GCTTCACGACCTCGTCCGGTTGTGGCTGATCATGATCATGTCGTGATTTCTAGGAGTATTACTATTCTAAGAACCAATGCTAATTCTAATTTTAGAAACTTATCCGGTGATCCC
CgSSR0017-3	CL46.Contig2	TCA(3*5)	CGGCAAATTAAGGAAGTATGATT	58.644	GGGATCACCGGATAAGTTTCT	59.298	160	306	465	Cs1g16830	287136	288731	CGGCAAATTAAGGAAGTATGATTCATTTTCT[TCATCATCATCATCA]GCTTCACGACCTCGTCCGGTTGTGGCTGATCATGATCATGTCGTGATTTCTAGGAGTATTACTATTCTAAGAACCAATGCTAATTCTAATTTTAGAAACTTATCCGGTGATCCC
CgSSR0017-4	CL46.Contig2	TCA(3*5)	CGGCAAATTAAGGAAGTATGAT	57.387	GGGATCACCGGATAAGTTTCTAA	60.532	160	306	465	Cs1g16830	287136	288731	CGGCAAATTAAGGAAGTATGATTCATTTTCT[TCATCATCATCATCA]GCTTCACGACCTCGTCCGGTTGTGGCTGATCATGATCATGTCGTGATTTCTAGGAGTATTACTATTCTAAGAACCAATGCTAATTCTAATTTTAGAAACTTATCCGGTGATCCC
CgSSR0017-5	CL46.Contig2	TCA(3*5)	TCGGCAAATTAAGGAAGTATGAT	59.061	GGATCACCGGATAAGTTTCTAA	57.272	160	306	465	Cs1g16830	287136	288731	TCGGCAAATTAAGGAAGTATGATTCATTTTCT[TCATCATCATCATCA]GCTTCACGACCTCGTCCGGTTGTGGCTGATCATGATCATGTCGTGATTTCTAGGAGTATTACTATTCTAAGAACCAATGCTAATTCTAATTTTAGAAACTTATCCGGTGATCC
CgSSR0123-1	CL181.Contig1	TC(2*6)	CTCCATTGCTCATTATCTGCTTC	60.238	TCGGAGACATCATTGAGGTAAGT	60.012	158	425	582	Cs7g22700	287136	288731	CTCCATTGCTCATTATCTGCTTCAGAAGAAAGGTTAGTCTTTTCTTCAGAATCAATTTTGCAAATGTTCTTACTATAATTACTTTTTTTT[TCTCTCTCTCTC]TTTTAGTTAGTTCTGTGATGCACGCATACTGCTACTTACCTCAATGATGTCTCCGA
CgSSR0123-2	CL181.Contig1	TC(2*6)	TCTCCATTGCTCATTATCTGCTT	60.238	TCGGAGACATCATTGAGGTAAGT	60.012	159	425	583	Cs7g22700	287136	288731	TCTCCATTGCTCATTATCTGCTTCAGAAGAAAGGTTAGTCTTTTCTTCAGAATCAATTTTGCAAATGTTCTTACTATAATTACTTTTTTTT[TCTCTCTCTCTC]TTTTAGTTAGTTCTGTGATGCACGCATACTGCTACTTACCTCAATGATGTCTCCGA
CgSSR0123-3	CL181.Contig1	TC(2*6)	TTCTCCATTGCTCATTATCTGCT	60.238	TCGGAGACATCATTGAGGTAAGT	60.012	160	425	584	Cs7g22700	287136	288731	TTCTCCATTGCTCATTATCTGCTTCAGAAGAAAGGTTAGTCTTTTCTTCAGAATCAATTTTGCAAATGTTCTTACTATAATTACTTTTTTTT[TCTCTCTCTCTC]TTTTAGTTAGTTCTGTGATGCACGCATACTGCTACTTACCTCAATGATGTCTCCGA
CgSSR0124-1	CL205.Contig1	ACA(3*7)	TTTTTGTTTGCCAAGAAACTGAT	60.03	TTGAATTATTTGATGACGCTGTG	60.013	149	191	339	Cs3g22260	415970	418124	TTTTTGTTTGCCAAGAAACTGATCAAAGAAAATTTATATATGATCCTTCGCATCTGGGAAAATTGAATAAGCAAAACCCCAGATGAAAATAATGGAAC[ACAACAACAACAACAACAACA]ACCAAACCACAGCGTCATCAAATAATTCAA
CgSSR0124-2	CL205.Contig1	ACA(3*7)	TCTGGGAAAATTGAATAAGCAAA	59.961	TTGAATTATTTGATGACGCTGTG	60.013	97	191	287	Cs3g22260	415970	418124	TCTGGGAAAATTGAATAAGCAAAACCCCAGATGAAAATAATGGAAC[ACAACAACAACAACAACAACA]ACCAAACCACAGCGTCATCAAATAATTCAA
CgSSR0124-3	CL205.Contig1	ACA(3*7)	GAAAATTGAATAAGCAAAACCCC	60.071	TTGAATTATTTGATGACGCTGTG	60.013	92	191	282	Cs3g22260	415970	418124	GAAAATTGAATAAGCAAAACCCCAGATGAAAATAATGGAAC[ACAACAACAACAACAACAACA]ACCAAACCACAGCGTCATCAAATAATTCAA
CgSSR0124-4	CL205.Contig1	ACA(3*7)	GGAAAATTGAATAAGCAAAACCC	60.071	TTGAATTATTTGATGACGCTGTG	60.013	93	191	283	Cs3g22260	415970	418124	GGAAAATTGAATAAGCAAAACCCCAGATGAAAATAATGGAAC[ACAACAACAACAACAACAACA]ACCAAACCACAGCGTCATCAAATAATTCAA
CgSSR0124-5	CL205.Contig1	ACA(3*7)	GGGAAAATTGAATAAGCAAAACC	60.071	TTGAATTATTTGATGACGCTGTG	60.013	94	191	284	Cs3g22260	415970	418124	GGGAAAATTGAATAAGCAAAACCCCAGATGAAAATAATGGAAC[ACAACAACAACAACAACAACA]ACCAAACCACAGCGTCATCAAATAATTCAA
CgSSR0125-1	CL205.Contig2	ACA(3*7)	CTCCCATCAAGTATCATCTCCAC	59.841	TTGAATTATTTGATGACGCTGTG	60.013	110	820	929	Cs5g14530	481267	482103	CTCCCATCAAGTATCATCTCCACCTTACCTGGTGCCGGGCGTGGAAAGACAGCAGTAAC[ACAACAACAACAACAACAACA]ACCAAACCACAGCGTCATCAAATAATTCAA
CgSSR0125-2	CL205.Contig2	ACA(3*7)	TATCATCTCCACCTTACCTGGTG	60.248	TTGAATTATTTGATGACGCTGTG	60.013	99	820	918	Cs5g14530	481267	482103	TATCATCTCCACCTTACCTGGTGCCGGGCGTGGAAAGACAGCAGTAAC[ACAACAACAACAACAACAACA]ACCAAACCACAGCGTCATCAAATAATTCAA
CgSSR0125-3	CL205.Contig2	ACA(3*7)	CTCCCATCAAGTATCATCTCCAC	59.841	ATTATTTGATGACGCTGTGGTTT	59.791	106	820	925	Cs5g14530	481267	482103	CTCCCATCAAGTATCATCTCCACCTTACCTGGTGCCGGGCGTGGAAAGACAGCAGTAAC[ACAACAACAACAACAACAACA]ACCAAACCACAGCGTCATCAAATAAT
CgSSR0125-4	CL205.Contig2	ACA(3*7)	CTCCCATCAAGTATCATCTCCAC	59.841	AATTATTTGATGACGCTGTGGTT	59.791	107	820	926	Cs5g14530	481267	482103	CTCCCATCAAGTATCATCTCCACCTTACCTGGTGCCGGGCGTGGAAAGACAGCAGTAAC[ACAACAACAACAACAACAACA]ACCAAACCACAGCGTCATCAAATAATT
CgSSR0125-5	CL205.Contig2	ACA(3*7)	TATCATCTCCACCTTACCTGGTG	60.248	GTTTTGGTAGCTGCTGAAACTGT	59.874	151	820	970	Cs5g14530	481267	482103	TATCATCTCCACCTTACCTGGTGCCGGGCGTGGAAAGACAGCAGTAAC[ACAACAACAACAACAACAACA]ACCAAACCACAGCGTCATCAAATAATTCAAACCCTAATACAACAACAACGACAACAAGTACAGTTTCAGCAGCTACCAAAAC
CgSSR0153-1	CL275.Contig1	GTCACA(6*4)	GCCTGTTAATGTATTGCCAGTGT	60.309	TAGGAGATGATCCCTGATTCAAA	59.917	128	1246	1373	Un	Un	Un	GCCTGTTAATGTATTGCCAGTGTCATTTACGG[GTCACAGTCACAGTCACAGTCACA]GTCAGGCCTTTAGTGCACCTGAAGACTTGCCAAAGACTGTGACAAGGACTTTGAATCAGGGATCATCTCCTA
CgSSR0153-2	CL275.Contig1	GTCACA(6*4)	GACTAGGCCAATAGGAATATCCG	60.19	AAAGTCCTTGTCACAGTCTTTGG	59.707	144	1246	1389	Un	Un	Un	GACTAGGCCAATAGGAATATCCGATGAGATAAACCTGCCTGTTAATGTATTGCCAGTGTCATTTACGG[GTCACAGTCACAGTCACAGTCACA]GTCAGGCCTTTAGTGCACCTGAAGACTTGCCAAAGACTGTGACAAGGACTTT
CgSSR0153-3	CL275.Contig1	GTCACA(6*4)	GACTAGGCCAATAGGAATATCCG	60.19	GTCACAGTCTTTGGCAAGTCTTC	60.337	135	1246	1380	Un	Un	Un	GACTAGGCCAATAGGAATATCCGATGAGATAAACCTGCCTGTTAATGTATTGCCAGTGTCATTTACGG[GTCACAGTCACAGTCACAGTCACA]GTCAGGCCTTTAGTGCACCTGAAGACTTGCCAAAGACTGTGAC
CgSSR0153-4	CL275.Contig1	GTCACA(6*4)	CGATGAGATAAACCTGCCTGTTA	60.495	TAGGAGATGATCCCTGATTCAAA	59.917	143	1246	1388	Un	Un	Un	CGATGAGATAAACCTGCCTGTTAATGTATTGCCAGTGTCATTTACGG[GTCACAGTCACAGTCACAGTCACA]GTCAGGCCTTTAGTGCACCTGAAGACTTGCCAAAGACTGTGACAAGGACTTTGAATCAGGGATCATCTCCTA
CgSSR0153-5	CL275.Contig1	GTCACA(6*4)	GCCTGTTAATGTATTGCCAGTGT	60.309	AAAGTCCTTGTCACAGTCTTTGG	59.707	108	1246	1353	Un	Un	Un	GCCTGTTAATGTATTGCCAGTGTCATTTACGG[GTCACAGTCACAGTCACAGTCACA]GTCAGGCCTTTAGTGCACCTGAAGACTTGCCAAAGACTGTGACAAGGACTTT
CgSSR0155-1	CL279.Contig1	T(1*13)	AAGATAAAGAACCAGAACCGCTC	60.14	CCAAATCCAGATATAGCACAAGC	60.003	97	1421	1517	Un	Un	Un	AAGATAAAGAACCAGAACCGCTCATTTTCTTTTTTTTTTTTTCACACAAAACTGCCA[CTGCTGCTGCTGCTGCTG]CTTGTGCTATATCTGGATTTGG
CgSSR0155-2	CL279.Contig1	T(1*13)	GAAGATAAAGAACCAGAACCGCT	60.14	CCAAATCCAGATATAGCACAAGC	60.003	98	1421	1518	Un	Un	Un	GAAGATAAAGAACCAGAACCGCTCATTTTCTTTTTTTTTTTTTCACACAAAACTGCCA[CTGCTGCTGCTGCTGCTG]CTTGTGCTATATCTGGATTTGG
CgSSR0155-3	CL279.Contig1	T(1*13)	AGAAGATAAAGAACCAGAACCGC	60.14	CCAAATCCAGATATAGCACAAGC	60.003	99	1421	1519	Un	Un	Un	AGAAGATAAAGAACCAGAACCGCTCATTTTCTTTTTTTTTTTTTCACACAAAACTGCCA[CTGCTGCTGCTGCTGCTG]CTTGTGCTATATCTGGATTTGG
CgSSR0155-4	CL279.Contig1	T(1*13)	GGTGCCACTGAAGAAGATAAAGA	59.776	CCAAATCCAGATATAGCACAAGC	60.003	110	1421	1530	Un	Un	Un	GGTGCCACTGAAGAAGATAAAGAACCAGAACCGCTCATTTTCTTTTTTTTTTTTTCACACAAAACTGCCA[CTGCTGCTGCTGCTGCTG]CTTGTGCTATATCTGGATTTGG
CgSSR0155-5	CL279.Contig1	T(1*13)	AAGATAAAGAACCAGAACCGCTC	60.14	AATCCAGATATAGCACAAGCAGC	59.797	94	1421	1514	Un	Un	Un	AAGATAAAGAACCAGAACCGCTCATTTTCTTTTTTTTTTTTTCACACAAAACTGCCA[CTGCTGCTGCTGCTGCTG]CTTGTGCTATATCTGGATT
CgSSR0156-1	CL279.Contig1	CTG(3*6)	AAGATAAAGAACCAGAACCGCTC	60.14	TTGTAGTTTCATGGAAGCAGTTG	59.322	142	1449	1590	Un	Un	Un	AAGATAAAGAACCAGAACCGCTCATTTTCTTTTTTTTTTTTTCACACAAAACTGCCA[CTGCTGCTGCTGCTGCTG]CTTGTGCTATATCTGGATTTGGAATCTAATCACTAGTGTCATTGCAACTGCTTCCATGAAACTACAA
CgSSR0156-2	CL279.Contig1	CTG(3*6)	AGAAGATAAAGAACCAGAACCGC	60.14	TTGTAGTTTCATGGAAGCAGTTG	59.322	144	1449	1592	Un	Un	Un	AGAAGATAAAGAACCAGAACCGCTCATTTTCTTTTTTTTTTTTTCACACAAAACTGCCA[CTGCTGCTGCTGCTGCTG]CTTGTGCTATATCTGGATTTGGAATCTAATCACTAGTGTCATTGCAACTGCTTCCATGAAACTACAA
CgSSR0156-3	CL279.Contig1	CTG(3*6)	GGTGCCACTGAAGAAGATAAAGA	59.776	TTGTAGTTTCATGGAAGCAGTTG	59.322	155	1449	1603	Un	Un	Un	GGTGCCACTGAAGAAGATAAAGAACCAGAACCGCTCATTTTCTTTTTTTTTTTTTCACACAAAACTGCCA[CTGCTGCTGCTGCTGCTG]CTTGTGCTATATCTGGATTTGGAATCTAATCACTAGTGTCATTGCAACTGCTTCCATGAAACTACAA
CgSSR0156-4	CL279.Contig1	CTG(3*6)	ATAAAGAACCAGAACCGCTCATT	60.365	TTGTAGTTTCATGGAAGCAGTTG	59.322	139	1449	1587	Un	Un	Un	ATAAAGAACCAGAACCGCTCATTTTCTTTTTTTTTTTTTCACACAAAACTGCCA[CTGCTGCTGCTGCTGCTG]CTTGTGCTATATCTGGATTTGGAATCTAATCACTAGTGTCATTGCAACTGCTTCCATGAAACTACAA
CgSSR0156-5	CL279.Contig1	CTG(3*6)	AAGATAAAGAACCAGAACCGCTC	60.14	GGAAGCAGTTGCAATGACACTA	60.313	130	1449	1578	Un	Un	Un	AAGATAAAGAACCAGAACCGCTCATTTTCTTTTTTTTTTTTTCACACAAAACTGCCA[CTGCTGCTGCTGCTGCTG]CTTGTGCTATATCTGGATTTGGAATCTAATCACTAGTGTCATTGCAACTGCTTCC
CgSSR0161-1	CL294.Contig4	TA(2*11)	GAAGCCAAAAACTAGCCACATAG	59.362	AAATTGAGAAGTATGGGCACCTT	60.243	106	429	534	Cs7g03630	499884	503632	GAAGCCAAAAACTAGCCACATAGCTACTTCTATAT[TATATATATATATATATATATA]CATATATATTAAAGAGTGGAACTCTTAAGGTGCCCATACTTCTCAATTT
CgSSR0161-2	CL294.Contig4	TA(2*11)	AAGCCAAAAACTAGCCACATAGC	60.967	AAATTGAGAAGTATGGGCACCTT	60.243	105	429	533	Cs7g03630	499884	503632	AAGCCAAAAACTAGCCACATAGCTACTTCTATAT[TATATATATATATATATATATA]CATATATATTAAAGAGTGGAACTCTTAAGGTGCCCATACTTCTCAATTT
CgSSR0161-3	CL294.Contig4	TA(2*11)	AGCCAAAAACTAGCCACATAGC	59.819	AAATTGAGAAGTATGGGCACCTT	60.243	104	429	532	Cs7g03630	499884	503632	AGCCAAAAACTAGCCACATAGCTACTTCTATAT[TATATATATATATATATATATA]CATATATATTAAAGAGTGGAACTCTTAAGGTGCCCATACTTCTCAATTT
CgSSR0161-4	CL294.Contig4	TA(2*11)	TTTTCATTTTTGACCCTGGAAG	60.317	AAATTGAGAAGTATGGGCACCTT	60.243	124	429	552	Cs7g03630	499884	503632	TTTTCATTTTTGACCCTGGAAGCCAAAAACTAGCCACATAGCTACTTCTATAT[TATATATATATATATATATATA]CATATATATTAAAGAGTGGAACTCTTAAGGTGCCCATACTTCTCAATTT
CgSSR0161-5	CL294.Contig4	TA(2*11)	TTTTTCATTTTTGACCCTGGAAG	61.463	AAATTGAGAAGTATGGGCACCTT	60.243	125	429	553	Cs7g03630	499884	503632	TTTTTCATTTTTGACCCTGGAAGCCAAAAACTAGCCACATAGCTACTTCTATAT[TATATATATATATATATATATA]CATATATATTAAAGAGTGGAACTCTTAAGGTGCCCATACTTCTCAATTT
CgSSR0166-1	CL303.Contig5	GAAGGA(6*4)	GAGAGATCGCTGAGAGACCAAC	60.541	ATATAACAACCTCCACCTCAGCA	59.906	158	3086	3243	Cs2g21430	530580	532837	GAGAGATCGCTGAGAGACCAACGAT[GAAGGAGAAGGAGAAGGAGAAGGA]GAAAGAGAACGTGCAGGTAAGGACTTAAATGAAGATAGCGAAGAGACGAATCGTGACCTAGAAGAAGCTCTGAGGATTGAAGAAGCTGCTGAGGTGGAGGTTGTTATAT
CgSSR0166-2	CL303.Contig5	GAAGGA(6*4)	GAGAGATCGCTGAGAGACCAAC	60.541	CTCAGAGCTTCTTCTAGGTCACG	59.84	123	3086	3208	Cs2g21430	530580	532837	GAGAGATCGCTGAGAGACCAACGAT[GAAGGAGAAGGAGAAGGAGAAGGA]GAAAGAGAACGTGCAGGTAAGGACTTAAATGAAGATAGCGAAGAGACGAATCGTGACCTAGAAGAAGCTCTGAG
CgSSR0166-3	CL303.Contig5	GAAGGA(6*4)	GAGAGATCGCTGAGAGACCAAC	60.541	AGCTTCTTCAATCCTCAGAGCTT	60.162	136	3086	3221	Cs2g21430	530580	532837	GAGAGATCGCTGAGAGACCAACGAT[GAAGGAGAAGGAGAAGGAGAAGGA]GAAAGAGAACGTGCAGGTAAGGACTTAAATGAAGATAGCGAAGAGACGAATCGTGACCTAGAAGAAGCTCTGAGGATTGAAGAAGCT
CgSSR0166-4	CL303.Contig5	GAAGGA(6*4)	GAGAGATCGCTGAGAGACCAAC	60.541	TCCTCAGAGCTTCTTCTAGGTCA	59.781	125	3086	3210	Cs2g21430	530580	532837	GAGAGATCGCTGAGAGACCAACGAT[GAAGGAGAAGGAGAAGGAGAAGGA]GAAAGAGAACGTGCAGGTAAGGACTTAAATGAAGATAGCGAAGAGACGAATCGTGACCTAGAAGAAGCTCTGAGGA
CgSSR0166-5	CL303.Contig5	GAAGGA(6*4)	GAGAGATCGCTGAGAGACCAAC	60.541	TATAACAACCTCCACCTCAGCAG	60.539	157	3086	3242	Cs2g21430	530580	532837	GAGAGATCGCTGAGAGACCAACGAT[GAAGGAGAAGGAGAAGGAGAAGGA]GAAAGAGAACGTGCAGGTAAGGACTTAAATGAAGATAGCGAAGAGACGAATCGTGACCTAGAAGAAGCTCTGAGGATTGAAGAAGCTGCTGAGGTGGAGGTTGTTATA
CgSSR0176-1	CL334.Contig2	TCT(3*6)	ATACCGTTGGGAATCTCTTGTCT	60.248	ATTCATGGGAAATAGAAACCCTG	60.411	127	184	310	Cs7g25640	530580	532837	ATACCGTTGGGAATCTCTTGTCTCTCTATCAACACTAACACTCTCAATTCTAAGAAACAGACACAAGCCTTCTTC[TCTTCTTCTTCTTCTTCT]CCAAGCTGCTGCAGGGTTTCTATTTCCCATGAAT
CgSSR0176-2	CL334.Contig2	TCT(3*6)	ATACCGTTGGGAATCTCTTGTCT	60.248	GATTCATGGGAAATAGAAACCCT	59.586	128	184	311	Cs7g25640	530580	532837	ATACCGTTGGGAATCTCTTGTCTCTCTATCAACACTAACACTCTCAATTCTAAGAAACAGACACAAGCCTTCTTC[TCTTCTTCTTCTTCTTCT]CCAAGCTGCTGCAGGGTTTCTATTTCCCATGAATC
CgSSR0176-3	CL334.Contig2	TCT(3*6)	ATACCGTTGGGAATCTCTTGTCT	60.248	GGAGAAGATGATTCATGGGAAAT	60.506	137	184	320	Cs7g25640	530580	532837	ATACCGTTGGGAATCTCTTGTCTCTCTATCAACACTAACACTCTCAATTCTAAGAAACAGACACAAGCCTTCTTC[TCTTCTTCTTCTTCTTCT]CCAAGCTGCTGCAGGGTTTCTATTTCCCATGAATCATCTTCTCC
CgSSR0176-4	CL334.Contig2	TCT(3*6)	AAAATTAACAAACAATGCGAAGC	59.589	ATTCATGGGAAATAGAAACCCTG	60.411	150	184	333	Cs7g25640	530580	532837	AAAATTAACAAACAATGCGAAGCATACCGTTGGGAATCTCTTGTCTCTCTATCAACACTAACACTCTCAATTCTAAGAAACAGACACAAGCCTTCTTC[TCTTCTTCTTCTTCTTCT]CCAAGCTGCTGCAGGGTTTCTATTTCCCATGAAT
CgSSR0176-5	CL334.Contig2	TCT(3*6)	AAAATTAACAAACAATGCGAAGC	59.589	GATTCATGGGAAATAGAAACCCT	59.586	151	184	334	Cs7g25640	530580	532837	AAAATTAACAAACAATGCGAAGCATACCGTTGGGAATCTCTTGTCTCTCTATCAACACTAACACTCTCAATTCTAAGAAACAGACACAAGCCTTCTTC[TCTTCTTCTTCTTCTTCT]CCAAGCTGCTGCAGGGTTTCTATTTCCCATGAATC
CgSSR0218-1	CL471.Contig2	AAG(3*5)	ACAATGAAGGAGGCCAATAGAA	59.966	TTTGGTGTCGTTCTGAACTTCTT	60.192	132	477	608	Cs8g20180	530580	532837	ACAATGAAGGAGGCCAATAGA[AAGAAGAAGAAGAAG]CGGTCACGTGCTGCGAAACCAGCCCCCAACAATTCCTCACGTGACAGCAACAAACCGACAGCGACGGACGGCGAAGAAGTTCAGAACGACACCAAA
CgSSR0218-2	CL471.Contig2	AAG(3*5)	ACACAATGAAGGAGGCCAATAG	60.373	TTTGGTGTCGTTCTGAACTTCTT	60.192	134	477	610	Cs8g20180	530580	532837	ACACAATGAAGGAGGCCAATAGA[AAGAAGAAGAAGAAG]CGGTCACGTGCTGCGAAACCAGCCCCCAACAATTCCTCACGTGACAGCAACAAACCGACAGCGACGGACGGCGAAGAAGTTCAGAACGACACCAAA
CgSSR0218-3	CL471.Contig2	AAG(3*5)	ACACAATGAAGGAGGCCAATAG	60.373	TTTTGGTGTCGTTCTGAACTTCT	60.192	135	477	611	Cs8g20180	530580	532837	ACACAATGAAGGAGGCCAATAGA[AAGAAGAAGAAGAAG]CGGTCACGTGCTGCGAAACCAGCCCCCAACAATTCCTCACGTGACAGCAACAAACCGACAGCGACGGACGGCGAAGAAGTTCAGAACGACACCAAAA
CgSSR0218-4	CL471.Contig2	AAG(3*5)	ACAATGAAGGAGGCCAATAGAA	59.966	TTGGTGTCGTTCTGAACTTCTTC	60.686	131	477	607	Cs8g20180	530580	532837	ACAATGAAGGAGGCCAATAGA[AAGAAGAAGAAGAAG]CGGTCACGTGCTGCGAAACCAGCCCCCAACAATTCCTCACGTGACAGCAACAAACCGACAGCGACGGACGGCGAAGAAGTTCAGAACGACACCAA
CgSSR0218-5	CL471.Contig2	AAG(3*5)	ACACAATGAAGGAGGCCAATAG	60.373	TTGGTGTCGTTCTGAACTTCTTC	60.686	133	477	609	Cs8g20180	530580	532837	ACACAATGAAGGAGGCCAATAGA[AAGAAGAAGAAGAAG]CGGTCACGTGCTGCGAAACCAGCCCCCAACAATTCCTCACGTGACAGCAACAAACCGACAGCGACGGACGGCGAAGAAGTTCAGAACGACACCAA
CgSSR0221-1	CL485.Contig3	AG(2*10)	GATTTAAGAGGGAGTGGGAGAGA	60.082	TTGAGCATGAAGAAAAGAAGAGG	60.008	145	7212	7356	Cs3g16990	630005	632082	GATTTAAGAGGGAGTGGGAGAGATTTA[AGAGAGAGAGAGAGAGAGAG]AATCAGACTCTCTTCTTCTTCTGCTACTTCTTCTCTTCGGCATGTCCACATCACAGCCACCATTTTCTTTCTCCTCCTCTTCTTTTCTTCATGCTCAA
CgSSR0221-2	CL485.Contig3	AG(2*10)	GAGATTTAAGAGGGAGTGGGAGA	60.082	TTGAGCATGAAGAAAAGAAGAGG	60.008	147	7212	7358	Cs3g16990	630005	632082	GAGATTTAAGAGGGAGTGGGAGAGATTTA[AGAGAGAGAGAGAGAGAGAG]AATCAGACTCTCTTCTTCTTCTGCTACTTCTTCTCTTCGGCATGTCCACATCACAGCCACCATTTTCTTTCTCCTCCTCTTCTTTTCTTCATGCTCAA
CgSSR0221-3	CL485.Contig3	AG(2*10)	GAGAGATTTAAGAGGGAGTGGGA	60.082	TTGAGCATGAAGAAAAGAAGAGG	60.008	149	7212	7360	Cs3g16990	630005	632082	GAGAGATTTAAGAGGGAGTGGGAGAGATTTA[AGAGAGAGAGAGAGAGAGAG]AATCAGACTCTCTTCTTCTTCTGCTACTTCTTCTCTTCGGCATGTCCACATCACAGCCACCATTTTCTTTCTCCTCCTCTTCTTTTCTTCATGCTCAA
CgSSR0221-4	CL485.Contig3	AG(2*10)	GATTTAAGAGGGAGTGGGAGAGA	60.082	AGAGGAGGAGAAAGAAAATGGTG	60.115	127	7212	7338	Cs3g16990	630005	632082	GATTTAAGAGGGAGTGGGAGAGATTTA[AGAGAGAGAGAGAGAGAGAG]AATCAGACTCTCTTCTTCTTCTGCTACTTCTTCTCTTCGGCATGTCCACATCACAGCCACCATTTTCTTTCTCCTCCTCT
CgSSR0221-5	CL485.Contig3	AG(2*10)	GAGATTTAAGAGGGAGTGGGAGA	60.082	AGAGGAGGAGAAAGAAAATGGTG	60.115	129	7212	7340	Cs3g16990	630005	632082	GAGATTTAAGAGGGAGTGGGAGAGATTTA[AGAGAGAGAGAGAGAGAGAG]AATCAGACTCTCTTCTTCTTCTGCTACTTCTTCTCTTCGGCATGTCCACATCACAGCCACCATTTTCTTTCTCCTCCTCT
CgSSR0232-1	CL534.Contig1	GTG(3*7)	CTGCAGCTGAACTCGTACTCTC	59.448	TGATCTCAACATGATGCTCAAAC	60.133	156	636	791	Cs1g15670	663293	665795	CTGCAGCTGAACTCGTACTCTCGCTGCGCTGCCATGTGGAACGACGACTCGTGGCCGCGGTGGTGGTGGTA[GTGGTGGTGGTGGTGGTGGTG]AATGAGATTGTTCAGGGCTTTGCCCCCGGCAATCTTGCCGCGTTTGAGCATCATGTTGAGATCA
CgSSR0232-2	CL534.Contig1	GTG(3*7)	AGCTGAACTCGTACTCTCGCTG	61.263	TGATCTCAACATGATGCTCAAAC	60.133	152	636	787	Cs1g15670	663293	665795	AGCTGAACTCGTACTCTCGCTGCGCTGCCATGTGGAACGACGACTCGTGGCCGCGGTGGTGGTGGTA[GTGGTGGTGGTGGTGGTGGTG]AATGAGATTGTTCAGGGCTTTGCCCCCGGCAATCTTGCCGCGTTTGAGCATCATGTTGAGATCA
CgSSR0232-3	CL534.Contig1	GTG(3*7)	CAGCTGAACTCGTACTCTCGCT	61.263	TGATCTCAACATGATGCTCAAAC	60.133	153	636	788	Cs1g15670	663293	665795	CAGCTGAACTCGTACTCTCGCTGCGCTGCCATGTGGAACGACGACTCGTGGCCGCGGTGGTGGTGGTA[GTGGTGGTGGTGGTGGTGGTG]AATGAGATTGTTCAGGGCTTTGCCCCCGGCAATCTTGCCGCGTTTGAGCATCATGTTGAGATCA
CgSSR0232-4	CL534.Contig1	GTG(3*7)	GCTGCAGCTGAACTCGTACTCT	61.274	TGATCTCAACATGATGCTCAAAC	60.133	157	636	792	Cs1g15670	663293	665795	GCTGCAGCTGAACTCGTACTCTCGCTGCGCTGCCATGTGGAACGACGACTCGTGGCCGCGGTGGTGGTGGTA[GTGGTGGTGGTGGTGGTGGTG]AATGAGATTGTTCAGGGCTTTGCCCCCGGCAATCTTGCCGCGTTTGAGCATCATGTTGAGATCA
CgSSR0232-5	CL534.Contig1	GTG(3*7)	CTGAACTCGTACTCTCGCTGC	60.349	TGATCTCAACATGATGCTCAAAC	60.133	150	636	785	Cs1g15670	663293	665795	CTGAACTCGTACTCTCGCTGCGCTGCCATGTGGAACGACGACTCGTGGCCGCGGTGGTGGTGGTA[GTGGTGGTGGTGGTGGTGGTG]AATGAGATTGTTCAGGGCTTTGCCCCCGGCAATCTTGCCGCGTTTGAGCATCATGTTGAGATCA
CgSSR0233-1	CL534.Contig2	GTG(3*8)	GGGAAAGTGTAGTTTGGTGTGTT	59.354	GGCATGATCGACAAGGATAGAT	60.315	149	636	784	Cs1g15670	910882	914736	GGGAAAGTGTAGTTTGGTGTGTTGCTGCAGCTGAACTCGTACTCTCGCTGCGCTGCCATGTGGAACGACGACTCGTGGCCGCGGTGGTGGTGGTA[GTGGTGGTGGTGGTGGTGGTGGTG]AAGAAGAGATCTATCCTTGTCGATCATGCC
CgSSR0233-2	CL534.Contig2	GTG(3*8)	AAGTGTAGTTTGGTGTGTTGCTG	59.269	GGCATGATCGACAAGGATAGAT	60.315	145	636	780	Cs1g15670	910882	914736	AAGTGTAGTTTGGTGTGTTGCTGCAGCTGAACTCGTACTCTCGCTGCGCTGCCATGTGGAACGACGACTCGTGGCCGCGGTGGTGGTGGTA[GTGGTGGTGGTGGTGGTGGTGGTG]AAGAAGAGATCTATCCTTGTCGATCATGCC
CgSSR0233-3	CL534.Contig2	GTG(3*8)	TAGGGGAAAGTGTAGTTTGGTGT	58.99	GGCATGATCGACAAGGATAGAT	60.315	152	636	787	Cs1g15670	910882	914736	TAGGGGAAAGTGTAGTTTGGTGTGTTGCTGCAGCTGAACTCGTACTCTCGCTGCGCTGCCATGTGGAACGACGACTCGTGGCCGCGGTGGTGGTGGTA[GTGGTGGTGGTGGTGGTGGTGGTG]AAGAAGAGATCTATCCTTGTCGATCATGCC
CgSSR0233-4	CL534.Contig2	GTG(3*8)	GTAGGGGAAAGTGTAGTTTGGTG	58.99	GGCATGATCGACAAGGATAGAT	60.315	153	636	788	Cs1g15670	910882	914736	GTAGGGGAAAGTGTAGTTTGGTGTGTTGCTGCAGCTGAACTCGTACTCTCGCTGCGCTGCCATGTGGAACGACGACTCGTGGCCGCGGTGGTGGTGGTA[GTGGTGGTGGTGGTGGTGGTGGTG]AAGAAGAGATCTATCCTTGTCGATCATGCC
CgSSR0233-5	CL534.Contig2	GTG(3*8)	AGTAGGGGAAAGTGTAGTTTGGTG	59.865	GGCATGATCGACAAGGATAGAT	60.315	154	636	789	Cs1g15670	910882	914736	AGTAGGGGAAAGTGTAGTTTGGTGTGTTGCTGCAGCTGAACTCGTACTCTCGCTGCGCTGCCATGTGGAACGACGACTCGTGGCCGCGGTGGTGGTGGTA[GTGGTGGTGGTGGTGGTGGTGGTG]AAGAAGAGATCTATCCTTGTCGATCATGCC
CgSSR0234-1	CL542.Contig1	TGG(3*5)	TAAACCTTCCAGCACTCAAGAAG	59.935	CGAACATGAAGGAAACGTTTTAG	60.043	146	259	404	Cs3g26840	1018552	1019934	TAAACCTTCCAGCACTCAAGAAGCTTGATACTATGCTGGTTAACATTCTTGAAGGGTTTCGCGAAGCTGAGTTTTGTTATGTTGATCGTGGGCTGATAGT[TGGTGGTGGTGGTGG]CGATGATACTAAAACGTTTCCTTCATGTTCG
CgSSR0234-2	CL542.Contig1	TGG(3*5)	GCGAAGCTGAGTTTTGTTATGTT	59.847	CGAACATGAAGGAAACGTTTTAG	60.043	86	259	344	Cs3g26840	1018552	1019934	GCGAAGCTGAGTTTTGTTATGTTGATCGTGGGCTGATAGT[TGGTGGTGGTGGTGG]CGATGATACTAAAACGTTTCCTTCATGTTCG
CgSSR0234-3	CL542.Contig1	TGG(3*5)	GTAAACCTTCCAGCACTCAAGAA	59.812	CGAACATGAAGGAAACGTTTTAG	60.043	147	259	405	Cs3g26840	1018552	1019934	GTAAACCTTCCAGCACTCAAGAAGCTTGATACTATGCTGGTTAACATTCTTGAAGGGTTTCGCGAAGCTGAGTTTTGTTATGTTGATCGTGGGCTGATAGT[TGGTGGTGGTGGTGG]CGATGATACTAAAACGTTTCCTTCATGTTCG
CgSSR0234-4	CL542.Contig1	TGG(3*5)	TAAACCTTCCAGCACTCAAGAAG	59.935	GCCTACTAGAGGACGAACATGAA	59.797	159	259	417	Cs3g26840	1018552	1019934	TAAACCTTCCAGCACTCAAGAAGCTTGATACTATGCTGGTTAACATTCTTGAAGGGTTTCGCGAAGCTGAGTTTTGTTATGTTGATCGTGGGCTGATAGT[TGGTGGTGGTGGTGG]CGATGATACTAAAACGTTTCCTTCATGTTCGTCCTCTAGTAGGC
CgSSR0234-5	CL542.Contig1	TGG(3*5)	TAAACCTTCCAGCACTCAAGAAG	59.935	CTAGAGGACGAACATGAAGGAAA	59.77	154	259	412	Cs3g26840	1018552	1019934	TAAACCTTCCAGCACTCAAGAAGCTTGATACTATGCTGGTTAACATTCTTGAAGGGTTTCGCGAAGCTGAGTTTTGTTATGTTGATCGTGGGCTGATAGT[TGGTGGTGGTGGTGG]CGATGATACTAAAACGTTTCCTTCATGTTCGTCCTCTAG
CgSSR0249-1	CL548.Contig1	ATC(3*5)	CACCTTCTGTTTCTTCCGTAATG	60.042	CATGAGAGTTTTCCTCAAGGATG	60.116	86	1059	1144	Cs8g02220	1593848	1594566	CACCTTCTGTTTCTTCCGTAATGATCGGTCGTGTTAA[ATCATCATCATCATC]ATTGGGTACATCATCCTTGAGGAAAACTCTCATG
CgSSR0249-2	CL548.Contig1	ATC(3*5)	CCCTTATTGAAGGGATCTTTTTG	60.177	CATGAGAGTTTTCCTCAAGGATG	60.116	152	1059	1210	Cs8g02220	1593848	1594566	CCCTTATTGAAGGGATCTTTTTGCATACTGGTATCTTCACTGGTGAATTACTCTCATTTTGATTAACACCTTCTGTTTCTTCCGTAATGATCGGTCGTGTTAA[ATCATCATCATCATC]ATTGGGTACATCATCCTTGAGGAAAACTCTCATG
CgSSR0249-3	CL548.Contig1	ATC(3*5)	CACCTTCTGTTTCTTCCGTAATG	60.042	CTGCGTACATGAGAGTTTTCCTC	60.309	93	1059	1151	Cs8g02220	1593848	1594566	CACCTTCTGTTTCTTCCGTAATGATCGGTCGTGTTAA[ATCATCATCATCATC]ATTGGGTACATCATCCTTGAGGAAAACTCTCATGTACGCAG
CgSSR0249-4	CL548.Contig1	ATC(3*5)	AAGGGATCTTTTTGCATACTGGT	60.243	CATGAGAGTTTTCCTCAAGGATG	60.116	143	1059	1201	Cs8g02220	1593848	1594566	AAGGGATCTTTTTGCATACTGGTATCTTCACTGGTGAATTACTCTCATTTTGATTAACACCTTCTGTTTCTTCCGTAATGATCGGTCGTGTTAA[ATCATCATCATCATC]ATTGGGTACATCATCCTTGAGGAAAACTCTCATG
CgSSR0249-5	CL548.Contig1	ATC(3*5)	CCTTATTGAAGGGATCTTTTTGC	60.302	CATGAGAGTTTTCCTCAAGGATG	60.116	151	1059	1209	Cs8g02220	1593848	1594566	CCTTATTGAAGGGATCTTTTTGCATACTGGTATCTTCACTGGTGAATTACTCTCATTTTGATTAACACCTTCTGTTTCTTCCGTAATGATCGGTCGTGTTAA[ATCATCATCATCATC]ATTGGGTACATCATCCTTGAGGAAAACTCTCATG
CgSSR0250-1	CL550.Contig1	CT(2*10)	TCAATGCAAAACATCCTCTCATA	59.6	CTGTCCTTTGTAGTGTGCGTGT	60.273	133	183	315	Cs2g24550	1602624	1604988	TCAATGCAAAACATCCTCTCATAATAGTCTCATCAATCTATACTTGTACATATCCCTTTTCTTCAATCCTTTTACTTTTTC[CTCTCTCTCTCTCTCTCTCT]TTTTACGCGCACACGCACACTACAAAGGACAG
CgSSR0250-2	CL550.Contig1	CT(2*10)	AGACTGTCCTCTGTTCGTTCAAT	59.31	CTGTCCTTTGTAGTGTGCGTGT	60.273	151	183	333	Cs2g24550	1602624	1604988	AGACTGTCCTCTGTTCGTTCAATGCAAAACATCCTCTCATAATAGTCTCATCAATCTATACTTGTACATATCCCTTTTCTTCAATCCTTTTACTTTTTC[CTCTCTCTCTCTCTCTCTCT]TTTTACGCGCACACGCACACTACAAAGGACAG
CgSSR0250-3	CL550.Contig1	CT(2*10)	TTCAATGCAAAACATCCTCTCAT	60.845	CTGTCCTTTGTAGTGTGCGTGT	60.273	134	183	316	Cs2g24550	1602624	1604988	TTCAATGCAAAACATCCTCTCATAATAGTCTCATCAATCTATACTTGTACATATCCCTTTTCTTCAATCCTTTTACTTTTTC[CTCTCTCTCTCTCTCTCTCT]TTTTACGCGCACACGCACACTACAAAGGACAG
CgSSR0250-4	CL550.Contig1	CT(2*10)	CAATGCAAAACATCCTCTCATAA	59.133	CTGTCCTTTGTAGTGTGCGTGT	60.273	132	183	314	Cs2g24550	1602624	1604988	CAATGCAAAACATCCTCTCATAATAGTCTCATCAATCTATACTTGTACATATCCCTTTTCTTCAATCCTTTTACTTTTTC[CTCTCTCTCTCTCTCTCTCT]TTTTACGCGCACACGCACACTACAAAGGACAG
CgSSR0250-5	CL550.Contig1	CT(2*10)	CTGTTCGTTCAATGCAAAACAT	60.039	CTGTCCTTTGTAGTGTGCGTGT	60.273	141	183	323	Cs2g24550	1602624	1604988	CTGTTCGTTCAATGCAAAACATCCTCTCATAATAGTCTCATCAATCTATACTTGTACATATCCCTTTTCTTCAATCCTTTTACTTTTTC[CTCTCTCTCTCTCTCTCTCT]TTTTACGCGCACACGCACACTACAAAGGACAG
CgSSR0296-1	CL715.Contig1	GGA(3*6)	ACTTAGTCGATGGCTTCAAATCA	60.143	TCATTGGATTTGAACTTGGTTTC	60.21	115	214	328	Cs2g01410	1602624	1604988	ACTTAGTCGATGGCTTCAAATCAAGCG[GGAGGAGGAGGAGGAGGA]GTCACGGGCGGTGGAGGCAGTGGAGGGTTTGACATGAACAAGCTATTGAAACCAAGTTCAAATCCAATGA
CgSSR0296-2	CL715.Contig1	GGA(3*6)	ACTTAGTCGATGGCTTCAAATCA	60.143	AATAGCTTGTTCATGTCAAACCC	59.428	92	214	305	Cs2g01410	1602624	1604988	ACTTAGTCGATGGCTTCAAATCAAGCG[GGAGGAGGAGGAGGAGGA]GTCACGGGCGGTGGAGGCAGTGGAGGGTTTGACATGAACAAGCTATT
CgSSR0296-3	CL715.Contig1	GGA(3*6)	GACTTAGTCGATGGCTTCAAATC	59.281	TCATTGGATTTGAACTTGGTTTC	60.21	116	214	329	Cs2g01410	1602624	1604988	GACTTAGTCGATGGCTTCAAATCAAGCG[GGAGGAGGAGGAGGAGGA]GTCACGGGCGGTGGAGGCAGTGGAGGGTTTGACATGAACAAGCTATTGAAACCAAGTTCAAATCCAATGA
CgSSR0296-4	CL715.Contig1	GGA(3*6)	ACTTAGTCGATGGCTTCAAATCA	60.143	TTGGTTTCAATAGCTTGTTCATGT	59.939	100	214	313	Cs2g01410	1602624	1604988	ACTTAGTCGATGGCTTCAAATCAAGCG[GGAGGAGGAGGAGGAGGA]GTCACGGGCGGTGGAGGCAGTGGAGGGTTTGACATGAACAAGCTATTGAAACCAA
CgSSR0296-5	CL715.Contig1	GGA(3*6)	ACTTAGTCGATGGCTTCAAATCA	60.143	TGAGTTTGGAATCATATTCATTGG	60.076	132	214	345	Cs2g01410	1602624	1604988	ACTTAGTCGATGGCTTCAAATCAAGCG[GGAGGAGGAGGAGGAGGA]GTCACGGGCGGTGGAGGCAGTGGAGGGTTTGACATGAACAAGCTATTGAAACCAAGTTCAAATCCAATGAATATGATTCCAAACTCA
CgSSR0297-1	CL715.Contig1	CTT(3*5)	CCATAACCCTAACCCTAATTCCA	60.295	TAGGACTAGGAGGCTGATGTTGA	60.268	101	575	675	Cs2g01410	1937703	1940815	CCATAACCCTAACCCTAATTCCA[CTTCTTCTTCTTCTT]CTGGTAACAACCTTCTTATGGCCTTCTTCGCCAATCAACATCAACATCAGCCTCCTAGTCCTA
CgSSR0297-2	CL715.Contig1	CTT(3*5)	CCATAACCCTAACCCTAATTCCA	60.295	AGGGAGAGTAGGACTAGGAGGCT	60.278	109	575	683	Cs2g01410	1937703	1940815	CCATAACCCTAACCCTAATTCCA[CTTCTTCTTCTTCTT]CTGGTAACAACCTTCTTATGGCCTTCTTCGCCAATCAACATCAACATCAGCCTCCTAGTCCTACTCTCCCT
CgSSR0297-3	CL715.Contig1	CTT(3*5)	CCATAACCCTAACCCTAATTCCA	60.295	GACTAGGAGGCTGATGTTGATGT	59.657	98	575	672	Cs2g01410	1937703	1940815	CCATAACCCTAACCCTAATTCCA[CTTCTTCTTCTTCTT]CTGGTAACAACCTTCTTATGGCCTTCTTCGCCAATCAACATCAACATCAGCCTCCTAGTC
CgSSR0297-4	CL715.Contig1	CTT(3*5)	TCCCATAACCCTAACCCTAATTC	59.496	TAGGACTAGGAGGCTGATGTTGA	60.268	103	575	677	Cs2g01410	1937703	1940815	TCCCATAACCCTAACCCTAATTCCA[CTTCTTCTTCTTCTT]CTGGTAACAACCTTCTTATGGCCTTCTTCGCCAATCAACATCAACATCAGCCTCCTAGTCCTA
CgSSR0297-5	CL715.Contig1	CTT(3*5)	TCCCATAACCCTAACCCTAATTC	59.496	AGGGAGAGTAGGACTAGGAGGCT	60.278	111	575	685	Cs2g01410	1937703	1940815	TCCCATAACCCTAACCCTAATTCCA[CTTCTTCTTCTTCTT]CTGGTAACAACCTTCTTATGGCCTTCTTCGCCAATCAACATCAACATCAGCCTCCTAGTCCTACTCTCCCT
CgSSR0317-1	CL738.Contig10	AC(2*7)	CCAATATCTGGCAGGAGAAAATA	59.491	GCCAAGAATTGTTAGCTGATGTT	59.685	93	152	244	Un	Un	Un	CCAATATCTGGCAGGAGAAAATAA[ACACACACACACAC]CCCCCAAATTTACAAGCTCGGGAGCTCCTGAAAACATCAGCTAACAATTCTTGGC
CgSSR0317-2	CL738.Contig10	AC(2*7)	CCAATATCTGGCAGGAGAAAATA	59.491	TGTTAACTGAATGAAAATGCCAA	59.524	111	152	262	Un	Un	Un	CCAATATCTGGCAGGAGAAAATAA[ACACACACACACAC]CCCCCAAATTTACAAGCTCGGGAGCTCCTGAAAACATCAGCTAACAATTCTTGGCATTTTCATTCAGTTAACA
CgSSR0317-3	CL738.Contig10	AC(2*7)	CCAATATCTGGCAGGAGAAAATA	59.491	TTGTTAACTGAATGAAAATGCCA	59.524	112	152	263	Un	Un	Un	CCAATATCTGGCAGGAGAAAATAA[ACACACACACACAC]CCCCCAAATTTACAAGCTCGGGAGCTCCTGAAAACATCAGCTAACAATTCTTGGCATTTTCATTCAGTTAACAA
CgSSR0317-4	CL738.Contig10	AC(2*7)	CCAATATCTGGCAGGAGAAAATA	59.491	ATGCCAAGAATTGTTAGCTGATG	60.503	95	152	246	Un	Un	Un	CCAATATCTGGCAGGAGAAAATAA[ACACACACACACAC]CCCCCAAATTTACAAGCTCGGGAGCTCCTGAAAACATCAGCTAACAATTCTTGGCAT
CgSSR0317-5	CL738.Contig10	AC(2*7)	GATAATTCAAACCATTGCTGTGC	60.724	GCCAAGAATTGTTAGCTGATGTT	59.685	115	152	266	Un	Un	Un	GATAATTCAAACCATTGCTGTGCCAATATCTGGCAGGAGAAAATAA[ACACACACACACAC]CCCCCAAATTTACAAGCTCGGGAGCTCCTGAAAACATCAGCTAACAATTCTTGGC
CgSSR0318-1	CL751.Contig1	GAA(3*5)	GAACACTTTTTCAAATTTGTCGG	59.906	TCGTTATTGACCAGACAACTCCT	60.047	151	1809	1959	Cs2g14860	2183765	2188301	GAACACTTTTTCAAATTTGTCGGTATTTATTATAATGCAAGGTACGTGGTCTGAAGGAAAATGAAGAGAAAAATAGAGGGAATATTGACAGCGATCGG[GAAGAAGAAGAAGAA]GAGAGAAGGAAAGAAAGGAGTTGTCTGGTCAATAACGA
CgSSR0318-2	CL751.Contig1	GAA(3*5)	GAACACTTTTTCAAATTTGTCGG	59.906	CCAGACAACTCCTTTCTTTCCTT	60.148	141	1809	1949	Cs2g14860	2183765	2188301	GAACACTTTTTCAAATTTGTCGGTATTTATTATAATGCAAGGTACGTGGTCTGAAGGAAAATGAAGAGAAAAATAGAGGGAATATTGACAGCGATCGG[GAAGAAGAAGAAGAA]GAGAGAAGGAAAGAAAGGAGTTGTCTGG
CgSSR0318-3	CL751.Contig1	GAA(3*5)	TGGTCTGAAGGAAAATGAAGAGA	60.228	AAGTATCACGCCTTCGTTATTGA	60.036	118	1809	1926	Cs2g14860	2183765	2188301	TGGTCTGAAGGAAAATGAAGAGAAAAATAGAGGGAATATTGACAGCGATCGG[GAAGAAGAAGAAGAA]GAGAGAAGGAAAGAAAGGAGTTGTCTGGTCAATAACGAAGGCGTGATACTT
CgSSR0318-4	CL751.Contig1	GAA(3*5)	TGGTCTGAAGGAAAATGAAGAGA	60.228	GAAGTATCACGCCTTCGTTATTG	60.036	119	1809	1927	Cs2g14860	2183765	2188301	TGGTCTGAAGGAAAATGAAGAGAAAAATAGAGGGAATATTGACAGCGATCGG[GAAGAAGAAGAAGAA]GAGAGAAGGAAAGAAAGGAGTTGTCTGGTCAATAACGAAGGCGTGATACTTC
CgSSR0318-5	CL751.Contig1	GAA(3*5)	TGGTCTGAAGGAAAATGAAGAGA	60.228	TGAAGTATCACGCCTTCGTTATT	60.036	120	1809	1928	Cs2g14860	2183765	2188301	TGGTCTGAAGGAAAATGAAGAGAAAAATAGAGGGAATATTGACAGCGATCGG[GAAGAAGAAGAAGAA]GAGAGAAGGAAAGAAAGGAGTTGTCTGGTCAATAACGAAGGCGTGATACTTCA
CgSSR0325-1	CL788.Contig3	AAG(3*5)	ACCAACTTTGACTAGAATCCCGT	60.28	ATACATCTGCTTTGCCTTTATGG	59.553	121	189	309	Cs2g05820	2183765	2188301	ACCAACTTTGACTAGAATCCCGTTACCGTGATCTATCGACTGCATTTAATTAATTTAAA[AAGAAGAAGAAGAAG]AAAACTCAGGCGAAAGATGGAAACCCATAAAGGCAAAGCAGATGTAT
CgSSR0325-2	CL788.Contig3	AAG(3*5)	ACCAACTTTGACTAGAATCCCGT	60.28	AGGATACATCTGCTTTGCCTTTA	59.323	124	189	312	Cs2g05820	2183765	2188301	ACCAACTTTGACTAGAATCCCGTTACCGTGATCTATCGACTGCATTTAATTAATTTAAA[AAGAAGAAGAAGAAG]AAAACTCAGGCGAAAGATGGAAACCCATAAAGGCAAAGCAGATGTATCCT
CgSSR0325-3	CL788.Contig3	AAG(3*5)	CCAACTTTGACTAGAATCCCGTT	60.726	ATACATCTGCTTTGCCTTTATGG	59.553	120	189	308	Cs2g05820	2183765	2188301	CCAACTTTGACTAGAATCCCGTTACCGTGATCTATCGACTGCATTTAATTAATTTAAA[AAGAAGAAGAAGAAG]AAAACTCAGGCGAAAGATGGAAACCCATAAAGGCAAAGCAGATGTAT
CgSSR0325-4	CL788.Contig3	AAG(3*5)	AACCAACTTTGACTAGAATCCCG	60.726	ATACATCTGCTTTGCCTTTATGG	59.553	122	189	310	Cs2g05820	2183765	2188301	AACCAACTTTGACTAGAATCCCGTTACCGTGATCTATCGACTGCATTTAATTAATTTAAA[AAGAAGAAGAAGAAG]AAAACTCAGGCGAAAGATGGAAACCCATAAAGGCAAAGCAGATGTAT
CgSSR0325-5	CL788.Contig3	AAG(3*5)	ACCAACTTTGACTAGAATCCCGT	60.28	GAGGATACATCTGCTTTGCCTTT	60.951	125	189	313	Cs2g05820	2183765	2188301	ACCAACTTTGACTAGAATCCCGTTACCGTGATCTATCGACTGCATTTAATTAATTTAAA[AAGAAGAAGAAGAAG]AAAACTCAGGCGAAAGATGGAAACCCATAAAGGCAAAGCAGATGTATCCTC
CgSSR0327-1	CL789.Contig1	GAA(3*8)	ATGGTCCTTACAAGCCTCTTCAC	60.881	CATTAGAACCAAACCAAAACCAG	59.795	135	1837	1971	Cs5g35330	2237227	2240359	ATGGTCCTTACAAGCCTCTTCACTACAGGTACTAAGTG[GAAGAAGAAGAAGAAGAAGAAGAA]GAGTGGCAAAAACAGATAGATGATTGTCGTTTTGGCCATGCTGCAGCCCGCTGGTTTTGGTTTGGTTCTAATG
CgSSR0327-2	CL789.Contig1	GAA(3*8)	AGGCTGACTACATCAGTGTGTCC	60.621	GCCAAAACGACAATCATCTATCT	59.519	125	1837	1961	Cs5g35330	2237227	2240359	AGGCTGACTACATCAGTGTGTCCGCCGATGGTCCTTACAAGCCTCTTCACTACAGGTACTAAGTG[GAAGAAGAAGAAGAAGAAGAAGAA]GAGTGGCAAAAACAGATAGATGATTGTCGTTTTGGC
CgSSR0327-3	CL789.Contig1	GAA(3*8)	GGTCCTTACAAGCCTCTTCACTA	58.97	CATTAGAACCAAACCAAAACCAG	59.795	133	1837	1969	Cs5g35330	2237227	2240359	GGTCCTTACAAGCCTCTTCACTACAGGTACTAAGTG[GAAGAAGAAGAAGAAGAAGAAGAA]GAGTGGCAAAAACAGATAGATGATTGTCGTTTTGGCCATGCTGCAGCCCGCTGGTTTTGGTTTGGTTCTAATG
CgSSR0327-4	CL789.Contig1	GAA(3*8)	ATGGTCCTTACAAGCCTCTTCA	60.13	CATTAGAACCAAACCAAAACCAG	59.795	135	1837	1971	Cs5g35330	2237227	2240359	ATGGTCCTTACAAGCCTCTTCACTACAGGTACTAAGTG[GAAGAAGAAGAAGAAGAAGAAGAA]GAGTGGCAAAAACAGATAGATGATTGTCGTTTTGGCCATGCTGCAGCCCGCTGGTTTTGGTTTGGTTCTAATG
CgSSR0327-5	CL789.Contig1	GAA(3*8)	ATGGTCCTTACAAGCCTCTTCAC	60.881	GCCAAAACGACAATCATCTATCT	59.519	98	1837	1934	Cs5g35330	2237227	2240359	ATGGTCCTTACAAGCCTCTTCACTACAGGTACTAAGTG[GAAGAAGAAGAAGAAGAAGAAGAA]GAGTGGCAAAAACAGATAGATGATTGTCGTTTTGGC
CgSSR0329-1	CL789.Contig2	GAA(3*8)	AGGCTGACTACATCAGTGTGTCC	60.621	TTTTGTTTCTTTCCCTCAAAACA	60.004	119	1837	1955	Un	Un	Un	AGGCTGACTACATCAGTGTGTCCGCCGATGGTCCTTACAAGCCTCTTCACTACAGGTACTAAGTG[GAAGAAGAAGAAGAAGAAGAAGAA]GAGTGAATGTTTTGAGGGAAAGAAACAAAA
CgSSR0329-2	CL789.Contig2	GAA(3*8)	AGGCTGACTACATCAGTGTGTCC	60.621	GCCAAATATTTTGTTTCTTTCCC	60.071	127	1837	1963	Un	Un	Un	AGGCTGACTACATCAGTGTGTCCGCCGATGGTCCTTACAAGCCTCTTCACTACAGGTACTAAGTG[GAAGAAGAAGAAGAAGAAGAAGAA]GAGTGAATGTTTTGAGGGAAAGAAACAAAATATTTGGC
CgSSR0329-3	CL789.Contig2	GAA(3*8)	AGGCTGACTACATCAGTGTGTCC	60.621	GGCCAAATATTTTGTTTCTTTCC	60.071	128	1837	1964	Un	Un	Un	AGGCTGACTACATCAGTGTGTCCGCCGATGGTCCTTACAAGCCTCTTCACTACAGGTACTAAGTG[GAAGAAGAAGAAGAAGAAGAAGAA]GAGTGAATGTTTTGAGGGAAAGAAACAAAATATTTGGCC
CgSSR0329-4	CL789.Contig2	GAA(3*8)	ATGGTCCTTACAAGCCTCTTCAC	60.881	TTTTGTTTCTTTCCCTCAAAACA	60.004	92	1837	1928	Un	Un	Un	ATGGTCCTTACAAGCCTCTTCACTACAGGTACTAAGTG[GAAGAAGAAGAAGAAGAAGAAGAA]GAGTGAATGTTTTGAGGGAAAGAAACAAAA
CgSSR0329-5	CL789.Contig2	GAA(3*8)	GAGCAGGCTGACTACATCAGTGT	60.891	TTTTGTTTCTTTCCCTCAAAACA	60.004	123	1837	1959	Un	Un	Un	GAGCAGGCTGACTACATCAGTGTGTCCGCCGATGGTCCTTACAAGCCTCTTCACTACAGGTACTAAGTG[GAAGAAGAAGAAGAAGAAGAAGAA]GAGTGAATGTTTTGAGGGAAAGAAACAAAA
CgSSR0331-1	CL789.Contig2	AAT(3*5)	TGACTGAAGTCACAGCCTGC	60.187	TGCGTGTAATTTTAAGCGATTTT	60.04	88	2216	2303	Cs6g07830	2283529	2285110	TGACTGAAGTCACAGCCTGCTGCC[AATAATAATAATAAT]CTTGAAAAATATCAAGCTTTTGATTAAAAATCGCTTAAAATTACACGCA
CgSSR0331-2	CL789.Contig2	AAT(3*5)	TGACTGAAGTCACAGCCTGC	60.187	TTGCGTGTAATTTTAAGCGATTT	60.04	89	2216	2304	Cs6g07830	2283529	2285110	TGACTGAAGTCACAGCCTGCTGCC[AATAATAATAATAAT]CTTGAAAAATATCAAGCTTTTGATTAAAAATCGCTTAAAATTACACGCAA
CgSSR0331-3	CL789.Contig2	AAT(3*5)	TGACTGAAGTCACAGCCTGC	60.187	CAAGGCTTGCGTGTAATTTTAAG	60.183	95	2216	2310	Cs6g07830	2283529	2285110	TGACTGAAGTCACAGCCTGCTGCC[AATAATAATAATAAT]CTTGAAAAATATCAAGCTTTTGATTAAAAATCGCTTAAAATTACACGCAAGCCTTG
CgSSR0331-4	CL789.Contig2	AAT(3*5)	AAATCTTTTTCCCAAATTAAAACAA	58.572	TGCGTGTAATTTTAAGCGATTTT	60.04	123	2216	2338	Cs6g07830	2283529	2285110	AAATCTTTTTCCCAAATTAAAACAATAATTAGTTGTGACTGAAGTCACAGCCTGCTGCC[AATAATAATAATAAT]CTTGAAAAATATCAAGCTTTTGATTAAAAATCGCTTAAAATTACACGCA
CgSSR0331-5	CL789.Contig2	AAT(3*5)	AAAATCTTTTTCCCAAATTAAAACA	58.572	TTGCGTGTAATTTTAAGCGATTT	60.04	125	2216	2340	Cs6g07830	2283529	2285110	AAAATCTTTTTCCCAAATTAAAACAATAATTAGTTGTGACTGAAGTCACAGCCTGCTGCC[AATAATAATAATAAT]CTTGAAAAATATCAAGCTTTTGATTAAAAATCGCTTAAAATTACACGCAA
CgSSR0332-1	CL795.Contig1	TTTC(4*6)	GAGGAGGATTTGTCTTTCTTTCC	59.607	CCAATTTGTCTCATGATTTCACA	59.853	115	737	851	Un	Un	Un	GAGGAGGATTTGTCTTTCTTTCCAAAATTCATTTCCCGAGTCCATTCTTTCT[TTTCTTTCTTTCTTTCTTTCTTTC]GTTCTTCTTCTGTCTTTGTGAAATCATGAGACAAATTGG
CgSSR0332-2	CL795.Contig1	TTTC(4*6)	GGAGGAGGATTTGTCTTTCTTTC	59.607	CCAATTTGTCTCATGATTTCACA	59.853	116	737	852	Un	Un	Un	GGAGGAGGATTTGTCTTTCTTTCCAAAATTCATTTCCCGAGTCCATTCTTTCT[TTTCTTTCTTTCTTTCTTTCTTTC]GTTCTTCTTCTGTCTTTGTGAAATCATGAGACAAATTGG
CgSSR0332-3	CL795.Contig1	TTTC(4*6)	AGGAGGATTTGTCTTTCTTTCCA	60.452	CCAATTTGTCTCATGATTTCACA	59.853	114	737	850	Un	Un	Un	AGGAGGATTTGTCTTTCTTTCCAAAATTCATTTCCCGAGTCCATTCTTTCT[TTTCTTTCTTTCTTTCTTTCTTTC]GTTCTTCTTCTGTCTTTGTGAAATCATGAGACAAATTGG
CgSSR0332-4	CL795.Contig1	TTTC(4*6)	TTTCTTTCCAAAATTCATTTCCC	60.483	CCAATTTGTCTCATGATTTCACA	59.853	101	737	837	Un	Un	Un	TTTCTTTCCAAAATTCATTTCCCGAGTCCATTCTTTCT[TTTCTTTCTTTCTTTCTTTCTTTC]GTTCTTCTTCTGTCTTTGTGAAATCATGAGACAAATTGG
CgSSR0332-5	CL795.Contig1	TTTC(4*6)	GAGGAGGAGGATTTGTCTTTCTT	59.265	CCAATTTGTCTCATGATTTCACA	59.853	118	737	854	Un	Un	Un	GAGGAGGAGGATTTGTCTTTCTTTCCAAAATTCATTTCCCGAGTCCATTCTTTCT[TTTCTTTCTTTCTTTCTTTCTTTC]GTTCTTCTTCTGTCTTTGTGAAATCATGAGACAAATTGG
CgSSR0333-1	CL795.Contig1	TC(2*9)	TACCAAAATGGGCTTGTAGACAG	60.4	GCACCGTATTAGTTTGCTGTTTC	60.076	113	884	996	Cs6g17680	2285819	2290535	TACCAAAATGGGCTTGTAGACAGTTATTATTCCCCCCTTTTTTTT[TCTCTCTCTCTCTCTCTC]GTGTCAAATCCCCTCGAAACGAAAACAGAAACAGCAAACTAATACGGTGC
CgSSR0333-2	CL795.Contig1	TC(2*9)	GAAAGTACCAAAATGGGCTTGTA	59.445	GCACCGTATTAGTTTGCTGTTTC	60.076	118	884	1001	Cs6g17680	2285819	2290535	GAAAGTACCAAAATGGGCTTGTAGACAGTTATTATTCCCCCCTTTTTTTT[TCTCTCTCTCTCTCTCTC]GTGTCAAATCCCCTCGAAACGAAAACAGAAACAGCAAACTAATACGGTGC
CgSSR0333-3	CL795.Contig1	TC(2*9)	TACCAAAATGGGCTTGTAGACAG	60.4	GTTTGCTGTTTCTGTTTTCGTTT	59.736	102	884	985	Cs6g17680	2285819	2290535	TACCAAAATGGGCTTGTAGACAGTTATTATTCCCCCCTTTTTTTT[TCTCTCTCTCTCTCTCTC]GTGTCAAATCCCCTCGAAACGAAAACAGAAACAGCAAAC
CgSSR0333-4	CL795.Contig1	TC(2*9)	GAAAGTACCAAAATGGGCTTGTA	59.445	GTTTGCTGTTTCTGTTTTCGTTT	59.736	107	884	990	Cs6g17680	2285819	2290535	GAAAGTACCAAAATGGGCTTGTAGACAGTTATTATTCCCCCCTTTTTTTT[TCTCTCTCTCTCTCTCTC]GTGTCAAATCCCCTCGAAACGAAAACAGAAACAGCAAAC
CgSSR0333-5	CL795.Contig1	TC(2*9)	AAGTACCAAAATGGGCTTGTAGA	59.11	GCACCGTATTAGTTTGCTGTTTC	60.076	116	884	999	Cs6g17680	2285819	2290535	AAGTACCAAAATGGGCTTGTAGACAGTTATTATTCCCCCCTTTTTTTT[TCTCTCTCTCTCTCTCTC]GTGTCAAATCCCCTCGAAACGAAAACAGAAACAGCAAACTAATACGGTGC
CgSSR0334-1	CL799.Contig2	AG(2*9)	TATGTGGAACTGAGCCTCTTCTC	59.899	ATATTCACCATGAGTTCCCAGTG	60.123	149	374	522	Cs3g03110	2285819	2290535	TATGTGGAACTGAGCCTCTTCTCTCCTAGCCATGATTCAACTCCACCGGGATCTCCTCCTCTTCTAGGCTGGCCCATGCGACATCCTGCACAAGTTCATGATCCCTA[AGAGAGAGAGAGAGAGAG]ACACTGGGAACTCATGGTGAATAT
CgSSR0334-2	CL799.Contig2	AG(2*9)	CTTCTCTCCTAGCCATGATTCAA	59.864	ATATTCACCATGAGTTCCCAGTG	60.123	132	374	505	Cs3g03110	2285819	2290535	CTTCTCTCCTAGCCATGATTCAACTCCACCGGGATCTCCTCCTCTTCTAGGCTGGCCCATGCGACATCCTGCACAAGTTCATGATCCCTA[AGAGAGAGAGAGAGAGAG]ACACTGGGAACTCATGGTGAATAT
CgSSR0334-3	CL799.Contig2	AG(2*9)	AACTGAGCCTCTTCTCTCCTAGC	59.821	ATATTCACCATGAGTTCCCAGTG	60.123	142	374	515	Cs3g03110	2285819	2290535	AACTGAGCCTCTTCTCTCCTAGCCATGATTCAACTCCACCGGGATCTCCTCCTCTTCTAGGCTGGCCCATGCGACATCCTGCACAAGTTCATGATCCCTA[AGAGAGAGAGAGAGAGAG]ACACTGGGAACTCATGGTGAATAT
CgSSR0334-4	CL799.Contig2	AG(2*9)	CCTCTTCTCTCCTAGCCATGATT	60.229	ATATTCACCATGAGTTCCCAGTG	60.123	135	374	508	Cs3g03110	2285819	2290535	CCTCTTCTCTCCTAGCCATGATTCAACTCCACCGGGATCTCCTCCTCTTCTAGGCTGGCCCATGCGACATCCTGCACAAGTTCATGATCCCTA[AGAGAGAGAGAGAGAGAG]ACACTGGGAACTCATGGTGAATAT
CgSSR0334-5	CL799.Contig2	AG(2*9)	TTCTCTCCTAGCCATGATTCAAC	59.739	ATATTCACCATGAGTTCCCAGTG	60.123	131	374	504	Cs3g03110	2285819	2290535	TTCTCTCCTAGCCATGATTCAACTCCACCGGGATCTCCTCCTCTTCTAGGCTGGCCCATGCGACATCCTGCACAAGTTCATGATCCCTA[AGAGAGAGAGAGAGAGAG]ACACTGGGAACTCATGGTGAATAT
CgSSR0364-1	CL857.Contig1	GAG(3*5)	TCAATACAACACTTCAGCACTCG	60.353	GTATCCAATAAGATCATGGGACG	59.585	145	352	496	Cs3g13180	2326079	2328646	TCAATACAACACTTCAGCACTCGAATGAAAAAATGGCTAAACGTCGCATGACAGAGGTTGAATACGAGTCTGAGATGTCGACGTCAGAGGAAATT[GAGGAGGAGGAGGAG]GAAAATGCTGAGCGTCCCATGATCTTATTGGATAC
CgSSR0364-2	CL857.Contig1	GAG(3*5)	GCAGGTGACCTCAATACAACACT	60.47	GTATCCAATAAGATCATGGGACG	59.585	155	352	506	Cs3g13180	2326079	2328646	GCAGGTGACCTCAATACAACACTTCAGCACTCGAATGAAAAAATGGCTAAACGTCGCATGACAGAGGTTGAATACGAGTCTGAGATGTCGACGTCAGAGGAAATT[GAGGAGGAGGAGGAG]GAAAATGCTGAGCGTCCCATGATCTTATTGGATAC
CgSSR0364-3	CL857.Contig1	GAG(3*5)	GTCGCATGACAGAGGTTGAATAC	60.928	TTCATCATCTTCACCGTACTCCT	60.012	143	352	494	Cs3g13180	2326079	2328646	GTCGCATGACAGAGGTTGAATACGAGTCTGAGATGTCGACGTCAGAGGAAATT[GAGGAGGAGGAGGAG]GAAAATGCTGAGCGTCCCATGATCTTATTGGATACTGATGAGGATGAAGATGAGGAGTACGGTGAAGATGATGAA
CgSSR0364-5	CL857.Contig1	GAG(3*5)	GCATGACAGAGGTTGAATACGAG	61.048	TTCATCATCTTCACCGTACTCCT	60.012	140	352	491	Cs3g13180	2326079	2328646	GCATGACAGAGGTTGAATACGAGTCTGAGATGTCGACGTCAGAGGAAATT[GAGGAGGAGGAGGAG]GAAAATGCTGAGCGTCCCATGATCTTATTGGATACTGATGAGGATGAAGATGAGGAGTACGGTGAAGATGATGAA
CgSSR0368-1	CL892.Contig7	AT(2*7)	CGTACGCTTGCTTGATCTCTACT	60.109	TAACATCACATACAACGTCACCC	59.668	136	1023	1158	Cs1g19910	2513606	2514993	CGTACGCTTGCTTGATCTCTACTTTAATCGGACTAATTAATTACTGAAAACTATTTTAAATCAATCCTTGAG[ATATATATATATAT]AATAGATTGCAGATGTTTGGTCTTGTGGGGTGACGTTGTATGTGATGTTA
CgSSR0368-2	CL892.Contig7	AT(2*7)	ATTATAACCCACTCCGTACGCTT	60.158	TAACATCACATACAACGTCACCC	59.668	150	1023	1172	Cs1g19910	2513606	2514993	ATTATAACCCACTCCGTACGCTTGCTTGATCTCTACTTTAATCGGACTAATTAATTACTGAAAACTATTTTAAATCAATCCTTGAG[ATATATATATATAT]AATAGATTGCAGATGTTTGGTCTTGTGGGGTGACGTTGTATGTGATGTTA
CgSSR0368-3	CL892.Contig7	AT(2*7)	CGTACGCTTGCTTGATCTCTACT	60.109	CCCCGACTAACATCACATACAAC	60.528	143	1023	1165	Cs1g19910	2513606	2514993	CGTACGCTTGCTTGATCTCTACTTTAATCGGACTAATTAATTACTGAAAACTATTTTAAATCAATCCTTGAG[ATATATATATATAT]AATAGATTGCAGATGTTTGGTCTTGTGGGGTGACGTTGTATGTGATGTTAGTCGGGG
CgSSR0368-4	CL892.Contig7	AT(2*7)	ATTATAACCCACTCCGTACGCTT	60.158	CCCCGACTAACATCACATACAAC	60.528	157	1023	1179	Cs1g19910	2513606	2514993	ATTATAACCCACTCCGTACGCTTGCTTGATCTCTACTTTAATCGGACTAATTAATTACTGAAAACTATTTTAAATCAATCCTTGAG[ATATATATATATAT]AATAGATTGCAGATGTTTGGTCTTGTGGGGTGACGTTGTATGTGATGTTAGTCGGGG
CgSSR0368-5	CL892.Contig7	AT(2*7)	CGTACGCTTGCTTGATCTCTACT	60.109	CAAGACCAAACATCTGCAATCTA	59.28	111	1023	1133	Cs1g19910	2513606	2514993	CGTACGCTTGCTTGATCTCTACTTTAATCGGACTAATTAATTACTGAAAACTATTTTAAATCAATCCTTGAG[ATATATATATATAT]AATAGATTGCAGATGTTTGGTCTTG
CgSSR0371-1	CL915.Contig2	GATG(4*5)	AATTTATAGTATTTGGCCGGTGC	60.435	AGTGTTCAGAGTTTTGCACTTCC	59.846	157	271	427	Cs5g01220	2556638	2564029	AATTTATAGTATTTGGCCGGTGCAGTTCCCTCCTCCTGAACACAAGGAGCAAATAAATTTGTCATATTTT[GATGGATGGATGGATGGATG]GATATGTAGTGCTACATGTTATCCGTTGATCTTTCTGGACAGATGGAAGTGCAAAACTCTGAACACT
CgSSR0371-2	CL915.Contig2	GATG(4*5)	AATTTATAGTATTTGGCCGGTGC	60.435	GTTCAGAGTTTTGCACTTCCATC	60.165	154	271	424	Cs5g01220	2556638	2564029	AATTTATAGTATTTGGCCGGTGCAGTTCCCTCCTCCTGAACACAAGGAGCAAATAAATTTGTCATATTTT[GATGGATGGATGGATGGATG]GATATGTAGTGCTACATGTTATCCGTTGATCTTTCTGGACAGATGGAAGTGCAAAACTCTGAAC
CgSSR0371-3	CL915.Contig2	GATG(4*5)	AATTTATAGTATTTGGCCGGTGC	60.435	AGAGTTTTGCACTTCCATCTGTC	59.809	150	271	420	Cs5g01220	2556638	2564029	AATTTATAGTATTTGGCCGGTGCAGTTCCCTCCTCCTGAACACAAGGAGCAAATAAATTTGTCATATTTT[GATGGATGGATGGATGGATG]GATATGTAGTGCTACATGTTATCCGTTGATCTTTCTGGACAGATGGAAGTGCAAAACTCT
CgSSR0379-1	CL943.Contig2	ATAAAG(6*4)	ATCCATTCTTGTGGGTCAGTAGA	59.878	ATTCCCTTCTCATTCAGCTCTTC	60.216	115	1164	1278	Cs5g20420	2655293	2657650	ATCCATTCTTGTGGGTCAGTAGAGAAAACGACA[ATAAAGATAAAGATAAAGATAAAG]ATGAAGGAGAAGATGATGTGATGATGAAGTACAAAGAAGAGCTGAATGAGAAGGGAAT
CgSSR0379-2	CL943.Contig2	ATAAAG(6*4)	CTTGTGGGTCAGTAGAGAAAACG	60.205	ATTCCCTTCTCATTCAGCTCTTC	60.216	108	1164	1271	Cs5g20420	2655293	2657650	CTTGTGGGTCAGTAGAGAAAACGACA[ATAAAGATAAAGATAAAGATAAAG]ATGAAGGAGAAGATGATGTGATGATGAAGTACAAAGAAGAGCTGAATGAGAAGGGAAT
CgSSR0379-3	CL943.Contig2	ATAAAG(6*4)	ATCCATTCTTGTGGGTCAGTAGA	59.878	TCATCACATCATCTTCTCCTTCA	59.685	81	1164	1244	Cs5g20420	2655293	2657650	ATCCATTCTTGTGGGTCAGTAGAGAAAACGACA[ATAAAGATAAAGATAAAGATAAAG]ATGAAGGAGAAGATGATGTGATGA
CgSSR0379-4	CL943.Contig2	ATAAAG(6*4)	ATCCATTCTTGTGGGTCAGTAGA	59.878	CCTTCTCATTCAGCTCTTCTTTG	59.661	111	1164	1274	Cs5g20420	2655293	2657650	ATCCATTCTTGTGGGTCAGTAGAGAAAACGACA[ATAAAGATAAAGATAAAGATAAAG]ATGAAGGAGAAGATGATGTGATGATGAAGTACAAAGAAGAGCTGAATGAGAAGG
CgSSR0379-5	CL943.Contig2	ATAAAG(6*4)	ATCCATTCTTGTGGGTCAGTAGA	59.878	CCCTTCTCATTCAGCTCTTCTTT	60.366	112	1164	1275	Cs5g20420	2655293	2657650	ATCCATTCTTGTGGGTCAGTAGAGAAAACGACA[ATAAAGATAAAGATAAAGATAAAG]ATGAAGGAGAAGATGATGTGATGATGAAGTACAAAGAAGAGCTGAATGAGAAGGG
CgSSR0383-1	CL970.Contig2	AGG(3*5)	CTGCTGGTCTTCTTGAGAAATTG	60.41	TCTGCTTCTTCACTCTTGGATTC	60.012	145	906	1050	Cs8g20430	2723216	2725863	CTGCTGGTCTTCTTGAGAAATTGAGTGTTGAAGAAAATAAAACTGAAGACAAATCTAGGGCAGAGGGGGAGGTGCCCAAAGAGGAGA[AGGAGGAGGAGGAGG]TGCCCAAAGAGGAGAAGAAGGAATCCAAGAGTGAAGAAGCAGA
CgSSR0383-2	CL970.Contig2	AGG(3*5)	GCTGGTCTTCTTGAGAAATTGAG	59.535	TCTGCTTCTTCACTCTTGGATTC	60.012	143	906	1048	Cs8g20430	2723216	2725863	GCTGGTCTTCTTGAGAAATTGAGTGTTGAAGAAAATAAAACTGAAGACAAATCTAGGGCAGAGGGGGAGGTGCCCAAAGAGGAGA[AGGAGGAGGAGGAGG]TGCCCAAAGAGGAGAAGAAGGAATCCAAGAGTGAAGAAGCAGA
CgSSR0383-3	CL970.Contig2	AGG(3*5)	CTGAAGACAAATCTAGGGCAGAG	59.552	ACAAACCCAGTCCTCTATGTTGA	59.914	151	906	1056	Cs8g20430	2723216	2725863	CTGAAGACAAATCTAGGGCAGAGGGGGAGGTGCCCAAAGAGGAGA[AGGAGGAGGAGGAGG]TGCCCAAAGAGGAGAAGAAGGAATCCAAGAGTGAAGAAGCAGAGAAGAAACCTGAGGAGCCTGCTTCCTCAACATAGAGGACTGGGTTTGT
CgSSR0383-4	CL970.Contig2	AGG(3*5)	CTGCTGGTCTTCTTGAGAAATTG	60.41	TCTTGGATTCCTTCTTCTCCTCT	59.846	132	906	1037	Cs8g20430	2723216	2725863	CTGCTGGTCTTCTTGAGAAATTGAGTGTTGAAGAAAATAAAACTGAAGACAAATCTAGGGCAGAGGGGGAGGTGCCCAAAGAGGAGA[AGGAGGAGGAGGAGG]TGCCCAAAGAGGAGAAGAAGGAATCCAAGA
CgSSR0383-5	CL970.Contig2	AGG(3*5)	CTGCTGGTCTTCTTGAGAAATTG	60.41	CTCTTGGATTCCTTCTTCTCCTC	59.846	133	906	1038	Cs8g20430	2723216	2725863	CTGCTGGTCTTCTTGAGAAATTGAGTGTTGAAGAAAATAAAACTGAAGACAAATCTAGGGCAGAGGGGGAGGTGCCCAAAGAGGAGA[AGGAGGAGGAGGAGG]TGCCCAAAGAGGAGAAGAAGGAATCCAAGAG
CgSSR0386-1	CL986.Contig2	TCT(3*5)	AGAAGGCAAAATCAAAATACAGC	58.875	TGGCATCTTGAAATGGAACTTTA	60.811	155	234	388	Cs4g18150	2751557	2754103	AGAAGGCAAAATCAAAATACAGCGGCAAAGTGACATCTAGTAGAGTATCCCA[TCTTCTTCTTCTTCT]GAATTGAAAAAACACAACTAATTGATTTAAGACTTTTAGAAGTTGTAGCTGAAAGATTTTGATATTAAAGTTCCATTTCAAGATGCCA
CgSSR0386-2	CL986.Contig2	TCT(3*5)	AGCGGCAAAGTGACATCTAGTA	59.068	ACTCATAAGGTCTAGGACCTGGC	60.035	160	234	393	Cs4g18150	2751557	2754103	AGCGGCAAAGTGACATCTAGTAGAGTATCCCA[TCTTCTTCTTCTTCT]GAATTGAAAAAACACAACTAATTGATTTAAGACTTTTAGAAGTTGTAGCTGAAAGATTTTGATATTAAAGTTCCATTTCAAGATGCCAAGGCCAGGTCCTAGACCTTATGAGT
CgSSR0386-3	CL986.Contig2	TCT(3*5)	AATCAAAATACAGCGGCAAAGT	60.03	GGCATCTTGAAATGGAACTTTAAT	59.767	145	234	378	Cs4g18150	2751557	2754103	AATCAAAATACAGCGGCAAAGTGACATCTAGTAGAGTATCCCA[TCTTCTTCTTCTTCT]GAATTGAAAAAACACAACTAATTGATTTAAGACTTTTAGAAGTTGTAGCTGAAAGATTTTGATATTAAAGTTCCATTTCAAGATGCC
CgSSR0386-4	CL986.Contig2	TCT(3*5)	ATACAGCGGCAAAGTGACATCTA	61.035	GGCATCTTGAAATGGAACTTTAAT	59.767	138	234	371	Cs4g18150	2751557	2754103	ATACAGCGGCAAAGTGACATCTAGTAGAGTATCCCA[TCTTCTTCTTCTTCT]GAATTGAAAAAACACAACTAATTGATTTAAGACTTTTAGAAGTTGTAGCTGAAAGATTTTGATATTAAAGTTCCATTTCAAGATGCC
CgSSR0386-5	CL986.Contig2	TCT(3*5)	GAGAAGGCAAAATCAAAATACAGC	60.468	TGGCATCTTGAAATGGAACTTTA	60.811	156	234	389	Cs4g18150	2751557	2754103	GAGAAGGCAAAATCAAAATACAGCGGCAAAGTGACATCTAGTAGAGTATCCCA[TCTTCTTCTTCTTCT]GAATTGAAAAAACACAACTAATTGATTTAAGACTTTTAGAAGTTGTAGCTGAAAGATTTTGATATTAAAGTTCCATTTCAAGATGCCA
CgSSR0387-1	CL1016.Contig3	CT(2*6)	ACTCGACCCTGATCATCAAACT	60.001	CCTTCACAAAACAGAGATGATCC	59.99	140	1402	1541	Un	Un	Un	ACTCGACCCTGATCATCAAACTGCATGCGTGGAGGGGGAACGTCTTTCTTC[CTCTCTCTCTCT]GGTGGACGATCGCCTCCTCTCCTGTCAGAACCAGCAATTGTGGATCCAACTGCAGGATCATCTCTGTTTTGTGAAGG
CgSSR0387-2	CL1016.Contig3	CT(2*6)	GACTTGTTCACTCGACCCTGAT	60.553	CCTTCACAAAACAGAGATGATCC	59.99	149	1402	1550	Un	Un	Un	GACTTGTTCACTCGACCCTGATCATCAAACTGCATGCGTGGAGGGGGAACGTCTTTCTTC[CTCTCTCTCTCT]GGTGGACGATCGCCTCCTCTCCTGTCAGAACCAGCAATTGTGGATCCAACTGCAGGATCATCTCTGTTTTGTGAAGG
CgSSR0387-3	CL1016.Contig3	CT(2*6)	ACTCGACCCTGATCATCAAACT	60.001	AAACAGAGATGATCCTGCAGTTG	60.675	132	1402	1533	Un	Un	Un	ACTCGACCCTGATCATCAAACTGCATGCGTGGAGGGGGAACGTCTTTCTTC[CTCTCTCTCTCT]GGTGGACGATCGCCTCCTCTCCTGTCAGAACCAGCAATTGTGGATCCAACTGCAGGATCATCTCTGTTT
CgSSR0387-4	CL1016.Contig3	CT(2*6)	ACTCGACCCTGATCATCAAACT	60.001	AGCCTTCACAAAACAGAGATGAT	59.295	142	1402	1543	Un	Un	Un	ACTCGACCCTGATCATCAAACTGCATGCGTGGAGGGGGAACGTCTTTCTTC[CTCTCTCTCTCT]GGTGGACGATCGCCTCCTCTCCTGTCAGAACCAGCAATTGTGGATCCAACTGCAGGATCATCTCTGTTTTGTGAAGGCT
CgSSR0387-5	CL1016.Contig3	CT(2*6)	TTTTTGGACTTGTTCACTCGAC	59.262	CCTTCACAAAACAGAGATGATCC	59.99	155	1402	1556	Un	Un	Un	TTTTTGGACTTGTTCACTCGACCCTGATCATCAAACTGCATGCGTGGAGGGGGAACGTCTTTCTTC[CTCTCTCTCTCT]GGTGGACGATCGCCTCCTCTCCTGTCAGAACCAGCAATTGTGGATCCAACTGCAGGATCATCTCTGTTTTGTGAAGG
CgSSR0412-1	CL1079.Contig7	GT(2*6)	GATGGAAGGACTCTTGCTGATTA	59.739	CCAATAGCAAGCAAACATTAACC	59.917	152	487	638	Cs4g11190	2751557	2754103	GATGGAAGGACTCTTGCTGATTACAACATCCAGAAGGAGTCCACTCTGCATCTTGTGCTCCGTCTCCGTGGAGGTTTCTGAGTTTGGTCATCTGG[GTGTGTGTGTGT]CTTATTTGCTTCGGTTTGTCTTGGTTAATGTTTGCTTGCTATTGG
CgSSR0412-2	CL1079.Contig7	GT(2*6)	AGGTTTCTGAGTTTGGTCATCTG	59.668	CCAATAGCAAGCAAACATTAACC	59.917	81	487	567	Cs4g11190	2751557	2754103	AGGTTTCTGAGTTTGGTCATCTGG[GTGTGTGTGTGT]CTTATTTGCTTCGGTTTGTCTTGGTTAATGTTTGCTTGCTATTGG
CgSSR0412-4	CL1079.Contig7	GT(2*6)	GATGGAAGGACTCTTGCTGATTA	59.739	GCAAACATTAACCAAGACAAACC	59.806	142	487	628	Cs4g11190	2751557	2754103	GATGGAAGGACTCTTGCTGATTACAACATCCAGAAGGAGTCCACTCTGCATCTTGTGCTCCGTCTCCGTGGAGGTTTCTGAGTTTGGTCATCTGG[GTGTGTGTGTGT]CTTATTTGCTTCGGTTTGTCTTGGTTAATGTTTGC
CgSSR0412-5	CL1079.Contig7	GT(2*6)	GATGGAAGGACTCTTGCTGATTA	59.739	AACATTAACCAAGACAAACCGAA	59.801	139	487	625	Cs4g11190	2751557	2754103	GATGGAAGGACTCTTGCTGATTACAACATCCAGAAGGAGTCCACTCTGCATCTTGTGCTCCGTCTCCGTGGAGGTTTCTGAGTTTGGTCATCTGG[GTGTGTGTGTGT]CTTATTTGCTTCGGTTTGTCTTGGTTAATGTT
CgSSR0413-1	CL1089.Contig2	TAA(3*6)	TGAGTGAGTTGAAATGTGAGTTGA	59.819	AGGCACCCCAATTTACTTTCTTA	60.232	81	303	383	Cs3g18090	3333983	3336240	TGAGTGAGTTGAAATGTGAGTTGAAATTATTGTCC[TAATAATAATAATAATAA]CAACATAAGAAAGTAAATTGGGGTGCCT
CgSSR0413-2	CL1089.Contig2	TAA(3*6)	TGAGTGAGTTGAAATGTGAGTTGA	59.819	TAGTTATCAGGCACCCCAATTTA	59.755	89	303	391	Cs3g18090	3333983	3336240	TGAGTGAGTTGAAATGTGAGTTGAAATTATTGTCC[TAATAATAATAATAATAA]CAACATAAGAAAGTAAATTGGGGTGCCTGATAACTA
CgSSR0413-3	CL1089.Contig2	TAA(3*6)	TGAGTGAGTTGAAATGTGAGTTGA	59.819	GGCACCCCAATTTACTTTCTTAT	59.656	80	303	382	Cs3g18090	3333983	3336240	TGAGTGAGTTGAAATGTGAGTTGAAATTATTGTCC[TAATAATAATAATAATAA]CAACATAAGAAAGTAAATTGGGGTGCC
CgSSR0413-4	CL1089.Contig2	TAA(3*6)	TGAGTGAGTTGAAATGTGAGTTGA	59.819	TGTGCTTCTTTCTCCTACGAACT	59.595	129	303	431	Cs3g18090	3333983	3336240	TGAGTGAGTTGAAATGTGAGTTGAAATTATTGTCC[TAATAATAATAATAATAA]CAACATAAGAAAGTAAATTGGGGTGCCTGATAACTAAAAGAAAGAAAACAATTAGTTCGTAGGAGAAAGAAGCACA
CgSSR0413-5	CL1089.Contig2	TAA(3*6)	TGAGTGAGTTGAAATGTGAGTTGA	59.819	GTTATCAGGCACCCCAATTTACT	60.467	87	303	389	Cs3g18090	3333983	3336240	TGAGTGAGTTGAAATGTGAGTTGAAATTATTGTCC[TAATAATAATAATAATAA]CAACATAAGAAAGTAAATTGGGGTGCCTGATAAC
CgSSR0427-1	CL1120.Contig1	AGA(3*5)	AGTCTCGGTGATAATGGTGAGTG	60.43	TTGATGATTCTTGCATTTCTCCT	60.089	160	229	388	Cs8g17950	3783069	3787218	AGTCTCGGTGATAATGGTGAGTGCCGAGTGCTCTTATCAAAATAAAACTAAAAGTCTAAAACAGACAGGAAAATGTCGTCAGTGC[AGAAGAAGAAGAAGA]AGGTAGTGGCCTCGCCGTCAAATCTGCAAATCGCGGGAGGAGAAATGCAAGAATCATCAA
CgSSR0427-2	CL1120.Contig1	AGA(3*5)	AAAACAGACAGGAAAATGTCGTC	59.556	TTGATGATTCTTGCATTTCTCCT	60.089	103	229	331	Cs8g17950	3783069	3787218	AAAACAGACAGGAAAATGTCGTCAGTGC[AGAAGAAGAAGAAGA]AGGTAGTGGCCTCGCCGTCAAATCTGCAAATCGCGGGAGGAGAAATGCAAGAATCATCAA
CgSSR0427-3	CL1120.Contig1	AGA(3*5)	AAAACAGACAGGAAAATGTCGTC	59.556	CTTGATGATTCTTGCATTTCTCC	60.089	104	229	332	Cs8g17950	3783069	3787218	AAAACAGACAGGAAAATGTCGTCAGTGC[AGAAGAAGAAGAAGA]AGGTAGTGGCCTCGCCGTCAAATCTGCAAATCGCGGGAGGAGAAATGCAAGAATCATCAAG
CgSSR0427-4	CL1120.Contig1	AGA(3*5)	AAAACAGACAGGAAAATGTCGTC	59.556	CCTTGATGATTCTTGCATTTCTC	60.089	105	229	333	Cs8g17950	3783069	3787218	AAAACAGACAGGAAAATGTCGTCAGTGC[AGAAGAAGAAGAAGA]AGGTAGTGGCCTCGCCGTCAAATCTGCAAATCGCGGGAGGAGAAATGCAAGAATCATCAAGG
CgSSR0427-5	CL1120.Contig1	AGA(3*5)	AACAGACAGGAAAATGTCGTCAG	60.574	TTGATGATTCTTGCATTTCTCCT	60.089	101	229	329	Cs8g17950	3783069	3787218	AACAGACAGGAAAATGTCGTCAGTGC[AGAAGAAGAAGAAGA]AGGTAGTGGCCTCGCCGTCAAATCTGCAAATCGCGGGAGGAGAAATGCAAGAATCATCAA
CgSSR0428-1	CL1131.Contig1	CCA(3*8)	TTCACCTACTACTCCTCCACCAA	60.04	AACGAGATGAAGCTGACGTTTT	60.303	143	792	934	Cs7g30370	3783069	3787218	TTCACCTACTACTCCTCCACCAATTCCAACTGAACCCATGGAAGTTTCAGATCCTGTTTCC[CCACCACCACCACCACCACCACCA]TTTCAAGCCTCCGAAGATCGCCGCTTGAGAACCACCAAAACGTCAGCTTCATCTCGTT
CgSSR0428-2	CL1131.Contig1	CCA(3*8)	TTTCACCTACTACTCCTCCACCA	60.04	AACGAGATGAAGCTGACGTTTT	60.303	144	792	935	Cs7g30370	3783069	3787218	TTTCACCTACTACTCCTCCACCAATTCCAACTGAACCCATGGAAGTTTCAGATCCTGTTTCC[CCACCACCACCACCACCACCACCA]TTTCAAGCCTCCGAAGATCGCCGCTTGAGAACCACCAAAACGTCAGCTTCATCTCGTT
CgSSR0428-3	CL1131.Contig1	CCA(3*8)	TACTACTCCTCCACCAATTCCAA	59.879	AACGAGATGAAGCTGACGTTTT	60.303	137	792	928	Cs7g30370	3783069	3787218	TACTACTCCTCCACCAATTCCAACTGAACCCATGGAAGTTTCAGATCCTGTTTCC[CCACCACCACCACCACCACCACCA]TTTCAAGCCTCCGAAGATCGCCGCTTGAGAACCACCAAAACGTCAGCTTCATCTCGTT
CgSSR0428-4	CL1131.Contig1	CCA(3*8)	CCTACTACTCCTCCACCAATTCC	60.241	AACGAGATGAAGCTGACGTTTT	60.303	139	792	930	Cs7g30370	3783069	3787218	CCTACTACTCCTCCACCAATTCCAACTGAACCCATGGAAGTTTCAGATCCTGTTTCC[CCACCACCACCACCACCACCACCA]TTTCAAGCCTCCGAAGATCGCCGCTTGAGAACCACCAAAACGTCAGCTTCATCTCGTT
CgSSR0428-5	CL1131.Contig1	CCA(3*8)	CTACTACTCCTCCACCAATTCCA	59.53	AACGAGATGAAGCTGACGTTTT	60.303	138	792	929	Cs7g30370	3783069	3787218	CTACTACTCCTCCACCAATTCCAACTGAACCCATGGAAGTTTCAGATCCTGTTTCC[CCACCACCACCACCACCACCACCA]TTTCAAGCCTCCGAAGATCGCCGCTTGAGAACCACCAAAACGTCAGCTTCATCTCGTT
CgSSR0431-1	CL1131.Contig2	CCA(3*8)	ACCCTCAGAAGAAAGCTCTTGAT	59.908	AACGAGATGAAGCTGACGTTTT	60.303	159	587	745	Cs3g22850	4361599	4364985	ACCCTCAGAAGAAAGCTCTTGATGAACTGAAGCAGCTTATTCAAGACGCGCTTAACAAGCACGAGTTCACCGCCCCG[CCACCACCACCACCACCACCACCA]TTTCAAGCCTCCGAAGATCGCCGCTTGAGAACCACCAAAACGTCAGCTTCATCTCGTT
CgSSR0431-2	CL1131.Contig2	CCA(3*8)	AAGCTCTTGATGAACTGAAGCAG	60.199	AACGAGATGAAGCTGACGTTTT	60.303	147	587	733	Cs3g22850	4361599	4364985	AAGCTCTTGATGAACTGAAGCAGCTTATTCAAGACGCGCTTAACAAGCACGAGTTCACCGCCCCG[CCACCACCACCACCACCACCACCA]TTTCAAGCCTCCGAAGATCGCCGCTTGAGAACCACCAAAACGTCAGCTTCATCTCGTT
CgSSR0431-3	CL1131.Contig2	CCA(3*8)	GAAAGCTCTTGATGAACTGAAGC	59.672	AACGAGATGAAGCTGACGTTTT	60.303	149	587	735	Cs3g22850	4361599	4364985	GAAAGCTCTTGATGAACTGAAGCAGCTTATTCAAGACGCGCTTAACAAGCACGAGTTCACCGCCCCG[CCACCACCACCACCACCACCACCA]TTTCAAGCCTCCGAAGATCGCCGCTTGAGAACCACCAAAACGTCAGCTTCATCTCGTT
CgSSR0431-4	CL1131.Contig2	CCA(3*8)	ACTGAAGCAGCTTATTCAAGACG	60.089	GAGATGAAGCTGACGTTTTGGT	60.67	131	587	717	Cs3g22850	4361599	4364985	ACTGAAGCAGCTTATTCAAGACGCGCTTAACAAGCACGAGTTCACCGCCCCG[CCACCACCACCACCACCACCACCA]TTTCAAGCCTCCGAAGATCGCCGCTTGAGAACCACCAAAACGTCAGCTTCATCTC
CgSSR0431-5	CL1131.Contig2	CCA(3*8)	ACCCTCAGAAGAAAGCTCTTGAT	59.908	GAGATGAAGCTGACGTTTTGGT	60.67	156	587	742	Cs3g22850	4361599	4364985	ACCCTCAGAAGAAAGCTCTTGATGAACTGAAGCAGCTTATTCAAGACGCGCTTAACAAGCACGAGTTCACCGCCCCG[CCACCACCACCACCACCACCACCA]TTTCAAGCCTCCGAAGATCGCCGCTTGAGAACCACCAAAACGTCAGCTTCATCTC
CgSSR0437-1	CL1150.Contig1	TC(2*6)	TAGAAGAAGGCAAGCAGCAATAA	60.501	CAGACTCCTTAAATCAACCAACG	60.042	90	281	370	Cs7g09320	4580382	4583612	TAGAAGAAGGCAAGCAGCAATAAATAATAGTGAAAGATCGATCGATCGA[TCTCTCTCTCTC]CATTACCGTTGGTTGATTTAAGGAGTCTG
CgSSR0437-2	CL1150.Contig1	TC(2*6)	TTAGAAGAAGGCAAGCAGCAATA	60.501	CAGACTCCTTAAATCAACCAACG	60.042	91	281	371	Cs7g09320	4580382	4583612	TTAGAAGAAGGCAAGCAGCAATAAATAATAGTGAAAGATCGATCGATCGA[TCTCTCTCTCTC]CATTACCGTTGGTTGATTTAAGGAGTCTG
CgSSR0437-3	CL1150.Contig1	TC(2*6)	CCCGCTTATGTTACAGCATAGAA	60.501	CAGACTCCTTAAATCAACCAACG	60.042	115	281	395	Cs7g09320	4580382	4583612	CCCGCTTATGTTACAGCATAGAAGTTAGAAGAAGGCAAGCAGCAATAAATAATAGTGAAAGATCGATCGATCGA[TCTCTCTCTCTC]CATTACCGTTGGTTGATTTAAGGAGTCTG
CgSSR0437-4	CL1150.Contig1	TC(2*6)	AGAAGGCAAGCAGCAATAAATAA	59.468	CAGACTCCTTAAATCAACCAACG	60.042	86	281	366	Cs7g09320	4580382	4583612	AGAAGGCAAGCAGCAATAAATAATAGTGAAAGATCGATCGATCGA[TCTCTCTCTCTC]CATTACCGTTGGTTGATTTAAGGAGTCTG
CgSSR0437-5	CL1150.Contig1	TC(2*6)	AAGAAGGCAAGCAGCAATAAATA	59.468	CAGACTCCTTAAATCAACCAACG	60.042	87	281	367	Cs7g09320	4580382	4583612	AAGAAGGCAAGCAGCAATAAATAATAGTGAAAGATCGATCGATCGA[TCTCTCTCTCTC]CATTACCGTTGGTTGATTTAAGGAGTCTG
CgSSR0443-1	CL1167.Contig4	CGC(3*5)	AGCTCTGTAAAAAGACCACTTGC	59.145	AAATGGGGAAAGATGTTGAAGTT	60.102	137	630	766	Cs8g16640	5233589	5236475	AGCTCTGTAAAAAGACCACTTGCCCAGCTCTTCAAAATCGATCAACGGCGCCGGAGGGGGGTCGTGGTAGTCCTTGGCCGAGAACT[CGCCGCCGCCGCCGC]CTTGCTGCTCAGCAACTTCAACATCTTTCCCCATTT
CgSSR0443-2	CL1167.Contig4	CGC(3*5)	AGCTCTGTAAAAAGACCACTTGC	59.145	AAAATGGGGAAAGATGTTGAAGT	60.102	138	630	767	Cs8g16640	5233589	5236475	AGCTCTGTAAAAAGACCACTTGCCCAGCTCTTCAAAATCGATCAACGGCGCCGGAGGGGGGTCGTGGTAGTCCTTGGCCGAGAACT[CGCCGCCGCCGCCGC]CTTGCTGCTCAGCAACTTCAACATCTTTCCCCATTTT
CgSSR0443-3	CL1167.Contig4	CGC(3*5)	AGCTCTGTAAAAAGACCACTTGC	59.145	GGAAAGATGTTGAAGTTGCTGAG	60.289	131	630	760	Cs8g16640	5233589	5236475	AGCTCTGTAAAAAGACCACTTGCCCAGCTCTTCAAAATCGATCAACGGCGCCGGAGGGGGGTCGTGGTAGTCCTTGGCCGAGAACT[CGCCGCCGCCGCCGC]CTTGCTGCTCAGCAACTTCAACATCTTTCC
CgSSR0443-4	CL1167.Contig4	CGC(3*5)	AGCTCTGTAAAAAGACCACTTGC	59.145	AAAAATGGGGAAAGATGTTGAAG	60.543	139	630	768	Cs8g16640	5233589	5236475	AGCTCTGTAAAAAGACCACTTGCCCAGCTCTTCAAAATCGATCAACGGCGCCGGAGGGGGGTCGTGGTAGTCCTTGGCCGAGAACT[CGCCGCCGCCGCCGC]CTTGCTGCTCAGCAACTTCAACATCTTTCCCCATTTTT
CgSSR0443-5	CL1167.Contig4	CGC(3*5)	CTCTGTAAAAAGACCACTTGCCC	61.35	AAATGGGGAAAGATGTTGAAGTT	60.102	135	630	764	Cs8g16640	5233589	5236475	CTCTGTAAAAAGACCACTTGCCCAGCTCTTCAAAATCGATCAACGGCGCCGGAGGGGGGTCGTGGTAGTCCTTGGCCGAGAACT[CGCCGCCGCCGCCGC]CTTGCTGCTCAGCAACTTCAACATCTTTCCCCATTT
CgSSR0534-1	CL1228.Contig1	TC(2*6)	GTAGTTTCTCCCTCTGCAACCTC	60.649	AAGAGTGCAATGGATACTAGCGA	60.29	127	898	1024	Cs6g10170	5276952	5278734	GTAGTTTCTCCCTCTGCAACCTCTCTTCCCTCTCCTCCCTTGTCTCCTTCGGCATATCCCTCTCTCTCCT[TCTCTCTCTCTC]ATGCTCATAATCCTCTCTCATATCGCTAGTATCCATTGCACTCTT
CgSSR0534-2	CL1228.Contig1	TC(2*6)	GTAGTTTCTCCCTCTGCAACCTC	60.649	GAAGAGTGCAATGGATACTAGCG	60.29	128	898	1025	Cs6g10170	5276952	5278734	GTAGTTTCTCCCTCTGCAACCTCTCTTCCCTCTCCTCCCTTGTCTCCTTCGGCATATCCCTCTCTCTCCT[TCTCTCTCTCTC]ATGCTCATAATCCTCTCTCATATCGCTAGTATCCATTGCACTCTTC
CgSSR0534-3	CL1228.Contig1	TC(2*6)	GTAGTTTCTCCCTCTGCAACCTC	60.649	TGCAATGGATACTAGCGATATGA	59.621	122	898	1019	Cs6g10170	5276952	5278734	GTAGTTTCTCCCTCTGCAACCTCTCTTCCCTCTCCTCCCTTGTCTCCTTCGGCATATCCCTCTCTCTCCT[TCTCTCTCTCTC]ATGCTCATAATCCTCTCTCATATCGCTAGTATCCATTGCA
CgSSR0534-4	CL1228.Contig1	TC(2*6)	TAGTTTCTCCCTCTGCAACCTCT	60.765	TGCAATGGATACTAGCGATATGA	59.621	121	898	1018	Cs6g10170	5276952	5278734	TAGTTTCTCCCTCTGCAACCTCTCTTCCCTCTCCTCCCTTGTCTCCTTCGGCATATCCCTCTCTCTCCT[TCTCTCTCTCTC]ATGCTCATAATCCTCTCTCATATCGCTAGTATCCATTGCA
CgSSR0534-5	CL1228.Contig1	TC(2*6)	GTAGTTTCTCCCTCTGCAACCTC	60.649	CATCTGAGAAGAGTGCAATGGAT	60.645	135	898	1032	Cs6g10170	5276952	5278734	GTAGTTTCTCCCTCTGCAACCTCTCTTCCCTCTCCTCCCTTGTCTCCTTCGGCATATCCCTCTCTCTCCT[TCTCTCTCTCTC]ATGCTCATAATCCTCTCTCATATCGCTAGTATCCATTGCACTCTTCTCAGATG
CgSSR0544-1	CL1277.Contig2	CCG(3*5)	AAATACTCCATCCTGCTCTCCTC	60.109	GGGATAATAACAACAGTGGCAAT	59.179	136	421	556	Cs8g15890	5442011	5444439	AAATACTCCATCCTGCTCTCCTCCATTTTCCCACCACCGCCTCCGCGATCTCCAACCTCTTGA[CCGCCGCCGCCGCCG]CCACCACCACCGCCCTTCTTCTTCTTACTGCCGCCATTGCCACTGTTGTTATTATCCC
CgSSR0544-2	CL1277.Contig2	CCG(3*5)	GAAATACTCCATCCTGCTCTCCT	60.109	GGGATAATAACAACAGTGGCAAT	59.179	137	421	557	Cs8g15890	5442011	5444439	GAAATACTCCATCCTGCTCTCCTCCATTTTCCCACCACCGCCTCCGCGATCTCCAACCTCTTGA[CCGCCGCCGCCGCCG]CCACCACCACCGCCCTTCTTCTTCTTACTGCCGCCATTGCCACTGTTGTTATTATCCC
CgSSR0544-3	CL1277.Contig2	CCG(3*5)	AAATACTCCATCCTGCTCTCCTC	60.109	ATGATGAGAAAGAATCCAACGG	60.32	160	421	580	Cs8g15890	5442011	5444439	AAATACTCCATCCTGCTCTCCTCCATTTTCCCACCACCGCCTCCGCGATCTCCAACCTCTTGA[CCGCCGCCGCCGCCG]CCACCACCACCGCCCTTCTTCTTCTTACTGCCGCCATTGCCACTGTTGTTATTATCCCCGCCGTTGGATTCTTTCTCATCAT
CgSSR0544-4	CL1277.Contig2	CCG(3*5)	AAATACTCCATCCTGCTCTCCTC	60.109	GATAATAACAACAGTGGCAATGG	58.446	134	421	554	Cs8g15890	5442011	5444439	AAATACTCCATCCTGCTCTCCTCCATTTTCCCACCACCGCCTCCGCGATCTCCAACCTCTTGA[CCGCCGCCGCCGCCG]CCACCACCACCGCCCTTCTTCTTCTTACTGCCGCCATTGCCACTGTTGTTATTATC
CgSSR0544-5	CL1277.Contig2	CCG(3*5)	GAAATACTCCATCCTGCTCTCCT	60.109	GATAATAACAACAGTGGCAATGG	58.446	135	421	555	Cs8g15890	5442011	5444439	GAAATACTCCATCCTGCTCTCCTCCATTTTCCCACCACCGCCTCCGCGATCTCCAACCTCTTGA[CCGCCGCCGCCGCCG]CCACCACCACCGCCCTTCTTCTTCTTACTGCCGCCATTGCCACTGTTGTTATTATC
CgSSR0579-1	CL1360.Contig1	AT(2*6)	TATGATTCGCAATGTATGCTCTG	60.13	TTCTCTGTACTTGGCTTTTGGAG	59.935	84	378	461	Cs3g09430	6045123	6047735	TATGATTCGCAATGTATGCTCTGC[ATATATATATAT]ACTTTAATCACCTTCACTGTGGAATCTCCAAAAGCCAAGTACAGAGAA
CgSSR0579-2	CL1360.Contig1	AT(2*6)	TGGAACCAGTCTTTATTCTCTCG	59.77	TTCTCTGTACTTGGCTTTTGGAG	59.935	137	378	514	Cs3g09430	6045123	6047735	TGGAACCAGTCTTTATTCTCTCGAAAAGATTTATGTTTTGCCCCCACTTGATCTATGATTCGCAATGTATGCTCTGC[ATATATATATAT]ACTTTAATCACCTTCACTGTGGAATCTCCAAAAGCCAAGTACAGAGAA
CgSSR0579-3	CL1360.Contig1	AT(2*6)	TATGATTCGCAATGTATGCTCTG	60.13	TTTGTTTCTTTGTTTGTGAAGCA	59.824	150	378	527	Cs3g09430	6045123	6047735	TATGATTCGCAATGTATGCTCTGC[ATATATATATAT]ACTTTAATCACCTTCACTGTGGAATCTCCAAAAGCCAAGTACAGAGAAAGATGATCGCCATCACCACAGCCGTTTCCAATCTGGAGGAATGTGCTTCACAAACAAAGAAACAAA
CgSSR0579-4	CL1360.Contig1	AT(2*6)	TGGAACCAGTCTTTATTCTCTCG	59.77	CTTTTGGAGATTCCACAGTGAAG	60.151	123	378	500	Cs3g09430	6045123	6047735	TGGAACCAGTCTTTATTCTCTCGAAAAGATTTATGTTTTGCCCCCACTTGATCTATGATTCGCAATGTATGCTCTGC[ATATATATATAT]ACTTTAATCACCTTCACTGTGGAATCTCCAAAAG
CgSSR0579-5	CL1360.Contig1	AT(2*6)	TATGATTCGCAATGTATGCTCTG	60.13	TTTCTCTGTACTTGGCTTTTGGA	60.275	85	378	462	Cs3g09430	6045123	6047735	TATGATTCGCAATGTATGCTCTGC[ATATATATATAT]ACTTTAATCACCTTCACTGTGGAATCTCCAAAAGCCAAGTACAGAGAAA
CgSSR0609-1	CL1423.Contig1	GGC(3*5)	TTTCTTCCTTCTCAGCACAAGAG	60.171	CGATGAAGAGGGTCAATTCTATG	59.973	159	500	658	Cs2g13610	6125515	6126744	TTTCTTCCTTCTCAGCACAAGA[GGCGGCGGCGGCGGC]ACCAGATTCGGGTGACACCCTCACAATCTGTCCACCGGATATTCTCTTGGCAGCAGAGTGCGCAGCCATGAAAAGCGAAGCCATGTCGGCTGCGGTCACCATAGAATTGACCCTCTTCATCG
CgSSR0609-2	CL1423.Contig1	GGC(3*5)	GCTCAATCTTGATGCTTCTTCAT	59.876	AGAGAATATCCGGTGGACAGATT	60.216	149	500	648	Cs2g13610	6125515	6126744	GCTCAATCTTGATGCTTCTTCATTATTATTATCATCATCATCAACTTTGCCACCGTCATTCAATCTTTCTTCCTTCTCAGCACAAGA[GGCGGCGGCGGCGGC]ACCAGATTCGGGTGACACCCTCACAATCTGTCCACCGGATATTCTCT
CgSSR0609-3	CL1423.Contig1	GGC(3*5)	GCTCAATCTTGATGCTTCTTCAT	59.876	AAGAGAATATCCGGTGGACAGAT	60.216	150	500	649	Cs2g13610	6125515	6126744	GCTCAATCTTGATGCTTCTTCATTATTATTATCATCATCATCAACTTTGCCACCGTCATTCAATCTTTCTTCCTTCTCAGCACAAGA[GGCGGCGGCGGCGGC]ACCAGATTCGGGTGACACCCTCACAATCTGTCCACCGGATATTCTCTT
CgSSR0609-4	CL1423.Contig1	GGC(3*5)	TTTCTTCCTTCTCAGCACAAGAG	60.171	AGAGAATATCCGGTGGACAGATT	60.216	84	500	583	Cs2g13610	6125515	6126744	TTTCTTCCTTCTCAGCACAAGA[GGCGGCGGCGGCGGC]ACCAGATTCGGGTGACACCCTCACAATCTGTCCACCGGATATTCTCT
CgSSR0609-5	CL1423.Contig1	GGC(3*5)	TTTCTTCCTTCTCAGCACAAGAG	60.171	AAGAGAATATCCGGTGGACAGAT	60.216	85	500	584	Cs2g13610	6125515	6126744	TTTCTTCCTTCTCAGCACAAGA[GGCGGCGGCGGCGGC]ACCAGATTCGGGTGACACCCTCACAATCTGTCCACCGGATATTCTCTT
CgSSR0612-1	CL1426.Contig2	TTA(3*5)	TATCTTGGATTAGGCTATGACGG	59.512	GAGCATGCACTTAACCAACTCTC	60.317	141	257	397	Un	Un	Un	TATCTTGGATTAGGCTATGACGGCCACGCGGGTTCACCATTAAATAAAAAGTTTCTTGATTTTACT[TTATTATTATTATTA]TTTTCTTCTAAAAGGGTTTGTCAATTCTTCAAAGTTAGAGAGTTGGTTAAGTGCATGCTC
CgSSR0612-2	CL1426.Contig2	TTA(3*5)	GCCCTAGTAACCCATATCTTGGA	60.551	GAGCATGCACTTAACCAACTCTC	60.317	155	257	411	Un	Un	Un	GCCCTAGTAACCCATATCTTGGATTAGGCTATGACGGCCACGCGGGTTCACCATTAAATAAAAAGTTTCTTGATTTTACT[TTATTATTATTATTA]TTTTCTTCTAAAAGGGTTTGTCAATTCTTCAAAGTTAGAGAGTTGGTTAAGTGCATGCTC
CgSSR0612-3	CL1426.Contig2	TTA(3*5)	TATCTTGGATTAGGCTATGACGG	59.512	AGCATGCACTTAACCAACTCTCT	59.49	140	257	396	Un	Un	Un	TATCTTGGATTAGGCTATGACGGCCACGCGGGTTCACCATTAAATAAAAAGTTTCTTGATTTTACT[TTATTATTATTATTA]TTTTCTTCTAAAAGGGTTTGTCAATTCTTCAAAGTTAGAGAGTTGGTTAAGTGCATGCT
CgSSR0612-4	CL1426.Contig2	TTA(3*5)	TATCTTGGATTAGGCTATGACGG	59.512	ATGAGCATGCACTTAACCAACTC	60.556	143	257	399	Un	Un	Un	TATCTTGGATTAGGCTATGACGGCCACGCGGGTTCACCATTAAATAAAAAGTTTCTTGATTTTACT[TTATTATTATTATTA]TTTTCTTCTAAAAGGGTTTGTCAATTCTTCAAAGTTAGAGAGTTGGTTAAGTGCATGCTCAT
CgSSR0612-5	CL1426.Contig2	TTA(3*5)	GCCCTAGTAACCCATATCTTGGA	60.551	AGCATGCACTTAACCAACTCTCT	59.49	154	257	410	Un	Un	Un	GCCCTAGTAACCCATATCTTGGATTAGGCTATGACGGCCACGCGGGTTCACCATTAAATAAAAAGTTTCTTGATTTTACT[TTATTATTATTATTA]TTTTCTTCTAAAAGGGTTTGTCAATTCTTCAAAGTTAGAGAGTTGGTTAAGTGCATGCT
CgSSR0619-4	CL1476.Contig2	AGA(3*5)	CCAAGAAGCATTCTGATTCTGAT	59.739	ACTGGTTTGATCGTCATCTCTTT	59.16	138	426	563	Cs4g05490	6290279	6292953	CCAAGAAGCATTCTGATTCTGATATTCTTCCAATCCTTCATTCTCGGTCTTCTCTTTTAAGAGAGACGAGCTAATTACACCTCGAAAGAAGCTTCG[AGAAGAAGAAGAAGA]AGTTAAAGAGATGACGATCAAACCAGT
CgSSR0622-2	CL1482.Contig2	GAA(3*5)	GAATTGGAAAATACCCAGAAAGG	60.064	ATTTCTTGTGAGAACCAATTTGC	59.536	80	1705	1784	Un	Un	Un	GAATTGGAAAATACCCAGAAAGG[GAAGAAGAAGAAGAA]GCCATTTTTGGACTGATCAGCAAATTGGTTCTCACAAGAAAT
CgSSR0622-3	CL1482.Contig2	GAA(3*5)	CCTTGCCTACATAATCCATCAAC	59.75	ATTTGCTGATCAGTCCAAAAATG	60.358	144	1705	1848	Un	Un	Un	CCTTGCCTACATAATCCATCAACGTGGGAAAGCCATTTGCTTCATCATTGACAACGCTCAATGAATCAGCCTTCTGTGAACGAATTGGAAAATACCCAGAAAGG[GAAGAAGAAGAAGAA]GCCATTTTTGGACTGATCAGCAAAT
CgSSR0622-5	CL1482.Contig2	GAA(3*5)	CTGTGAACGAATTGGAAAATACC	59.765	ATTTCTTGTGAGAACCAATTTGC	59.536	88	1705	1792	Un	Un	Un	CTGTGAACGAATTGGAAAATACCCAGAAAGG[GAAGAAGAAGAAGAA]GCCATTTTTGGACTGATCAGCAAATTGGTTCTCACAAGAAAT
CgSSR0623-1	CL1482.Contig2	TGG(3*5)	GAAGAAGAAGCCATTTTTGGACT	60.121	TAACATGCAATCATCCACCATTA	60.089	153	1768	1920	Un	Un	Un	GAAGAAGAAGCCATTTTTGGACTGATCAGCAAATTGGTTCTCACAAGAAATTGCTGC[TGGTGGTGGTGGTGG]TTATTTTTTGGCGGGAAACTGCTGAATTTTGGCTGGAAAATGGGAGTTTGATGTAAAGTAATGGTGGATGATTGCATGTTA
CgSSR0623-2	CL1482.Contig2	TGG(3*5)	AGAAGAAGAAGCCATTTTTGGAC	60.121	TAACATGCAATCATCCACCATTA	60.089	154	1768	1921	Un	Un	Un	AGAAGAAGAAGCCATTTTTGGACTGATCAGCAAATTGGTTCTCACAAGAAATTGCTGC[TGGTGGTGGTGGTGG]TTATTTTTTGGCGGGAAACTGCTGAATTTTGGCTGGAAAATGGGAGTTTGATGTAAAGTAATGGTGGATGATTGCATGTTA
CgSSR0623-3	CL1482.Contig2	TGG(3*5)	AGCAAATTGGTTCTCACAAGAAA	60.156	TAACATGCAATCATCCACCATTA	60.089	126	1768	1893	Un	Un	Un	AGCAAATTGGTTCTCACAAGAAATTGCTGC[TGGTGGTGGTGGTGG]TTATTTTTTGGCGGGAAACTGCTGAATTTTGGCTGGAAAATGGGAGTTTGATGTAAAGTAATGGTGGATGATTGCATGTTA
CgSSR0623-4	CL1482.Contig2	TGG(3*5)	GAAGAAGAAGCCATTTTTGGACT	60.121	AACACATAACATGCAATCATCCA	60.131	159	1768	1926	Un	Un	Un	GAAGAAGAAGCCATTTTTGGACTGATCAGCAAATTGGTTCTCACAAGAAATTGCTGC[TGGTGGTGGTGGTGG]TTATTTTTTGGCGGGAAACTGCTGAATTTTGGCTGGAAAATGGGAGTTTGATGTAAAGTAATGGTGGATGATTGCATGTTATGTGTT
CgSSR0623-5	CL1482.Contig2	TGG(3*5)	AGAAGAAGAAGCCATTTTTGGAC	60.121	AACACATAACATGCAATCATCCA	60.131	160	1768	1927	Un	Un	Un	AGAAGAAGAAGCCATTTTTGGACTGATCAGCAAATTGGTTCTCACAAGAAATTGCTGC[TGGTGGTGGTGGTGG]TTATTTTTTGGCGGGAAACTGCTGAATTTTGGCTGGAAAATGGGAGTTTGATGTAAAGTAATGGTGGATGATTGCATGTTATGTGTT
CgSSR0625-1	CL1491.Contig1	CTC(3*5)	GTGGGAATTTGTGGTAGACTTTG	59.791	GGCATTATGGATAGCAAATGAAG	59.85	159	886	1044	Cs1g13030	6308603	6314148	GTGGGAATTTGTGGTAGACTTTGAATTTTGTTCTGCATCAAGGATATCCTTTTGACCCCTTCCCATTCTTCAATCTTTGGGGCGTCAGTTAATCCAACTCCTGCACGAACCAAAAAGTT[CTCCTCCTCCTCCTC]TACTTCATTTGCTATCCATAATGCC
CgSSR0625-2	CL1491.Contig1	CTC(3*5)	GTCAGTTAATCCAACTCCTGCAC	60.054	ACATGGCATTATGGATAGCAAAT	59.626	80	886	965	Cs1g13030	6308603	6314148	GTCAGTTAATCCAACTCCTGCACGAACCAAAAAGTT[CTCCTCCTCCTCCTC]TACTTCATTTGCTATCCATAATGCCATGT
CgSSR0625-3	CL1491.Contig1	CTC(3*5)	GTCAGTTAATCCAACTCCTGCAC	60.054	TCGTGTAAAAATGCACGATATGA	60.381	109	886	994	Cs1g13030	6308603	6314148	GTCAGTTAATCCAACTCCTGCACGAACCAAAAAGTT[CTCCTCCTCCTCCTC]TACTTCATTTGCTATCCATAATGCCATGTCACGGATCATATCGTGCATTTTTACACGA
CgSSR0625-4	CL1491.Contig1	CTC(3*5)	GTCAGTTAATCCAACTCCTGCAC	60.054	AAGCAGGTGATCGTGTAAAAATG	60.408	119	886	1004	Cs1g13030	6308603	6314148	GTCAGTTAATCCAACTCCTGCACGAACCAAAAAGTT[CTCCTCCTCCTCCTC]TACTTCATTTGCTATCCATAATGCCATGTCACGGATCATATCGTGCATTTTTACACGATCACCTGCTT
CgSSR0625-5	CL1491.Contig1	CTC(3*5)	GTCAGTTAATCCAACTCCTGCAC	60.054	GAAGCAGGTGATCGTGTAAAAAT	59.557	120	886	1005	Cs1g13030	6308603	6314148	GTCAGTTAATCCAACTCCTGCACGAACCAAAAAGTT[CTCCTCCTCCTCCTC]TACTTCATTTGCTATCCATAATGCCATGTCACGGATCATATCGTGCATTTTTACACGATCACCTGCTTC
CgSSR0642-1	CL1542.Contig1	GGA(3*5)	ATTATCTCCGTTTCTTTTGGGAG	59.861	AGATCTTGTTGACTGCTCCTTTG	59.936	143	170	312	Cs6g17885	6328773	6336843	ATTATCTCCGTTTCTTTTGGGAGAGACGCAGCAGGAGAAATGGAAAAAACCGTAAGATTTGGATTAGTATATGGAGTT[GGAGGAGGAGGAGGA]GCAAGTAGTAGCAGGTTTCCGAAGAGACAAAGGAGCAGTCAACAAGATCT
CgSSR0642-2	CL1542.Contig1	GGA(3*5)	AGATTATCTCCGTTTCTTTTGGG	59.861	AGATCTTGTTGACTGCTCCTTTG	59.936	145	170	314	Cs6g17885	6328773	6336843	AGATTATCTCCGTTTCTTTTGGGAGAGACGCAGCAGGAGAAATGGAAAAAACCGTAAGATTTGGATTAGTATATGGAGTT[GGAGGAGGAGGAGGA]GCAAGTAGTAGCAGGTTTCCGAAGAGACAAAGGAGCAGTCAACAAGATCT
CgSSR0642-3	CL1542.Contig1	GGA(3*5)	ATTATCTCCGTTTCTTTTGGGAG	59.861	ATCTTGTTGACTGCTCCTTTGTC	59.809	141	170	310	Cs6g17885	6328773	6336843	ATTATCTCCGTTTCTTTTGGGAGAGACGCAGCAGGAGAAATGGAAAAAACCGTAAGATTTGGATTAGTATATGGAGTT[GGAGGAGGAGGAGGA]GCAAGTAGTAGCAGGTTTCCGAAGAGACAAAGGAGCAGTCAACAAGAT
CgSSR0642-4	CL1542.Contig1	GGA(3*5)	ATTATCTCCGTTTCTTTTGGGAG	59.861	GATCTTGTTGACTGCTCCTTTGT	59.809	142	170	311	Cs6g17885	6328773	6336843	ATTATCTCCGTTTCTTTTGGGAGAGACGCAGCAGGAGAAATGGAAAAAACCGTAAGATTTGGATTAGTATATGGAGTT[GGAGGAGGAGGAGGA]GCAAGTAGTAGCAGGTTTCCGAAGAGACAAAGGAGCAGTCAACAAGATC
CgSSR0642-5	CL1542.Contig1	GGA(3*5)	AGATTATCTCCGTTTCTTTTGGG	59.861	ATCTTGTTGACTGCTCCTTTGTC	59.809	143	170	312	Cs6g17885	6328773	6336843	AGATTATCTCCGTTTCTTTTGGGAGAGACGCAGCAGGAGAAATGGAAAAAACCGTAAGATTTGGATTAGTATATGGAGTT[GGAGGAGGAGGAGGA]GCAAGTAGTAGCAGGTTTCCGAAGAGACAAAGGAGCAGTCAACAAGAT
CgSSR0655-1	CL1601.Contig4	AT(2*9)	CCTCACCTCCCTCTTTACTCTTC	59.774	AAACACGAAATAGTTGTGCGAAT	59.952	124	277	400	Cs4g16110	6924792	6931940	CCTCACCTCCCTCTTTACTCTTCA[ATATATATATATATATAT]TGATAAGCTGTAAAATCTTTTTCTTGAAGTTTCGCTTTTCTCAGCGTCAGTGTCACTGAATTCGCACAACTATTTCGTGTTT
CgSSR0655-2	CL1601.Contig4	AT(2*9)	TAGCCTCACCTCCCTCTTTACTC	60.261	AAACACGAAATAGTTGTGCGAAT	59.952	127	277	403	Cs4g16110	6924792	6931940	TAGCCTCACCTCCCTCTTTACTCTTCA[ATATATATATATATATAT]TGATAAGCTGTAAAATCTTTTTCTTGAAGTTTCGCTTTTCTCAGCGTCAGTGTCACTGAATTCGCACAACTATTTCGTGTTT
CgSSR0655-3	CL1601.Contig4	AT(2*9)	TCTAGCCTCACCTCCCTCTTTAC	60.261	AAACACGAAATAGTTGTGCGAAT	59.952	129	277	405	Cs4g16110	6924792	6931940	TCTAGCCTCACCTCCCTCTTTACTCTTCA[ATATATATATATATATAT]TGATAAGCTGTAAAATCTTTTTCTTGAAGTTTCGCTTTTCTCAGCGTCAGTGTCACTGAATTCGCACAACTATTTCGTGTTT
CgSSR0655-4	CL1601.Contig4	AT(2*9)	CTCTAGCCTCACCTCCCTCTTTA	60.377	AAACACGAAATAGTTGTGCGAAT	59.952	130	277	406	Cs4g16110	6924792	6931940	CTCTAGCCTCACCTCCCTCTTTACTCTTCA[ATATATATATATATATAT]TGATAAGCTGTAAAATCTTTTTCTTGAAGTTTCGCTTTTCTCAGCGTCAGTGTCACTGAATTCGCACAACTATTTCGTGTTT
CgSSR0655-5	CL1601.Contig4	AT(2*9)	TAGCCTCACCTCCCTCTTTACTC	60.261	CTGAGAAAAGCGAAACTTCAAGA	60.169	89	277	365	Cs4g16110	6924792	6931940	TAGCCTCACCTCCCTCTTTACTCTTCA[ATATATATATATATATAT]TGATAAGCTGTAAAATCTTTTTCTTGAAGTTTCGCTTTTCTCAG
CgSSR0658-1	CL1628.Contig3	CA(2*11)	GGTTTTTGGGTTTCTGATTTTTC	60.083	CAGGAAATTCCATTATTTTCACG	59.735	127	2397	2523	Cs7g07120	7686234	7687456	GGTTTTTGGGTTTCTGATTTTTCTCTCTCTACTTTCTTTCACTTAACACT[CACACACACACACACACACACA]TCCAAGTCTCTTCACTCCAAAGCTATCCTGCCCGTGAAAATAATGGAATTTCCTG
CgSSR0658-2	CL1628.Contig3	CA(2*11)	GGTTTTTGGGTTTCTGATTTTTC	60.083	AGGAAATTCCATTATTTTCACGG	60.402	126	2397	2522	Cs7g07120	7686234	7687456	GGTTTTTGGGTTTCTGATTTTTCTCTCTCTACTTTCTTTCACTTAACACT[CACACACACACACACACACACA]TCCAAGTCTCTTCACTCCAAAGCTATCCTGCCCGTGAAAATAATGGAATTTCCT
CgSSR0658-3	CL1628.Contig3	CA(2*11)	TTTATGTTCTGTTTGGCTATGGG	60.238	CAGGAAATTCCATTATTTTCACG	59.735	151	2397	2547	Cs7g07120	7686234	7687456	TTTATGTTCTGTTTGGCTATGGGGGGTTTTTGGGTTTCTGATTTTTCTCTCTCTACTTTCTTTCACTTAACACT[CACACACACACACACACACACA]TCCAAGTCTCTTCACTCCAAAGCTATCCTGCCCGTGAAAATAATGGAATTTCCTG
CgSSR0658-4	CL1628.Contig3	CA(2*11)	ACGAACTGCGTTTATGTTCTGTT	60.109	AGGAAATTCCATTATTTTCACGG	60.402	160	2397	2556	Cs7g07120	7686234	7687456	ACGAACTGCGTTTATGTTCTGTTTGGCTATGGGGGGTTTTTGGGTTTCTGATTTTTCTCTCTCTACTTTCTTTCACTTAACACT[CACACACACACACACACACACA]TCCAAGTCTCTTCACTCCAAAGCTATCCTGCCCGTGAAAATAATGGAATTTCCT
CgSSR0658-5	CL1628.Contig3	CA(2*11)	GGTTTTTGGGTTTCTGATTTTTC	60.083	CAGGATAGCTTTGGAGTGAAGAG	59.552	102	2397	2498	Cs7g07120	7686234	7687456	GGTTTTTGGGTTTCTGATTTTTCTCTCTCTACTTTCTTTCACTTAACACT[CACACACACACACACACACACA]TCCAAGTCTCTTCACTCCAAAGCTATCCTG
CgSSR0659-1	CL1646.Contig1	AGA(3*5)	GAGAAGAAGGAGGAGGAATTTGA	60.189	TAGTATCATTTCCAGCTCCCAAG	59.638	157	861	1017	Un	Un	Un	GAGAAGAAGGAGGAGGAATTTGACTTATTAACAGCTTATATGGC[AGAAGAAGAAGAAGA]GGAAGTGAAAGAGGATGAACAAATATCTGCTTTGAGAAAAACTGACAAGTTTCTAAGAGACACAGCATTCAGTTTCTTGGGAGCTGGAAATGATACTA
CgSSR0659-2	CL1646.Contig1	AGA(3*5)	GAAGAAGGAGGAGGAATTTGACT	59.265	TAGTATCATTTCCAGCTCCCAAG	59.638	155	861	1015	Un	Un	Un	GAAGAAGGAGGAGGAATTTGACTTATTAACAGCTTATATGGC[AGAAGAAGAAGAAGA]GGAAGTGAAAGAGGATGAACAAATATCTGCTTTGAGAAAAACTGACAAGTTTCTAAGAGACACAGCATTCAGTTTCTTGGGAGCTGGAAATGATACTA
CgSSR0659-3	CL1646.Contig1	AGA(3*5)	AGAAGAAGGAGGAGGAATTTGAC	59.265	TAGTATCATTTCCAGCTCCCAAG	59.638	156	861	1016	Un	Un	Un	AGAAGAAGGAGGAGGAATTTGACTTATTAACAGCTTATATGGC[AGAAGAAGAAGAAGA]GGAAGTGAAAGAGGATGAACAAATATCTGCTTTGAGAAAAACTGACAAGTTTCTAAGAGACACAGCATTCAGTTTCTTGGGAGCTGGAAATGATACTA
CgSSR0659-4	CL1646.Contig1	AGA(3*5)	GAGAAGAAGGAGGAGGAATTTGA	60.189	ATAGTATCATTTCCAGCTCCCAA	59.029	158	861	1018	Un	Un	Un	GAGAAGAAGGAGGAGGAATTTGACTTATTAACAGCTTATATGGC[AGAAGAAGAAGAAGA]GGAAGTGAAAGAGGATGAACAAATATCTGCTTTGAGAAAAACTGACAAGTTTCTAAGAGACACAGCATTCAGTTTCTTGGGAGCTGGAAATGATACTAT
CgSSR0659-5	CL1646.Contig1	AGA(3*5)	GAGAAGAAGGAGGAGGAATTTGA	60.189	ATAGTATCATTTCCAGCTCCCAAG	59.893	158	861	1018	Un	Un	Un	GAGAAGAAGGAGGAGGAATTTGACTTATTAACAGCTTATATGGC[AGAAGAAGAAGAAGA]GGAAGTGAAAGAGGATGAACAAATATCTGCTTTGAGAAAAACTGACAAGTTTCTAAGAGACACAGCATTCAGTTTCTTGGGAGCTGGAAATGATACTAT
CgSSR0664-1	CL1660.Contig4	GCA(3*6)	TTCCAATTCTTTTGCCATTAGAG	59.632	GCATCAAAGGAGCACGTTAATAG	60.16	109	1841	1949	Cs2g02790	8673056	8675918	TTCCAATTCTTTTGCCATTAGAGTTCTCT[GCAGCAGCAGCAGCAGCA]GCTTGATCATCGAAAGAAACTATCTCATTTTTACCGTTGCTATTAACGTGCTCCTTTGATGC
CgSSR0664-2	CL1660.Contig4	GCA(3*6)	TCTTCCAATTCTTTTGCCATTAG	59.632	GCATCAAAGGAGCACGTTAATAG	60.16	111	1841	1951	Cs2g02790	8673056	8675918	TCTTCCAATTCTTTTGCCATTAGAGTTCTCT[GCAGCAGCAGCAGCAGCA]GCTTGATCATCGAAAGAAACTATCTCATTTTTACCGTTGCTATTAACGTGCTCCTTTGATGC
CgSSR0664-3	CL1660.Contig4	GCA(3*6)	GGCTCTCTTCTCTTCCAATTCTT	59.522	AGCACGTTAATAGCAACGGTAAA	60.089	111	1841	1951	Cs2g02790	8673056	8675918	GGCTCTCTTCTCTTCCAATTCTTTTGCCATTAGAGTTCTCT[GCAGCAGCAGCAGCAGCA]GCTTGATCATCGAAAGAAACTATCTCATTTTTACCGTTGCTATTAACGTGCT
CgSSR0664-4	CL1660.Contig4	GCA(3*6)	TTCCAATTCTTTTGCCATTAGAG	59.632	AAAGAACTTTATCAGGAACCCCA	60.217	150	1841	1990	Cs2g02790	8673056	8675918	TTCCAATTCTTTTGCCATTAGAGTTCTCT[GCAGCAGCAGCAGCAGCA]GCTTGATCATCGAAAGAAACTATCTCATTTTTACCGTTGCTATTAACGTGCTCCTTTGATGCAGCTTCAACAATGTTCGGTGGGGTTCCTGATAAAGTTCTTT
CgSSR0664-5	CL1660.Contig4	GCA(3*6)	TCTTCCAATTCTTTTGCCATTAG	59.632	AAAGAACTTTATCAGGAACCCCA	60.217	152	1841	1992	Cs2g02790	8673056	8675918	TCTTCCAATTCTTTTGCCATTAGAGTTCTCT[GCAGCAGCAGCAGCAGCA]GCTTGATCATCGAAAGAAACTATCTCATTTTTACCGTTGCTATTAACGTGCTCCTTTGATGCAGCTTCAACAATGTTCGGTGGGGTTCCTGATAAAGTTCTTT
CgSSR0666-1	CL1660.Contig4	AG(2*10)	TTGGATTTTTCAGAAATTGTTGG	60.2	GATTGCTTGTGAACAGAGAGTCC	60.303	157	3037	3193	Cs2g02790	8673056	8675918	TTGGATTTTTCAGAAATTGTTGGGATTTTCTCATCTTACGTCAGTCCCTGCGTCAGTAAGCCAGCTGGTAACTGGTCCCGTAC[AGAGAGAGAGAGAGAGAGAG]GAGAGACCAAGTCCCCCCCCCACGCACGCACGGACTCTCTGTTCACAAGCAATC
CgSSR0666-2	CL1660.Contig4	AG(2*10)	CAGAAATTGTTGGGATTTTCTCA	60.33	GATTGCTTGTGAACAGAGAGTCC	60.303	147	3037	3183	Cs2g02790	8673056	8675918	CAGAAATTGTTGGGATTTTCTCATCTTACGTCAGTCCCTGCGTCAGTAAGCCAGCTGGTAACTGGTCCCGTAC[AGAGAGAGAGAGAGAGAGAG]GAGAGACCAAGTCCCCCCCCCACGCACGCACGGACTCTCTGTTCACAAGCAATC
CgSSR0666-3	CL1660.Contig4	AG(2*10)	TTTTCTCATCTTACGTCAGTCCC	59.645	GATTGCTTGTGAACAGAGAGTCC	60.303	132	3037	3168	Cs2g02790	8673056	8675918	TTTTCTCATCTTACGTCAGTCCCTGCGTCAGTAAGCCAGCTGGTAACTGGTCCCGTAC[AGAGAGAGAGAGAGAGAGAG]GAGAGACCAAGTCCCCCCCCCACGCACGCACGGACTCTCTGTTCACAAGCAATC
CgSSR0666-4	CL1660.Contig4	AG(2*10)	CAGAAATTGTTGGGATTTTCTCA	60.33	GTAACATGGGAGAGATTGCTTGT	59.539	160	3037	3196	Cs2g02790	8673056	8675918	CAGAAATTGTTGGGATTTTCTCATCTTACGTCAGTCCCTGCGTCAGTAAGCCAGCTGGTAACTGGTCCCGTAC[AGAGAGAGAGAGAGAGAGAG]GAGAGACCAAGTCCCCCCCCCACGCACGCACGGACTCTCTGTTCACAAGCAATCTCTCCCATGTTAC
CgSSR0666-5	CL1660.Contig4	AG(2*10)	TTGGGATTTTCTCATCTTACGTC	59.493	GATTGCTTGTGAACAGAGAGTCC	60.303	138	3037	3174	Cs2g02790	8673056	8675918	TTGGGATTTTCTCATCTTACGTCAGTCCCTGCGTCAGTAAGCCAGCTGGTAACTGGTCCCGTAC[AGAGAGAGAGAGAGAGAGAG]GAGAGACCAAGTCCCCCCCCCACGCACGCACGGACTCTCTGTTCACAAGCAATC
CgSSR0690-1	CL1741.Contig2	TAC(3*6)	TTGCATACACACTGACACACAAA	60.126	TTTTGCTTTTGCTTATTGAGTGG	60.613	153	187	339	Un	Un	Un	TTGCATACACACTGACACACAAACGGCAAACCCATGCACACGCAAAGATAAAAAGCCACAATCATAACCCTAGAAAAGCCACAATCATCATTCTTTAGTTGTTTAAACGTT[TACTACTACTACTACTAC]ACCACTCAATAAGCAAAAGCAAAA
CgSSR0690-2	CL1741.Contig2	TAC(3*6)	ACCATTTGCATACACACTGACAC	59.84	TTTTGCTTTTGCTTATTGAGTGG	60.613	158	187	344	Un	Un	Un	ACCATTTGCATACACACTGACACACAAACGGCAAACCCATGCACACGCAAAGATAAAAAGCCACAATCATAACCCTAGAAAAGCCACAATCATCATTCTTTAGTTGTTTAAACGTT[TACTACTACTACTACTAC]ACCACTCAATAAGCAAAAGCAAAA
CgSSR0690-3	CL1741.Contig2	TAC(3*6)	TGCATACACACTGACACACAAAC	59.598	TTTTGCTTTTGCTTATTGAGTGG	60.613	152	187	338	Un	Un	Un	TGCATACACACTGACACACAAACGGCAAACCCATGCACACGCAAAGATAAAAAGCCACAATCATAACCCTAGAAAAGCCACAATCATCATTCTTTAGTTGTTTAAACGTT[TACTACTACTACTACTAC]ACCACTCAATAAGCAAAAGCAAAA
CgSSR0690-4	CL1741.Contig2	TAC(3*6)	GCAAAGATAAAAAGCCACAATCA	60.472	TTTTGCTTTTGCTTATTGAGTGG	60.613	112	187	298	Un	Un	Un	GCAAAGATAAAAAGCCACAATCATAACCCTAGAAAAGCCACAATCATCATTCTTTAGTTGTTTAAACGTT[TACTACTACTACTACTAC]ACCACTCAATAAGCAAAAGCAAAA
CgSSR0690-5	CL1741.Contig2	TAC(3*6)	ACCCTAGAAAAGCCACAATCATC	60.707	TTCTTCAGTTTTTGCTTTTGCTT	59.605	96	187	282	Un	Un	Un	ACCCTAGAAAAGCCACAATCATCATTCTTTAGTTGTTTAAACGTT[TACTACTACTACTACTAC]ACCACTCAATAAGCAAAAGCAAAAACTGAAGAA
CgSSR0691-1	CL1741.Contig2	TAA(3*5)	AACAACATCGACATCATCAACAG	59.912	TATTATTGGTGGTATTGGGACGA	60.311	109	401	509	Un	Un	Un	AACAACATCGACATCATCAACAGCGTCAACGTGATAGCAAGAAGCATCGGCGGTATTAG[TAATAATAATAATAA]CATTCACAGCCGTCGTCCCAATACCACCAATAATA
CgSSR0691-2	CL1741.Contig2	TAA(3*5)	ACAACAACATCGACATCATCAAC	59.778	TATTATTGGTGGTATTGGGACGA	60.311	111	401	511	Un	Un	Un	ACAACAACATCGACATCATCAACAGCGTCAACGTGATAGCAAGAAGCATCGGCGGTATTAG[TAATAATAATAATAA]CATTCACAGCCGTCGTCCCAATACCACCAATAATA
CgSSR0691-4	CL1741.Contig2	TAA(3*5)	AACAACAACATCGACATCATCAA	60.285	TATTATTGGTGGTATTGGGACGA	60.311	112	401	512	Un	Un	Un	AACAACAACATCGACATCATCAACAGCGTCAACGTGATAGCAAGAAGCATCGGCGGTATTAG[TAATAATAATAATAA]CATTCACAGCCGTCGTCCCAATACCACCAATAATA
CgSSR0692-1	CL1741.Contig3	TGC(3*5)	CAGGCAGAACAAAACTAAACCTG	60.201	GGCTGTTTTGTGGAGATTTTACA	60.389	128	283	410	Cs1g23790	8682386	8687858	CAGGCAGAACAAAACTAAACCTGCAGAGAGAAAGCTTTCGTTTATTTAATTCTTTTTCTGTGCT[TGCTGCTGCTGCTGC]TAGTGCTAGGTAGCTATGAGAGTTCCTGTAAAATCTCCACAAAACAGCC
CgSSR0692-2	CL1741.Contig3	TGC(3*5)	CAGGCAGAACAAAACTAAACCTG	60.201	TGGCTGTTTTGTGGAGATTTTAC	60.389	129	283	411	Cs1g23790	8682386	8687858	CAGGCAGAACAAAACTAAACCTGCAGAGAGAAAGCTTTCGTTTATTTAATTCTTTTTCTGTGCT[TGCTGCTGCTGCTGC]TAGTGCTAGGTAGCTATGAGAGTTCCTGTAAAATCTCCACAAAACAGCCA
CgSSR0692-3	CL1741.Contig3	TGC(3*5)	AAGTATTAAGCAAGCAGGCAGAA	59.61	GGCTGTTTTGTGGAGATTTTACA	60.389	142	283	424	Cs1g23790	8682386	8687858	AAGTATTAAGCAAGCAGGCAGAACAAAACTAAACCTGCAGAGAGAAAGCTTTCGTTTATTTAATTCTTTTTCTGTGCT[TGCTGCTGCTGCTGC]TAGTGCTAGGTAGCTATGAGAGTTCCTGTAAAATCTCCACAAAACAGCC
CgSSR0692-4	CL1741.Contig3	TGC(3*5)	AAGTATTAAGCAAGCAGGCAGAA	59.61	TGGCTGTTTTGTGGAGATTTTAC	60.389	143	283	425	Cs1g23790	8682386	8687858	AAGTATTAAGCAAGCAGGCAGAACAAAACTAAACCTGCAGAGAGAAAGCTTTCGTTTATTTAATTCTTTTTCTGTGCT[TGCTGCTGCTGCTGC]TAGTGCTAGGTAGCTATGAGAGTTCCTGTAAAATCTCCACAAAACAGCCA
CgSSR0692-5	CL1741.Contig3	TGC(3*5)	CAGGCAGAACAAAACTAAACCTG	60.201	TTGGCTGTTTTGTGGAGATTTTA	60.839	130	283	412	Cs1g23790	8682386	8687858	CAGGCAGAACAAAACTAAACCTGCAGAGAGAAAGCTTTCGTTTATTTAATTCTTTTTCTGTGCT[TGCTGCTGCTGCTGC]TAGTGCTAGGTAGCTATGAGAGTTCCTGTAAAATCTCCACAAAACAGCCAA
CgSSR0708-1	CL1769.Contig1	CAA(3*6)	CTCAATCAAGTACAAAGCCAAGC	60.302	GGAATTGAGTTTTTGTTGTTGCT	59.573	129	293	421	Un	Un	Un	CTCAATCAAGTACAAAGCCAAGCCGATAAAAAATAATAGCCACGCGGCGAAGCAGCCGATCAAAAGCAACGCCAATATGGAGTACTG[CAACAACAACAACAACAA]CAGCAACAACAAAAACTCAATTCC
CgSSR0708-2	CL1769.Contig1	CAA(3*6)	CTCAATCAAGTACAAAGCCAAGC	60.302	AGGAATTGAGTTTTTGTTGTTGC	59.573	130	293	422	Un	Un	Un	CTCAATCAAGTACAAAGCCAAGCCGATAAAAAATAATAGCCACGCGGCGAAGCAGCCGATCAAAAGCAACGCCAATATGGAGTACTG[CAACAACAACAACAACAA]CAGCAACAACAAAAACTCAATTCCT
CgSSR0708-3	CL1769.Contig1	CAA(3*6)	CAGCCACTTCTCAATCAAGTACA	59.434	AGGAATTGAGTTTTTGTTGTTGC	59.573	139	293	431	Un	Un	Un	CAGCCACTTCTCAATCAAGTACAAAGCCAAGCCGATAAAAAATAATAGCCACGCGGCGAAGCAGCCGATCAAAAGCAACGCCAATATGGAGTACTG[CAACAACAACAACAACAA]CAGCAACAACAAAAACTCAATTCCT
CgSSR0708-4	CL1769.Contig1	CAA(3*6)	CTCAATCAAGTACAAAGCCAAGC	60.302	CTCGGAGGAATTGAGTTTTTGTT	60.829	135	293	427	Un	Un	Un	CTCAATCAAGTACAAAGCCAAGCCGATAAAAAATAATAGCCACGCGGCGAAGCAGCCGATCAAAAGCAACGCCAATATGGAGTACTG[CAACAACAACAACAACAA]CAGCAACAACAAAAACTCAATTCCTCCGAG
CgSSR0708-5	CL1769.Contig1	CAA(3*6)	CTCAATCAAGTACAAAGCCAAGC	60.302	TCGGAGGAATTGAGTTTTTGTT	59.98	134	293	426	Un	Un	Un	CTCAATCAAGTACAAAGCCAAGCCGATAAAAAATAATAGCCACGCGGCGAAGCAGCCGATCAAAAGCAACGCCAATATGGAGTACTG[CAACAACAACAACAACAA]CAGCAACAACAAAAACTCAATTCCTCCGA
CgSSR0818-1	CL1885.Contig5	AG(2*8)	TCGAAATAGAAACCCAGTGCTTA	60.134	AATTTGGGATTTAGGGATTTTGA	59.916	103	180	282	Cs7g26940	9134514	9135526	TCGAAATAGAAACCCAGTGCTTAGCTTTTAAAAACAAAAAATTAT[AGAGAGAGAGAGAGAG]GATGGTACGGCAAAAGCGATCAAAATCCCTAAATCCCAAATT
CgSSR0818-2	CL1885.Contig5	AG(2*8)	TCGAAATAGAAACCCAGTGCTTA	60.134	GAATTTGGGATTTAGGGATTTTG	59.916	104	180	283	Cs7g26940	9134514	9135526	TCGAAATAGAAACCCAGTGCTTAGCTTTTAAAAACAAAAAATTAT[AGAGAGAGAGAGAGAG]GATGGTACGGCAAAAGCGATCAAAATCCCTAAATCCCAAATTC
CgSSR0818-3	CL1885.Contig5	AG(2*8)	TCGAAATAGAAACCCAGTGCTTA	60.134	GATTTAGGGATTTTGATCGCTTT	59.841	96	180	275	Cs7g26940	9134514	9135526	TCGAAATAGAAACCCAGTGCTTAGCTTTTAAAAACAAAAAATTAT[AGAGAGAGAGAGAGAG]GATGGTACGGCAAAAGCGATCAAAATCCCTAAATC
CgSSR0818-4	CL1885.Contig5	AG(2*8)	TCGAAATAGAAACCCAGTGCTTA	60.134	AGGAATTTGGGATTTAGGGATTT	60.247	106	180	285	Cs7g26940	9134514	9135526	TCGAAATAGAAACCCAGTGCTTAGCTTTTAAAAACAAAAAATTAT[AGAGAGAGAGAGAGAG]GATGGTACGGCAAAAGCGATCAAAATCCCTAAATCCCAAATTCCT
CgSSR0818-5	CL1885.Contig5	AG(2*8)	ATTCGAAATAGAAACCCAGTGCT	60.365	AATTTGGGATTTAGGGATTTTGA	59.916	105	180	284	Cs7g26940	9134514	9135526	ATTCGAAATAGAAACCCAGTGCTTAGCTTTTAAAAACAAAAAATTAT[AGAGAGAGAGAGAGAG]GATGGTACGGCAAAAGCGATCAAAATCCCTAAATCCCAAATT
CgSSR0823-1	CL1902.Contig1	CT(2*6)	CAGAACGCCTCTTTTTCTATCAA	59.906	AGGGGGAGATAATGAAGGAGAGT	60.663	115	272	386	Cs7g19580	11763062	11763770	CAGAACGCCTCTTTTTCTATCAAATCACTGACCTAACTATCGATTTATTCAACTCAGTGATCATCCCGAAGCTCGCTGA[CTCTCTCTCTCT]CACTCTCCTTCATTATCTCCCCCT
CgSSR0823-2	CL1902.Contig1	CT(2*6)	CACCTACTTCGATACTCTGTGGC	60.199	AGGGGGAGATAATGAAGGAGAGT	60.663	153	272	424	Cs7g19580	11763062	11763770	CACCTACTTCGATACTCTGTGGCTAAAATTTCCACCTTCAGAACGCCTCTTTTTCTATCAAATCACTGACCTAACTATCGATTTATTCAACTCAGTGATCATCCCGAAGCTCGCTGA[CTCTCTCTCTCT]CACTCTCCTTCATTATCTCCCCCT
CgSSR0823-3	CL1902.Contig1	CT(2*6)	CACCTACTTCGATACTCTGTGGC	60.199	AGGGGGAGATAATGAAGGAGAG	59.926	153	272	424	Cs7g19580	11763062	11763770	CACCTACTTCGATACTCTGTGGCTAAAATTTCCACCTTCAGAACGCCTCTTTTTCTATCAAATCACTGACCTAACTATCGATTTATTCAACTCAGTGATCATCCCGAAGCTCGCTGA[CTCTCTCTCTCT]CACTCTCCTTCATTATCTCCCCCT
CgSSR0823-4	CL1902.Contig1	CT(2*6)	TATTCAACTCAGTGATCATCCCG	61.232	TCGTTTTGGTCAGGGAAGTAGTA	60.042	139	272	410	Cs7g19580	11763062	11763770	TATTCAACTCAGTGATCATCCCGAAGCTCGCTGA[CTCTCTCTCTCT]CACTCTCCTTCATTATCTCCCCCTCGCCGGTCACATAATGTGGCCTGCGGACTCCGCGAAGCCAGCCATTTACTACTTCCCTGACCAAAACGA
CgSSR0823-5	CL1902.Contig1	CT(2*6)	CAGAACGCCTCTTTTTCTATCAA	59.906	GGGGGAGATAATGAAGGAGAGT	59.803	114	272	385	Cs7g19580	11763062	11763770	CAGAACGCCTCTTTTTCTATCAAATCACTGACCTAACTATCGATTTATTCAACTCAGTGATCATCCCGAAGCTCGCTGA[CTCTCTCTCTCT]CACTCTCCTTCATTATCTCCCCC
CgSSR0834-1	CL1934.Contig5	GA(2*8)	AGGATTTTGGTCATTTTGGTTTT	59.982	AACCCTAAGAACCGACAGTTGAT	60.28	139	635	773	Cs7g08570	12757218	12767999	AGGATTTTGGTCATTTTGGTTTTCTGGCTCATCTAGCTCATCTTCTTTTTCGTCAGCATAGTTCTGGAGAAGATCCATGCCAAGTTTTAGGGGG[GAGAGAGAGAGAGAGA]CGAGATATCAACTGTCGGTTCTTAGGGTT
CgSSR0834-2	CL1934.Contig5	GA(2*8)	CTCATCTTCTTTTTCGTCAGCAT	59.906	AACCCTAAGAACCGACAGTTGAT	60.28	103	635	737	Cs7g08570	12757218	12767999	CTCATCTTCTTTTTCGTCAGCATAGTTCTGGAGAAGATCCATGCCAAGTTTTAGGGGG[GAGAGAGAGAGAGAGA]CGAGATATCAACTGTCGGTTCTTAGGGTT
CgSSR0834-3	CL1934.Contig5	GA(2*8)	TCTGGCTCATCTAGCTCATCTTC	60.131	AACCCTAAGAACCGACAGTTGAT	60.28	117	635	751	Cs7g08570	12757218	12767999	TCTGGCTCATCTAGCTCATCTTCTTTTTCGTCAGCATAGTTCTGGAGAAGATCCATGCCAAGTTTTAGGGGG[GAGAGAGAGAGAGAGA]CGAGATATCAACTGTCGGTTCTTAGGGTT
CgSSR0834-5	CL1934.Contig5	GA(2*8)	GAATCAGGATTTTGGTCATTTTG	59.708	AACCCTAAGAACCGACAGTTGAT	60.28	144	635	778	Cs7g08570	12757218	12767999	GAATCAGGATTTTGGTCATTTTGGTTTTCTGGCTCATCTAGCTCATCTTCTTTTTCGTCAGCATAGTTCTGGAGAAGATCCATGCCAAGTTTTAGGGGG[GAGAGAGAGAGAGAGA]CGAGATATCAACTGTCGGTTCTTAGGGTT
CgSSR0838-1	CL1944.Contig5	GAT(3*6)	AGATGCTTCGAAGTTGCATAAAC	59.812	GTTAACCCTGTTTTCCGATTACC	60.001	139	874	1012	Cs4g16100	12944815	12952740	AGATGCTTCGAAGTTGCATAAACTTACAAA[GATGATGATGATGATGAT]CACCTAAATTGAAGCTTGCTAAATATATACAGCAAAATGAATTCTTTCCCGTGCTACAAGGTAAACAAGGTAATCGGAAAACAGGGTTAAC
CgSSR0838-2	CL1944.Contig5	GAT(3*6)	AGATGCTTCGAAGTTGCATAAAC	59.812	GGTTAACCCTGTTTTCCGATTAC	60.001	140	874	1013	Cs4g16100	12944815	12952740	AGATGCTTCGAAGTTGCATAAACTTACAAA[GATGATGATGATGATGAT]CACCTAAATTGAAGCTTGCTAAATATATACAGCAAAATGAATTCTTTCCCGTGCTACAAGGTAAACAAGGTAATCGGAAAACAGGGTTAACC
CgSSR0838-3	CL1944.Contig5	GAT(3*6)	GCTGAAAGAATGAACGAGCTTAG	59.7	GTTAACCCTGTTTTCCGATTACC	60.001	160	874	1033	Cs4g16100	12944815	12952740	GCTGAAAGAATGAACGAGCTTAGATGCTTCGAAGTTGCATAAACTTACAAA[GATGATGATGATGATGAT]CACCTAAATTGAAGCTTGCTAAATATATACAGCAAAATGAATTCTTTCCCGTGCTACAAGGTAAACAAGGTAATCGGAAAACAGGGTTAAC
CgSSR0838-4	CL1944.Contig5	GAT(3*6)	AGATGCTTCGAAGTTGCATAAAC	59.812	TAACCCTGTTTTCCGATTACCTT	60.114	137	874	1010	Cs4g16100	12944815	12952740	AGATGCTTCGAAGTTGCATAAACTTACAAA[GATGATGATGATGATGAT]CACCTAAATTGAAGCTTGCTAAATATATACAGCAAAATGAATTCTTTCCCGTGCTACAAGGTAAACAAGGTAATCGGAAAACAGGGTTA
CgSSR0838-5	CL1944.Contig5	GAT(3*6)	AGATGCTTCGAAGTTGCATAAAC	59.812	TTAACCCTGTTTTCCGATTACCT	60.114	138	874	1011	Cs4g16100	12944815	12952740	AGATGCTTCGAAGTTGCATAAACTTACAAA[GATGATGATGATGATGAT]CACCTAAATTGAAGCTTGCTAAATATATACAGCAAAATGAATTCTTTCCCGTGCTACAAGGTAAACAAGGTAATCGGAAAACAGGGTTAA
CgSSR0859-1	CL2034.Contig1	AAG(3*6)	GAACTGTGCTGTGTTCCTCATC	59.775	TAGTAATGGTGCTTCAAAACGCT	60.192	146	164	309	Cs2g30870	13713726	13714852	GAACTGTGCTGTGTTCCTCATCCTCACCGCCAAAGCCCGAATCAAATCGCCGATAGTTATCACCAAAGACGGCGGTACAGTCGAGAAA[AAGAAGAAGAAGAAGAAG]AAATATGATCTTGGGTGAGCGTTTTGAAGCACCATTACTA
CgSSR0859-2	CL2034.Contig1	AAG(3*6)	ATAGTTATCACCAAAGACGGCG	60.383	GCGAATCGTATATCATCAACTCC	59.848	140	164	303	Cs2g30870	13713726	13714852	ATAGTTATCACCAAAGACGGCGGTACAGTCGAGAAA[AAGAAGAAGAAGAAGAAG]AAATATGATCTTGGGTGAGCGTTTTGAAGCACCATTACTATGTTTATTGTTATATGTACTTATGGAGTTGATGATATACGATTCGC
CgSSR0859-3	CL2034.Contig1	AAG(3*6)	ATAGTTATCACCAAAGACGGCG	60.383	TAGTAATGGTGCTTCAAAACGCT	60.192	94	164	257	Cs2g30870	13713726	13714852	ATAGTTATCACCAAAGACGGCGGTACAGTCGAGAAA[AAGAAGAAGAAGAAGAAG]AAATATGATCTTGGGTGAGCGTTTTGAAGCACCATTACTA
CgSSR0859-4	CL2034.Contig1	AAG(3*6)	GAACTGTGCTGTGTTCCTCATC	59.775	ATAGTAATGGTGCTTCAAAACGC	59.594	147	164	310	Cs2g30870	13713726	13714852	GAACTGTGCTGTGTTCCTCATCCTCACCGCCAAAGCCCGAATCAAATCGCCGATAGTTATCACCAAAGACGGCGGTACAGTCGAGAAA[AAGAAGAAGAAGAAGAAG]AAATATGATCTTGGGTGAGCGTTTTGAAGCACCATTACTAT
CgSSR0859-5	CL2034.Contig1	AAG(3*6)	ATCGCCGATAGTTATCACCAAAG	61.501	GCGAATCGTATATCATCAACTCC	59.848	147	164	310	Cs2g30870	13713726	13714852	ATCGCCGATAGTTATCACCAAAGACGGCGGTACAGTCGAGAAA[AAGAAGAAGAAGAAGAAG]AAATATGATCTTGGGTGAGCGTTTTGAAGCACCATTACTATGTTTATTGTTATATGTACTTATGGAGTTGATGATATACGATTCGC
CgSSR0860-1	CL2034.Contig2	AAG(3*6)	GCTTTCTTGGGTTTCATTTTTCT	60.001	GCGAATCGTATATCATCAACTCC	59.848	157	217	373	Un	Un	Un	GCTTTCTTGGGTTTCATTTTTCTTTTGTTTTTAGGATGATAAACAAGAAGAAA[AAGAAGAAGAAGAAGAAG]AAATATGATCTTGGGTGAGCGTTTTGAAGCACCATTACTATGTTTATTGTTATATGTACTTATGGAGTTGATGATATACGATTCGC
CgSSR0860-2	CL2034.Contig2	AAG(3*6)	GCTTTCTTGGGTTTCATTTTTCT	60.001	TAGTAATGGTGCTTCAAAACGCT	60.192	111	217	327	Un	Un	Un	GCTTTCTTGGGTTTCATTTTTCTTTTGTTTTTAGGATGATAAACAAGAAGAAA[AAGAAGAAGAAGAAGAAG]AAATATGATCTTGGGTGAGCGTTTTGAAGCACCATTACTA
CgSSR0860-3	CL2034.Contig2	AAG(3*6)	GCTTTCTTGGGTTTCATTTTTCT	60.001	ATAGTAATGGTGCTTCAAAACGC	59.594	112	217	328	Un	Un	Un	GCTTTCTTGGGTTTCATTTTTCTTTTGTTTTTAGGATGATAAACAAGAAGAAA[AAGAAGAAGAAGAAGAAG]AAATATGATCTTGGGTGAGCGTTTTGAAGCACCATTACTAT
CgSSR0860-4	CL2034.Contig2	AAG(3*6)	ATTTTGCTTTCTTGGGTTTCATT	60.22	TAGTAATGGTGCTTCAAAACGCT	60.192	116	217	332	Un	Un	Un	ATTTTGCTTTCTTGGGTTTCATTTTTCTTTTGTTTTTAGGATGATAAACAAGAAGAAA[AAGAAGAAGAAGAAGAAG]AAATATGATCTTGGGTGAGCGTTTTGAAGCACCATTACTA
CgSSR0860-5	CL2034.Contig2	AAG(3*6)	TTCTTTTCATTTTGCTTTCTTGG	59.77	TAGTAATGGTGCTTCAAAACGCT	60.192	124	217	340	Un	Un	Un	TTCTTTTCATTTTGCTTTCTTGGGTTTCATTTTTCTTTTGTTTTTAGGATGATAAACAAGAAGAAA[AAGAAGAAGAAGAAGAAG]AAATATGATCTTGGGTGAGCGTTTTGAAGCACCATTACTA
CgSSR0861-1	CL2034.Contig3	AAG(3*6)	ATTAGAAGCGCAAGCACAAGTAG	60.108	TAGTAATGGTGCTTCAAAACGCT	60.192	138	339	476	Un	Un	Un	ATTAGAAGCGCAAGCACAAGTAGAAGCTGAAAGCGAAGGAGTCAGTGAAGTAGTACAAGAAGAAGATGAAGTAGAAGAAA[AAGAAGAAGAAGAAGAAG]AAATATGATCTTGGGTGAGCGTTTTGAAGCACCATTACTA
CgSSR0861-2	CL2034.Contig3	AAG(3*6)	ATTAGAAGCGCAAGCACAAGTAG	60.108	ATAGTAATGGTGCTTCAAAACGC	59.594	139	339	477	Un	Un	Un	ATTAGAAGCGCAAGCACAAGTAGAAGCTGAAAGCGAAGGAGTCAGTGAAGTAGTACAAGAAGAAGATGAAGTAGAAGAAA[AAGAAGAAGAAGAAGAAG]AAATATGATCTTGGGTGAGCGTTTTGAAGCACCATTACTAT
CgSSR0861-3	CL2034.Contig3	AAG(3*6)	AAAGCGAAGGAGTCAGTGAAGTA	59.595	TAGTAATGGTGCTTCAAAACGCT	60.192	109	339	447	Un	Un	Un	AAAGCGAAGGAGTCAGTGAAGTAGTACAAGAAGAAGATGAAGTAGAAGAAA[AAGAAGAAGAAGAAGAAG]AAATATGATCTTGGGTGAGCGTTTTGAAGCACCATTACTA
CgSSR0861-4	CL2034.Contig3	AAG(3*6)	AATTAGAAGCGCAAGCACAAGTA	60.435	TAGTAATGGTGCTTCAAAACGCT	60.192	139	339	477	Un	Un	Un	AATTAGAAGCGCAAGCACAAGTAGAAGCTGAAAGCGAAGGAGTCAGTGAAGTAGTACAAGAAGAAGATGAAGTAGAAGAAA[AAGAAGAAGAAGAAGAAG]AAATATGATCTTGGGTGAGCGTTTTGAAGCACCATTACTA
CgSSR0861-5	CL2034.Contig3	AAG(3*6)	GTAGAAGCTGAAAGCGAAGGAGT	60.546	TAGTAATGGTGCTTCAAAACGCT	60.192	119	339	457	Un	Un	Un	GTAGAAGCTGAAAGCGAAGGAGTCAGTGAAGTAGTACAAGAAGAAGATGAAGTAGAAGAAA[AAGAAGAAGAAGAAGAAG]AAATATGATCTTGGGTGAGCGTTTTGAAGCACCATTACTA
CgSSR0863-1	CL2041.Contig1	AAT(3*6)	GCTGCCCATTCTTAATTCTTTTT	59.991	AGGTCTACCTTCTATTCCAGGCA	60.49	137	757	893	Un	Un	Un	GCTGCCCATTCTTAATTCTTTTTATTCCCTTTATTTAA[AATAATAATAATAATAAT]CAAAAAACAAAAACAAAAGAAGAGAGAAACCGTAGATAGGAGTTTTCTTTAATTTTCTTGCCTGGAATAGAAGGTAGACCT
CgSSR0863-3	CL2041.Contig1	AAT(3*6)	GCTGCCCATTCTTAATTCTTTTT	59.991	GGTCTACCTTCTATTCCAGGCAA	60.82	136	757	892	Un	Un	Un	GCTGCCCATTCTTAATTCTTTTTATTCCCTTTATTTAA[AATAATAATAATAATAAT]CAAAAAACAAAAACAAAAGAAGAGAGAAACCGTAGATAGGAGTTTTCTTTAATTTTCTTGCCTGGAATAGAAGGTAGACC
CgSSR0863-4	CL2041.Contig1	AAT(3*6)	AAGTGCAAATGAAAGTGCCTTAG	59.841	TCCAGGCAAGAAAATTAAAGAAA	59.302	157	757	913	Un	Un	Un	AAGTGCAAATGAAAGTGCCTTAGATTCTTCTCTCCGCTGCCCATTCTTAATTCTTTTTATTCCCTTTATTTAA[AATAATAATAATAATAAT]CAAAAAACAAAAACAAAAGAAGAGAGAAACCGTAGATAGGAGTTTTCTTTAATTTTCTTGCCTGGA
CgSSR0863-5	CL2041.Contig1	AAT(3*6)	AAGTGCAAATGAAAGTGCCTTAG	59.841	TTCCAGGCAAGAAAATTAAAGAA	59.302	158	757	914	Un	Un	Un	AAGTGCAAATGAAAGTGCCTTAGATTCTTCTCTCCGCTGCCCATTCTTAATTCTTTTTATTCCCTTTATTTAA[AATAATAATAATAATAAT]CAAAAAACAAAAACAAAAGAAGAGAGAAACCGTAGATAGGAGTTTTCTTTAATTTTCTTGCCTGGAA
CgSSR0865-1	CL2057.Contig1	CAT(3*6)	TCAGATTTTCAACAAGGAGTGGT	60.026	TACCCGAGAGTCAGTATTGTGTG	59.179	145	922	1066	Cs6g01610	15896226	15897634	TCAGATTTTCAACAAGGAGTGGTTGGCAGAACAGAGCATATCCTCTCCCGTAA[CATCATCATCATCATCAT]CCCATCACAATCGTGAGTAAAAATAATACTTCATTCCAGCAAGGAAAGTTGCACACAATACTGACTCTCGGGTA
CgSSR0865-2	CL2057.Contig1	CAT(3*6)	GTCAGATTTTCAACAAGGAGTGG	60.026	TACCCGAGAGTCAGTATTGTGTG	59.179	146	922	1067	Cs6g01610	15896226	15897634	GTCAGATTTTCAACAAGGAGTGGTTGGCAGAACAGAGCATATCCTCTCCCGTAA[CATCATCATCATCATCAT]CCCATCACAATCGTGAGTAAAAATAATACTTCATTCCAGCAAGGAAAGTTGCACACAATACTGACTCTCGGGTA
CgSSR0865-3	CL2057.Contig1	CAT(3*6)	TCAGATTTTCAACAAGGAGTGGT	60.026	TTTCCTTGCTGGAATGAAGTATT	59.175	118	922	1039	Cs6g01610	15896226	15897634	TCAGATTTTCAACAAGGAGTGGTTGGCAGAACAGAGCATATCCTCTCCCGTAA[CATCATCATCATCATCAT]CCCATCACAATCGTGAGTAAAAATAATACTTCATTCCAGCAAGGAAA
CgSSR0865-4	CL2057.Contig1	CAT(3*6)	GTCAGATTTTCAACAAGGAGTGG	60.026	TTTCCTTGCTGGAATGAAGTATT	59.175	119	922	1040	Cs6g01610	15896226	15897634	GTCAGATTTTCAACAAGGAGTGGTTGGCAGAACAGAGCATATCCTCTCCCGTAA[CATCATCATCATCATCAT]CCCATCACAATCGTGAGTAAAAATAATACTTCATTCCAGCAAGGAAA
CgSSR0865-5	CL2057.Contig1	CAT(3*6)	GTCAGATTTTCAACAAGGAGTGG	60.026	GTATTGTGTGCAACTTTCCTTGC	60.928	133	922	1054	Cs6g01610	15896226	15897634	GTCAGATTTTCAACAAGGAGTGGTTGGCAGAACAGAGCATATCCTCTCCCGTAA[CATCATCATCATCATCAT]CCCATCACAATCGTGAGTAAAAATAATACTTCATTCCAGCAAGGAAAGTTGCACACAATAC
CgSSR0866-1	CL2057.Contig1	AG(2*8)	AGCTGAACATTTGATTGGAAAAA	59.997	TTTTGCTTGTCTACTTGCTTTCC	59.946	130	2992	3121	Cs6g01610	16153730	16156580	AGCTGAACATTTGATTGGAAAAAACGAAAAACAAATCGAAGTAATTTGCCCTAACCCTAGAAGTTGGTTAGAGTGGGGA[AGAGAGAGAGAGAGAG]AATTGAGTAAAGGGAAAGCAAGTAGACAAGCAAAA
CgSSR0866-2	CL2057.Contig1	AG(2*8)	GCCCTAACCCTAGAAGTTGGTTA	59.913	TTTTGCTTGTCTACTTGCTTTCC	59.946	83	2992	3074	Cs6g01610	16153730	16156580	GCCCTAACCCTAGAAGTTGGTTAGAGTGGGGA[AGAGAGAGAGAGAGAG]AATTGAGTAAAGGGAAAGCAAGTAGACAAGCAAAA
CgSSR0866-3	CL2057.Contig1	AG(2*8)	ATTTGCCCTAACCCTAGAAGTTG	59.913	TTTTGCTTGTCTACTTGCTTTCC	59.946	87	2992	3078	Cs6g01610	16153730	16156580	ATTTGCCCTAACCCTAGAAGTTGGTTAGAGTGGGGA[AGAGAGAGAGAGAGAG]AATTGAGTAAAGGGAAAGCAAGTAGACAAGCAAAA
CgSSR0866-4	CL2057.Contig1	AG(2*8)	GCCCTAACCCTAGAAGTTGGTTA	59.913	CACTAGAGCAAACACCACAACAG	59.888	141	2992	3132	Cs6g01610	16153730	16156580	GCCCTAACCCTAGAAGTTGGTTAGAGTGGGGA[AGAGAGAGAGAGAGAG]AATTGAGTAAAGGGAAAGCAAGTAGACAAGCAAAAAAATAAAAATAAAAATAAAATGAAGGTTTCATGCTCTGTTGTGGTGTTTGCTCTAGTG
CgSSR0866-5	CL2057.Contig1	AG(2*8)	ATTTGCCCTAACCCTAGAAGTTG	59.913	CACTAGAGCAAACACCACAACAG	59.888	145	2992	3136	Cs6g01610	16153730	16156580	ATTTGCCCTAACCCTAGAAGTTGGTTAGAGTGGGGA[AGAGAGAGAGAGAGAG]AATTGAGTAAAGGGAAAGCAAGTAGACAAGCAAAAAAATAAAAATAAAAATAAAATGAAGGTTTCATGCTCTGTTGTGGTGTTTGCTCTAGTG
CgSSR0867-1	CL2066.Contig5	ATTA(4*5)	TACAGTTACGATGACAACCAACG	59.97	TCCTTACAACTTATTTGAGCCACA	60.056	155	1920	2074	Cs2g07250	16509265	16514619	TACAGTTACGATGACAACCAACGCCTACCAAGCCTCGAACATTTCATTAAGTCCCTACTCTCTGAAAGCGTACCCACTGAAGGAGTTT[ATTAATTAATTAATTAATTA]GTCTCCTTTTCTATGAAAAATTATGTGGCTCAAATAAGTTGTAAGGA
CgSSR0867-2	CL2066.Contig5	ATTA(4*5)	CAAGCCTCGAACATTTCATTAAG	60.134	TCCTTACAACTTATTTGAGCCACA	60.056	127	1920	2046	Cs2g07250	16509265	16514619	CAAGCCTCGAACATTTCATTAAGTCCCTACTCTCTGAAAGCGTACCCACTGAAGGAGTTT[ATTAATTAATTAATTAATTA]GTCTCCTTTTCTATGAAAAATTATGTGGCTCAAATAAGTTGTAAGGA
CgSSR0867-3	CL2066.Contig5	ATTA(4*5)	TACTCTCTGAAAGCGTACCCACT	59.485	TCCTTACAACTTATTTGAGCCACA	60.056	100	1920	2019	Cs2g07250	16509265	16514619	TACTCTCTGAAAGCGTACCCACTGAAGGAGTTT[ATTAATTAATTAATTAATTA]GTCTCCTTTTCTATGAAAAATTATGTGGCTCAAATAAGTTGTAAGGA
CgSSR0867-4	CL2066.Contig5	ATTA(4*5)	CTACTCTCTGAAAGCGTACCCAC	59.485	TCCTTACAACTTATTTGAGCCACA	60.056	101	1920	2020	Cs2g07250	16509265	16514619	CTACTCTCTGAAAGCGTACCCACTGAAGGAGTTT[ATTAATTAATTAATTAATTA]GTCTCCTTTTCTATGAAAAATTATGTGGCTCAAATAAGTTGTAAGGA
CgSSR0867-5	CL2066.Contig5	ATTA(4*5)	GCGTACCCACTGAAGGAGTTTA	60.533	GGGCGTAATTAAATAGTCCATCC	59.959	160	1920	2079	Cs2g07250	16509265	16514619	GCGTACCCACTGAAGGAGTTT[ATTAATTAATTAATTAATTA]GTCTCCTTTTCTATGAAAAATTATGTGGCTCAAATAAGTTGTAAGGAGAGTAACTTTTTAATTTCCATTTTATAAGTTTTATCCTAATTCTCTTTTGGATGGACTATTTAATTACGCCC
CgSSR0872-1	CL2090.Contig2	TC(2*6)	TCATCTTCCTCATCACCCTTATT	58.971	AGATTTCCTTTTGTGTGGCCTAT	60.243	108	308	415	Cs3g11360	16592177	16597031	TCATCTTCCTCATCACCCTTAT[TCTCTCTCTCTC]GCACACTCTTGTCTCAGAACTCAAACCAGGAAGACATAAAATGATTAAAGGATAGGCCACACAAAAGGAAATCT
CgSSR0872-2	CL2090.Contig2	TC(2*6)	TTCATCTTCCTCATCACCCTTAT	58.971	AGATTTCCTTTTGTGTGGCCTAT	60.243	109	308	416	Cs3g11360	16592177	16597031	TTCATCTTCCTCATCACCCTTAT[TCTCTCTCTCTC]GCACACTCTTGTCTCAGAACTCAAACCAGGAAGACATAAAATGATTAAAGGATAGGCCACACAAAAGGAAATCT
CgSSR0872-3	CL2090.Contig2	TC(2*6)	ATTCATCTTCCTCATCACCCTTA	58.971	AGATTTCCTTTTGTGTGGCCTAT	60.243	110	308	417	Cs3g11360	16592177	16597031	ATTCATCTTCCTCATCACCCTTAT[TCTCTCTCTCTC]GCACACTCTTGTCTCAGAACTCAAACCAGGAAGACATAAAATGATTAAAGGATAGGCCACACAAAAGGAAATCT
CgSSR0872-4	CL2090.Contig2	TC(2*6)	TATTCATCTTCCTCATCACCCTT	58.971	AGATTTCCTTTTGTGTGGCCTAT	60.243	111	308	418	Cs3g11360	16592177	16597031	TATTCATCTTCCTCATCACCCTTAT[TCTCTCTCTCTC]GCACACTCTTGTCTCAGAACTCAAACCAGGAAGACATAAAATGATTAAAGGATAGGCCACACAAAAGGAAATCT
CgSSR0872-5	CL2090.Contig2	TC(2*6)	TCATCTTCCTCATCACCCTTATT	58.971	TGTGTGGCCTATCCTTTAATCAT	59.75	97	308	404	Cs3g11360	16592177	16597031	TCATCTTCCTCATCACCCTTAT[TCTCTCTCTCTC]GCACACTCTTGTCTCAGAACTCAAACCAGGAAGACATAAAATGATTAAAGGATAGGCCACACA
CgSSR0922-1	CL2229.Contig3	CT(2*10)	ATTATTATTTCCTTGCTCGGCTC	59.978	ATTTATCTCAAACGGAAGGGAAA	60.183	144	266	409	Cs3g26180	17155050	17155912	ATTATTATTTCCTTGCTCGGCTCCCTCCGATTCTCTCTCACCCTCTCTTAAATCTTAATCTTCTTCAGATCACATC[CTCTCTCTCTCTCTCTCTCT]AAATCTTCAATTCATTTTCTCTTCGTTTCCCTTCCGTTTGAGATAAAT
CgSSR0922-2	CL2229.Contig3	CT(2*10)	ATTATTATTTCCTTGCTCGGCTC	59.978	TCTCATTTATCTCAAACGGAAGG	59.617	148	266	413	Cs3g26180	17155050	17155912	ATTATTATTTCCTTGCTCGGCTCCCTCCGATTCTCTCTCACCCTCTCTTAAATCTTAATCTTCTTCAGATCACATC[CTCTCTCTCTCTCTCTCTCT]AAATCTTCAATTCATTTTCTCTTCGTTTCCCTTCCGTTTGAGATAAATGAGA
CgSSR0922-3	CL2229.Contig3	CT(2*10)	ATTATTATTTCCTTGCTCGGCTC	59.978	TTTATCTCAAACGGAAGGGAAAC	60.662	143	266	408	Cs3g26180	17155050	17155912	ATTATTATTTCCTTGCTCGGCTCCCTCCGATTCTCTCTCACCCTCTCTTAAATCTTAATCTTCTTCAGATCACATC[CTCTCTCTCTCTCTCTCTCT]AAATCTTCAATTCATTTTCTCTTCGTTTCCCTTCCGTTTGAGATAAA
CgSSR0922-4	CL2229.Contig3	CT(2*10)	ATTATTATTTCCTTGCTCGGCTC	59.978	GGAAACGAAGAGAAAATGAATTG	59.154	126	266	391	Cs3g26180	17155050	17155912	ATTATTATTTCCTTGCTCGGCTCCCTCCGATTCTCTCTCACCCTCTCTTAAATCTTAATCTTCTTCAGATCACATC[CTCTCTCTCTCTCTCTCTCT]AAATCTTCAATTCATTTTCTCTTCGTTTCC
CgSSR0932-2	CL2259.Contig5	AGA(3*6)	TAAGCGCAAGGATTATGAGAGAG	60.017	TTTCATTGGCTGTTAAGGAGTGT	60.048	128	188	315	Cs8g08240	17281551	17287606	TAAGCGCAAGGATTATGAGAGAGACAGCCATTGAAGT[AGAAGAAGAAGAAGAAGA]GGAGGTTTAACGAAGGGGTTTTAGGTCTACCAACTGGTTGTTAGAGATTGACACTCCTTAACAGCCAATGAAA
CgSSR0932-3	CL2259.Contig5	AGA(3*6)	TAAGCGCAAGGATTATGAGAGAG	60.017	GTTTCATTGGCTGTTAAGGAGTG	60.048	129	188	316	Cs8g08240	17281551	17287606	TAAGCGCAAGGATTATGAGAGAGACAGCCATTGAAGT[AGAAGAAGAAGAAGAAGA]GGAGGTTTAACGAAGGGGTTTTAGGTCTACCAACTGGTTGTTAGAGATTGACACTCCTTAACAGCCAATGAAAC
CgSSR0932-4	CL2259.Contig5	AGA(3*6)	TAAGCGCAAGGATTATGAGAGAG	60.017	TGTTTCATTGGCTGTTAAGGAGT	60.048	130	188	317	Cs8g08240	17281551	17287606	TAAGCGCAAGGATTATGAGAGAGACAGCCATTGAAGT[AGAAGAAGAAGAAGAAGA]GGAGGTTTAACGAAGGGGTTTTAGGTCTACCAACTGGTTGTTAGAGATTGACACTCCTTAACAGCCAATGAAACA
CgSSR0933-1	CL2259.Contig5	AAC(3*6)	ACTCCTTAACAGCCAATGAAACA	60.048	AGAAGTAGTTGGTGCTTGACCTG	59.861	116	284	399	Un	Un	Un	ACTCCTTAACAGCCAATGAAACAACA[AACAACAACAACAACAAC]AGCAACAAGCAGAAGCAGAAGAAGCAGAAGCTAAAGCTAAAAGCAAAAGCAGGTCAAGCACCAACTACTTCT
CgSSR0933-2	CL2259.Contig5	AAC(3*6)	ACTCCTTAACAGCCAATGAAACA	60.048	CAGAAGTAGTTGGTGCTTGACCT	59.861	117	284	400	Un	Un	Un	ACTCCTTAACAGCCAATGAAACAACA[AACAACAACAACAACAAC]AGCAACAAGCAGAAGCAGAAGAAGCAGAAGCTAAAGCTAAAAGCAAAAGCAGGTCAAGCACCAACTACTTCTG
CgSSR0933-3	CL2259.Contig5	AAC(3*6)	CACTCCTTAACAGCCAATGAAAC	60.048	AGAAGTAGTTGGTGCTTGACCTG	59.861	117	284	400	Un	Un	Un	CACTCCTTAACAGCCAATGAAACAACA[AACAACAACAACAACAAC]AGCAACAAGCAGAAGCAGAAGAAGCAGAAGCTAAAGCTAAAAGCAAAAGCAGGTCAAGCACCAACTACTTCT
CgSSR0933-4	CL2259.Contig5	AAC(3*6)	CACTCCTTAACAGCCAATGAAAC	60.048	CAGAAGTAGTTGGTGCTTGACCT	59.861	118	284	401	Un	Un	Un	CACTCCTTAACAGCCAATGAAACAACA[AACAACAACAACAACAAC]AGCAACAAGCAGAAGCAGAAGAAGCAGAAGCTAAAGCTAAAAGCAAAAGCAGGTCAAGCACCAACTACTTCTG
CgSSR0933-5	CL2259.Contig5	AAC(3*6)	ACACTCCTTAACAGCCAATGAAA	60.048	AGAAGTAGTTGGTGCTTGACCTG	59.861	118	284	401	Un	Un	Un	ACACTCCTTAACAGCCAATGAAACAACA[AACAACAACAACAACAAC]AGCAACAAGCAGAAGCAGAAGAAGCAGAAGCTAAAGCTAAAAGCAAAAGCAGGTCAAGCACCAACTACTTCT
CgSSR0935-1	CL2259.Contig6	CAA(3*6)	CTCAATCAAGTACAAAGCCAAGC	60.302	TTAGCTTCTGCTTCTTCTGCTTC	59.594	140	293	432	Un	Un	Un	CTCAATCAAGTACAAAGCCAAGCCGATAAAAAATAATAGCCACGCGGCGAAGCAGCCGATCAAAAGCAACGCCAATATGGAGTACTG[CAACAACAACAACAACAA]CAGCAACAAGCAGAAGCAGAAGAAGCAGAAGCTAA
CgSSR0935-2	CL2259.Contig6	CAA(3*6)	CAGCCACTTCTCAATCAAGTACA	59.434	TTAGCTTCTGCTTCTTCTGCTTC	59.594	149	293	441	Un	Un	Un	CAGCCACTTCTCAATCAAGTACAAAGCCAAGCCGATAAAAAATAATAGCCACGCGGCGAAGCAGCCGATCAAAAGCAACGCCAATATGGAGTACTG[CAACAACAACAACAACAA]CAGCAACAAGCAGAAGCAGAAGAAGCAGAAGCTAA
CgSSR0935-3	CL2259.Contig6	CAA(3*6)	CTCAATCAAGTACAAAGCCAAGC	60.302	TAGCTTCTGCTTCTTCTGCTTCT	59.253	139	293	431	Un	Un	Un	CTCAATCAAGTACAAAGCCAAGCCGATAAAAAATAATAGCCACGCGGCGAAGCAGCCGATCAAAAGCAACGCCAATATGGAGTACTG[CAACAACAACAACAACAA]CAGCAACAAGCAGAAGCAGAAGAAGCAGAAGCTA
CgSSR0935-4	CL2259.Contig6	CAA(3*6)	CAGCCACTTCTCAATCAAGTACA	59.434	TAGCTTCTGCTTCTTCTGCTTCT	59.253	148	293	440	Un	Un	Un	CAGCCACTTCTCAATCAAGTACAAAGCCAAGCCGATAAAAAATAATAGCCACGCGGCGAAGCAGCCGATCAAAAGCAACGCCAATATGGAGTACTG[CAACAACAACAACAACAA]CAGCAACAAGCAGAAGCAGAAGAAGCAGAAGCTA
CgSSR0935-5	CL2259.Contig6	CAA(3*6)	CAGCCACTTCTCAATCAAGTACA	59.434	TTTAGCTTCTGCTTCTTCTGCTT	59.153	150	293	442	Un	Un	Un	CAGCCACTTCTCAATCAAGTACAAAGCCAAGCCGATAAAAAATAATAGCCACGCGGCGAAGCAGCCGATCAAAAGCAACGCCAATATGGAGTACTG[CAACAACAACAACAACAA]CAGCAACAAGCAGAAGCAGAAGAAGCAGAAGCTAAA
CgSSR0951-1	CL2274.Contig1	AC(2*7)	ACCCTCAAGTCAACACTCAACAC	60.496	AGTAGATCGACTGGTGGTTGG	59.076	116	244	359	Un	Un	Un	ACCCTCAAGTCAACACTCAACACCGCCAACGCCAAGTAGAA[ACACACACACACAC]AGTCGTAGCCAACACATGCTTGCCACAATCACCGCCGACGCCAACCACCAGTCGATCTACT
CgSSR0951-2	CL2274.Contig1	AC(2*7)	ACCCTCAAGTCAACACTCAACAC	60.496	GGTCCTCGCAGAGCAGTAGAT	60.938	130	244	373	Un	Un	Un	ACCCTCAAGTCAACACTCAACACCGCCAACGCCAAGTAGAA[ACACACACACACAC]AGTCGTAGCCAACACATGCTTGCCACAATCACCGCCGACGCCAACCACCAGTCGATCTACTGCTCTGCGAGGACC
CgSSR0951-3	CL2274.Contig1	AC(2*7)	ACCCTCAAGTCAACACTCAACAC	60.496	AGTAGATCGACTGGTGGTTGGC	62.694	116	244	359	Un	Un	Un	ACCCTCAAGTCAACACTCAACACCGCCAACGCCAAGTAGAA[ACACACACACACAC]AGTCGTAGCCAACACATGCTTGCCACAATCACCGCCGACGCCAACCACCAGTCGATCTACT
CgSSR0951-4	CL2274.Contig1	AC(2*7)	ACCCTCAAGTCAACACTCAACAC	60.496	GGTCCTCGCAGAGCAGTAGA	60.7	130	244	373	Un	Un	Un	ACCCTCAAGTCAACACTCAACACCGCCAACGCCAAGTAGAA[ACACACACACACAC]AGTCGTAGCCAACACATGCTTGCCACAATCACCGCCGACGCCAACCACCAGTCGATCTACTGCTCTGCGAGGACC
CgSSR0951-5	CL2274.Contig1	AC(2*7)	CCCTCAAGTCAACACTCAACAC	59.664	AGTAGATCGACTGGTGGTTGG	59.076	115	244	358	Un	Un	Un	CCCTCAAGTCAACACTCAACACCGCCAACGCCAAGTAGAA[ACACACACACACAC]AGTCGTAGCCAACACATGCTTGCCACAATCACCGCCGACGCCAACCACCAGTCGATCTACT
CgSSR0952-1	CL2286.Contig2	CCCTCT(6*4)	CTGATTCTCCCTCACTGCAAC	59.859	GGGAATAAGACAGGAAGAGGAGA	60.082	91	442	532	Cs1g23430	17764458	17765330	CTGATTCTCCCTCACTGCAACCCTCCACGTGGCACTGCCACTC[CCCTCTCCCTCTCCCTCTCCCTCT]GTCTCCTCTTCCTGTCTTATTCCC
CgSSR0952-3	CL2286.Contig2	CCCTCT(6*4)	CTCATGCTATCCATGTCCAACC	61.646	GGGAATAAGACAGGAAGAGGAGA	60.082	120	442	561	Cs1g23430	17764458	17765330	CTCATGCTATCCATGTCCAACCGCAGCACCTGATTCTCCCTCACTGCAACCCTCCACGTGGCACTGCCACTC[CCCTCTCCCTCTCCCTCTCCCTCT]GTCTCCTCTTCCTGTCTTATTCCC
CgSSR0952-4	CL2286.Contig2	CCCTCT(6*4)	CCTCATGCTATCCATGTCCAAC	61.646	GGGAATAAGACAGGAAGAGGAGA	60.082	121	442	562	Cs1g23430	17764458	17765330	CCTCATGCTATCCATGTCCAACCGCAGCACCTGATTCTCCCTCACTGCAACCCTCCACGTGGCACTGCCACTC[CCCTCTCCCTCTCCCTCTCCCTCT]GTCTCCTCTTCCTGTCTTATTCCC
CgSSR0952-5	CL2286.Contig2	CCCTCT(6*4)	TCATGCTATCCATGTCCAACC	60.739	GGGAATAAGACAGGAAGAGGAGA	60.082	119	442	560	Cs1g23430	17764458	17765330	TCATGCTATCCATGTCCAACCGCAGCACCTGATTCTCCCTCACTGCAACCCTCCACGTGGCACTGCCACTC[CCCTCTCCCTCTCCCTCTCCCTCT]GTCTCCTCTTCCTGTCTTATTCCC
CgSSR0953-1	CL2286.Contig2	CTT(3*5)	GACGTTAGAAGACGATAGCTCCA	59.926	AAAGGAAACTGAAATCGAAGAGG	60.115	157	1856	2012	Cs1g23430	18718437	18721536	GACGTTAGAAGACGATAGCTCCATCTTCACGCCGTAGCAGAACTTCGCCACCATCTCGAAAGTCTCCGATCCGCCTGGGAAGTCCTCCGGTATGCTGATGTGGCAGGTAA[CTTCTTCTTCTTCTT]CCCCCTCCTCCTCTTCGATTTCAGTTTCCTTT
CgSSR0953-2	CL2286.Contig2	CTT(3*5)	GACGTTAGAAGACGATAGCTCCA	59.926	AAACTGAAATCGAAGAGGAGGAG	60.241	152	1856	2007	Cs1g23430	18718437	18721536	GACGTTAGAAGACGATAGCTCCATCTTCACGCCGTAGCAGAACTTCGCCACCATCTCGAAAGTCTCCGATCCGCCTGGGAAGTCCTCCGGTATGCTGATGTGGCAGGTAA[CTTCTTCTTCTTCTT]CCCCCTCCTCCTCTTCGATTTCAGTTT
CgSSR0953-3	CL2286.Contig2	CTT(3*5)	GACGTTAGAAGACGATAGCTCCA	59.926	AGGAAACTGAAATCGAAGAGGAG	60.241	155	1856	2010	Cs1g23430	18718437	18721536	GACGTTAGAAGACGATAGCTCCATCTTCACGCCGTAGCAGAACTTCGCCACCATCTCGAAAGTCTCCGATCCGCCTGGGAAGTCCTCCGGTATGCTGATGTGGCAGGTAA[CTTCTTCTTCTTCTT]CCCCCTCCTCCTCTTCGATTTCAGTTTCCT
CgSSR0953-4	CL2286.Contig2	CTT(3*5)	GACGTTAGAAGACGATAGCTCCA	59.926	AAGGAAACTGAAATCGAAGAGGA	60.576	156	1856	2011	Cs1g23430	18718437	18721536	GACGTTAGAAGACGATAGCTCCATCTTCACGCCGTAGCAGAACTTCGCCACCATCTCGAAAGTCTCCGATCCGCCTGGGAAGTCCTCCGGTATGCTGATGTGGCAGGTAA[CTTCTTCTTCTTCTT]CCCCCTCCTCCTCTTCGATTTCAGTTTCCTT
CgSSR0953-5	CL2286.Contig2	CTT(3*5)	GAAGACGATAGCTCCATCTTCAC	59.388	AAAGGAAACTGAAATCGAAGAGG	60.115	150	1856	2005	Cs1g23430	18718437	18721536	GAAGACGATAGCTCCATCTTCACGCCGTAGCAGAACTTCGCCACCATCTCGAAAGTCTCCGATCCGCCTGGGAAGTCCTCCGGTATGCTGATGTGGCAGGTAA[CTTCTTCTTCTTCTT]CCCCCTCCTCCTCTTCGATTTCAGTTTCCTTT
CgSSR0961-1	CL2310.Contig1	GCA(3*5)	TCTGTTGATGCTCATGGAATTTA	59.6	TTGTAGAAGCAATAGCGGATCAT	60.128	95	1137	1231	Cs4g09870	18801493	18802530	TCTGTTGATGCTCATGGAATTTATTTCTGTATAATTATATGCT[GCAGCAGCAGCAGCA]GTTATTGTGGCTTGATGATCCGCTATTGCTTCTACAA
CgSSR0961-2	CL2310.Contig1	GCA(3*5)	CTCTGTTGATGCTCATGGAATTT	60.497	TTGTAGAAGCAATAGCGGATCAT	60.128	96	1137	1232	Cs4g09870	18801493	18802530	CTCTGTTGATGCTCATGGAATTTATTTCTGTATAATTATATGCT[GCAGCAGCAGCAGCA]GTTATTGTGGCTTGATGATCCGCTATTGCTTCTACAA
CgSSR0961-3	CL2310.Contig1	GCA(3*5)	CTCTGTTGATGCTCATGGAATTT	60.497	TAGATTCTCTGTTTGCATTCCGT	60.143	143	1137	1279	Cs4g09870	18801493	18802530	CTCTGTTGATGCTCATGGAATTTATTTCTGTATAATTATATGCT[GCAGCAGCAGCAGCA]GTTATTGTGGCTTGATGATCCGCTATTGCTTCTACAAACTTGCATCAGCAATGACGTACTGACGGAATGCAAACAGAGAATCTA
CgSSR0961-4	CL2310.Contig1	GCA(3*5)	TCTGTTGATGCTCATGGAATTTA	59.6	CAAGTTTGTAGAAGCAATAGCGG	60.307	100	1137	1236	Cs4g09870	18801493	18802530	TCTGTTGATGCTCATGGAATTTATTTCTGTATAATTATATGCT[GCAGCAGCAGCAGCA]GTTATTGTGGCTTGATGATCCGCTATTGCTTCTACAAACTTG
CgSSR0961-5	CL2310.Contig1	GCA(3*5)	TCTGTTGATGCTCATGGAATTTA	59.6	CATTGCTGATGCAAGTTTGTAGA	60.312	111	1137	1247	Cs4g09870	18801493	18802530	TCTGTTGATGCTCATGGAATTTATTTCTGTATAATTATATGCT[GCAGCAGCAGCAGCA]GTTATTGTGGCTTGATGATCCGCTATTGCTTCTACAAACTTGCATCAGCAATG
CgSSR0985-1	CL2370.Contig1	AAATC(5*4)	GTTGTATCTGATTCCGTTGCAC	59.504	AAAATGAACCCCTGATTTTTCTC	59.725	150	2712	2861	Cs6g02370	18801493	18802530	GTTGTATCTGATTCCGTTGCACCCCATTTGGATTCAGCAACA[AAATCAAATCAAATCAAATC]AAAATTTTGGTGGCGTTACAAATAAGGAGAACTCGTGGGATGGGTGCAGAGACTATTACTTTCTCGAGAAAAATCAGGGGTTCATTTT
CgSSR0985-2	CL2370.Contig1	AAATC(5*4)	GTTGTATCTGATTCCGTTGCAC	59.504	CCCACGAGTTCTCCTTATTTGTA	59.548	101	2712	2812	Cs6g02370	18801493	18802530	GTTGTATCTGATTCCGTTGCACCCCATTTGGATTCAGCAACA[AAATCAAATCAAATCAAATC]AAAATTTTGGTGGCGTTACAAATAAGGAGAACTCGTGGG
CgSSR0985-3	CL2370.Contig1	AAATC(5*4)	GTTGTATCTGATTCCGTTGCAC	59.504	CTTATTTGTAACGCCACCAAAAT	59.363	88	2712	2799	Cs6g02370	18801493	18802530	GTTGTATCTGATTCCGTTGCACCCCATTTGGATTCAGCAACA[AAATCAAATCAAATCAAATC]AAAATTTTGGTGGCGTTACAAATAAG
CgSSR0985-4	CL2370.Contig1	AAATC(5*4)	GTTGTATCTGATTCCGTTGCAC	59.504	CGAGTTCTCCTTATTTGTAACGC	59.362	97	2712	2808	Cs6g02370	18801493	18802530	GTTGTATCTGATTCCGTTGCACCCCATTTGGATTCAGCAACA[AAATCAAATCAAATCAAATC]AAAATTTTGGTGGCGTTACAAATAAGGAGAACTCG
CgSSR0985-5	CL2370.Contig1	AAATC(5*4)	GTTGTATCTGATTCCGTTGCAC	59.504	ATCCCACGAGTTCTCCTTATTTG	60.698	103	2712	2814	Cs6g02370	18801493	18802530	GTTGTATCTGATTCCGTTGCACCCCATTTGGATTCAGCAACA[AAATCAAATCAAATCAAATC]AAAATTTTGGTGGCGTTACAAATAAGGAGAACTCGTGGGAT
CgSSR0987-1	CL2389.Contig1	TCA(3*5)	CGTCTCTCTTTTTCGGAAATGTT	60.95	GAAGATGGAAAGAACCCAGTCTT	59.995	122	246	367	Cs6g10500	19332969	19336295	CGTCTCTCTTTTTCGGAAATGTTAAAGACATACAAAAGATCGAATCATTATTGAATCCTCTTTCATCG[TCATCATCATCATCA]GGCCCTGTCTCTCATCAAGACTGGGTTCTTTCCATCTTC
CgSSR0987-2	CL2389.Contig1	TCA(3*5)	CGTCTCTCTTTTTCGGAAATGTT	60.95	AGATGAGGGAAGATGGAAAGAAC	59.96	130	246	375	Cs6g10500	19332969	19336295	CGTCTCTCTTTTTCGGAAATGTTAAAGACATACAAAAGATCGAATCATTATTGAATCCTCTTTCATCG[TCATCATCATCATCA]GGCCCTGTCTCTCATCAAGACTGGGTTCTTTCCATCTTCCCTCATCT
CgSSR0987-3	CL2389.Contig1	TCA(3*5)	CGTCTCTCTTTTTCGGAAATGTT	60.95	CATAATCGAGAGTCCATTTTTGG	59.851	153	246	398	Cs6g10500	19332969	19336295	CGTCTCTCTTTTTCGGAAATGTTAAAGACATACAAAAGATCGAATCATTATTGAATCCTCTTTCATCG[TCATCATCATCATCA]GGCCCTGTCTCTCATCAAGACTGGGTTCTTTCCATCTTCCCTCATCTCCAAAAATGGACTCTCGATTATG
CgSSR0987-4	CL2389.Contig1	TCA(3*5)	CGTCTCTCTTTTTCGGAAATGTT	60.95	GAAAGAACCCAGTCTTGATGAGA	59.743	115	246	360	Cs6g10500	19332969	19336295	CGTCTCTCTTTTTCGGAAATGTTAAAGACATACAAAAGATCGAATCATTATTGAATCCTCTTTCATCG[TCATCATCATCATCA]GGCCCTGTCTCTCATCAAGACTGGGTTCTTTC
CgSSR0987-5	CL2389.Contig1	TCA(3*5)	CGTCTCTCTTTTTCGGAAATGTT	60.95	ATCGAGAGTCCATTTTTGGAGAT	60.323	149	246	394	Cs6g10500	19332969	19336295	CGTCTCTCTTTTTCGGAAATGTTAAAGACATACAAAAGATCGAATCATTATTGAATCCTCTTTCATCG[TCATCATCATCATCA]GGCCCTGTCTCTCATCAAGACTGGGTTCTTTCCATCTTCCCTCATCTCCAAAAATGGACTCTCGAT
CgSSR1012-1	CL2437.Contig2	TGC(3*5)	ACCAGTCCCCTGACTCTTACTCT	59.696	AATTCCTGCTAGTAATGTGGGTG	59.445	136	292	427	Cs1g02295	20083510	20085445	ACCAGTCCCCTGACTCTTACTCTGCGGAGCATTCGGATAAACA[TGCTGCTGCTGCTGC]AACCCCTGAGCAGTACCAGGCCCGAATGATCCAAGCACTGACGAACCAGCCATTGCACCCACATTACTAGCAGGAATT
CgSSR1012-2	CL2437.Contig2	TGC(3*5)	ACCAGTCCCCTGACTCTTACTCT	59.696	CAATTCCTGCTAGTAATGTGGGT	59.445	137	292	428	Cs1g02295	20083510	20085445	ACCAGTCCCCTGACTCTTACTCTGCGGAGCATTCGGATAAACA[TGCTGCTGCTGCTGC]AACCCCTGAGCAGTACCAGGCCCGAATGATCCAAGCACTGACGAACCAGCCATTGCACCCACATTACTAGCAGGAATTG
CgSSR1012-3	CL2437.Contig2	TGC(3*5)	ACTCTTACTCTGCGGAGCATTC	60.047	AATTCCTGCTAGTAATGTGGGTG	59.445	124	292	415	Cs1g02295	20083510	20085445	ACTCTTACTCTGCGGAGCATTCGGATAAACA[TGCTGCTGCTGCTGC]AACCCCTGAGCAGTACCAGGCCCGAATGATCCAAGCACTGACGAACCAGCCATTGCACCCACATTACTAGCAGGAATT
CgSSR1012-4	CL2437.Contig2	TGC(3*5)	ACTCTTACTCTGCGGAGCATTC	60.047	CAATTCCTGCTAGTAATGTGGGT	59.445	125	292	416	Cs1g02295	20083510	20085445	ACTCTTACTCTGCGGAGCATTCGGATAAACA[TGCTGCTGCTGCTGC]AACCCCTGAGCAGTACCAGGCCCGAATGATCCAAGCACTGACGAACCAGCCATTGCACCCACATTACTAGCAGGAATTG
CgSSR1012-5	CL2437.Contig2	TGC(3*5)	GACTCTTACTCTGCGGAGCATT	60.047	AATTCCTGCTAGTAATGTGGGTG	59.445	125	292	416	Cs1g02295	20083510	20085445	GACTCTTACTCTGCGGAGCATTCGGATAAACA[TGCTGCTGCTGCTGC]AACCCCTGAGCAGTACCAGGCCCGAATGATCCAAGCACTGACGAACCAGCCATTGCACCCACATTACTAGCAGGAATT
CgSSR1013-1	CL2437.Contig2	GGC(3*5)	GAGGCTTGAAATGGATTCTGACT	60.96	AAGAACCCAAATCCCTCAAAAA	60.996	131	1344	1474	Cs1g02295	20412839	20421395	GAGGCTTGAAATGGATTCTGACTCCGGTTCAGACTCCGATTCGGACGATGAGCTGCAGCTGCTGCTAGT[GGCGGCGGCGGCGGC]TGCGGCTACGGGCGGCGGTTCGGGTTTTTTGAGGGATTTGGGTTCTT
CgSSR1013-2	CL2437.Contig2	GGC(3*5)	GAGGCTTGAAATGGATTCTGACT	60.96	AAAGAACCCAAATCCCTCAAAA	60.996	132	1344	1475	Cs1g02295	20412839	20421395	GAGGCTTGAAATGGATTCTGACTCCGGTTCAGACTCCGATTCGGACGATGAGCTGCAGCTGCTGCTAGT[GGCGGCGGCGGCGGC]TGCGGCTACGGGCGGCGGTTCGGGTTTTTTGAGGGATTTGGGTTCTTT
CgSSR1013-3	CL2437.Contig2	GGC(3*5)	GAGGCTTGAAATGGATTCTGACT	60.96	AAAAGAACCCAAATCCCTCAAA	60.996	133	1344	1476	Cs1g02295	20412839	20421395	GAGGCTTGAAATGGATTCTGACTCCGGTTCAGACTCCGATTCGGACGATGAGCTGCAGCTGCTGCTAGT[GGCGGCGGCGGCGGC]TGCGGCTACGGGCGGCGGTTCGGGTTTTTTGAGGGATTTGGGTTCTTTT
CgSSR1013-4	CL2437.Contig2	GGC(3*5)	GAGGCTTGAAATGGATTCTGACT	60.96	AAAAAGAACCCAAATCCCTCAA	60.996	134	1344	1477	Cs1g02295	20412839	20421395	GAGGCTTGAAATGGATTCTGACTCCGGTTCAGACTCCGATTCGGACGATGAGCTGCAGCTGCTGCTAGT[GGCGGCGGCGGCGGC]TGCGGCTACGGGCGGCGGTTCGGGTTTTTTGAGGGATTTGGGTTCTTTTT
CgSSR1013-5	CL2437.Contig2	GGC(3*5)	GAGGCTTGAAATGGATTCTGACT	60.96	AAAGAACCCAAATCCCTCAAAAA	62.08	132	1344	1475	Cs1g02295	20412839	20421395	GAGGCTTGAAATGGATTCTGACTCCGGTTCAGACTCCGATTCGGACGATGAGCTGCAGCTGCTGCTAGT[GGCGGCGGCGGCGGC]TGCGGCTACGGGCGGCGGTTCGGGTTTTTTGAGGGATTTGGGTTCTTT
CgSSR1023-1	CL2455.Contig3	AAAAT(5*4)	AACAGAAGTATGGAACAGCCCTT	60.404	ACCATTCAACGGTCAATAGAACA	60.637	158	1520	1677	Cs4g07130	20412839	20421395	AACAGAAGTATGGAACAGCCCTTGAGCACATGGGGCTGCCGTCTGTCTCTTGAATTAAGGGAAATTTTAAAAATGAA[AAAATAAAATAAAATAAAAT]TGGAGTAGTTTGAGGGGAGTCCGAGGAAATAGGGAACATGTTCTATTGACCGTTGAATGGT
CgSSR1023-2	CL2455.Contig3	AAAAT(5*4)	GAACAGAAGTATGGAACAGCCCT	60.881	ACCATTCAACGGTCAATAGAACA	60.637	159	1520	1678	Cs4g07130	20412839	20421395	GAACAGAAGTATGGAACAGCCCTTGAGCACATGGGGCTGCCGTCTGTCTCTTGAATTAAGGGAAATTTTAAAAATGAA[AAAATAAAATAAAATAAAAT]TGGAGTAGTTTGAGGGGAGTCCGAGGAAATAGGGAACATGTTCTATTGACCGTTGAATGGT
CgSSR1023-3	CL2455.Contig3	AAAAT(5*4)	AGAACAGAAGTATGGAACAGCCC	60.881	ACCATTCAACGGTCAATAGAACA	60.637	160	1520	1679	Cs4g07130	20412839	20421395	AGAACAGAAGTATGGAACAGCCCTTGAGCACATGGGGCTGCCGTCTGTCTCTTGAATTAAGGGAAATTTTAAAAATGAA[AAAATAAAATAAAATAAAAT]TGGAGTAGTTTGAGGGGAGTCCGAGGAAATAGGGAACATGTTCTATTGACCGTTGAATGGT
CgSSR1023-4	CL2455.Contig3	AAAAT(5*4)	AACAGAAGTATGGAACAGCCCTT	60.404	CCATTCAACGGTCAATAGAACA	59.861	157	1520	1676	Cs4g07130	20412839	20421395	AACAGAAGTATGGAACAGCCCTTGAGCACATGGGGCTGCCGTCTGTCTCTTGAATTAAGGGAAATTTTAAAAATGAA[AAAATAAAATAAAATAAAAT]TGGAGTAGTTTGAGGGGAGTCCGAGGAAATAGGGAACATGTTCTATTGACCGTTGAATGG
CgSSR1023-5	CL2455.Contig3	AAAAT(5*4)	AGAAGTATGGAACAGCCCTTGAG	60.995	ACCATTCAACGGTCAATAGAACA	60.637	155	1520	1674	Cs4g07130	20412839	20421395	AGAAGTATGGAACAGCCCTTGAGCACATGGGGCTGCCGTCTGTCTCTTGAATTAAGGGAAATTTTAAAAATGAA[AAAATAAAATAAAATAAAAT]TGGAGTAGTTTGAGGGGAGTCCGAGGAAATAGGGAACATGTTCTATTGACCGTTGAATGGT
CgSSR1034-1	CL2483.Contig3	ATG(3*5)	GGCCCATACTAAGAAGTACCCAG	60.255	GTATTTTATCGGGCCTCCTCTT	59.84	143	1593	1735	Cs5g04430	20412839	20421395	GGCCCATACTAAGAAGTACCCAGTAAAGCAGAGGATAGCACCCGTGAAGTGGACCACCCATGGCCCGCGAAGAAACCGGGTACGGGT[ATGATGATGATGATG]ATTAAGCGTGACGTAGGAGAAGAGGAGGCCCGATAAAATAC
CgSSR1034-2	CL2483.Contig3	ATG(3*5)	AGGCCCATACTAAGAAGTACCCA	60.255	GTATTTTATCGGGCCTCCTCTT	59.84	144	1593	1736	Cs5g04430	20412839	20421395	AGGCCCATACTAAGAAGTACCCAGTAAAGCAGAGGATAGCACCCGTGAAGTGGACCACCCATGGCCCGCGAAGAAACCGGGTACGGGT[ATGATGATGATGATG]ATTAAGCGTGACGTAGGAGAAGAGGAGGCCCGATAAAATAC
CgSSR1034-3	CL2483.Contig3	ATG(3*5)	GGCCCATACTAAGAAGTACCCAG	60.255	GTATTTTATCGGGCCTCCTCTTC	61.406	143	1593	1735	Cs5g04430	20412839	20421395	GGCCCATACTAAGAAGTACCCAGTAAAGCAGAGGATAGCACCCGTGAAGTGGACCACCCATGGCCCGCGAAGAAACCGGGTACGGGT[ATGATGATGATGATG]ATTAAGCGTGACGTAGGAGAAGAGGAGGCCCGATAAAATAC
CgSSR1034-4	CL2483.Contig3	ATG(3*5)	AGGCCCATACTAAGAAGTACCCA	60.255	GTATTTTATCGGGCCTCCTCTTC	61.406	144	1593	1736	Cs5g04430	20412839	20421395	AGGCCCATACTAAGAAGTACCCAGTAAAGCAGAGGATAGCACCCGTGAAGTGGACCACCCATGGCCCGCGAAGAAACCGGGTACGGGT[ATGATGATGATGATG]ATTAAGCGTGACGTAGGAGAAGAGGAGGCCCGATAAAATAC
CgSSR1034-5	CL2483.Contig3	ATG(3*5)	GAGGCCCATACTAAGAAGTACCC	59.436	GTATTTTATCGGGCCTCCTCTT	59.84	145	1593	1737	Cs5g04430	20412839	20421395	GAGGCCCATACTAAGAAGTACCCAGTAAAGCAGAGGATAGCACCCGTGAAGTGGACCACCCATGGCCCGCGAAGAAACCGGGTACGGGT[ATGATGATGATGATG]ATTAAGCGTGACGTAGGAGAAGAGGAGGCCCGATAAAATAC
CgSSR1040-1	CL2493.Contig3	CTC(3*5)	TCTTATTCCGAAAATCACCAAAA	59.838	AAAAATTTGGGTATTCGTGCC	60.069	158	1606	1763	Cs9g18180	20412839	20421395	TCTTATTCCGAAAATCACCAAAACCTGGGGGATGGGAAGGATGGCCAAACCATCAATGAGGAACCGCATCCACATACGTGCCGTTGGATCTGTAAGTACTT[CTCCTCCTCCTCCTC]CCTTGGAATTTTTTAACGGCTGGCACGAATACCCAAATTTTT
CgSSR1040-2	CL2493.Contig3	CTC(3*5)	CTCTTATTCCGAAAATCACCAAA	59.507	AAAAATTTGGGTATTCGTGCC	60.069	159	1606	1764	Cs9g18180	20412839	20421395	CTCTTATTCCGAAAATCACCAAAACCTGGGGGATGGGAAGGATGGCCAAACCATCAATGAGGAACCGCATCCACATACGTGCCGTTGGATCTGTAAGTACTT[CTCCTCCTCCTCCTC]CCTTGGAATTTTTTAACGGCTGGCACGAATACCCAAATTTTT
CgSSR1040-3	CL2493.Contig3	CTC(3*5)	ATACGTGCCGTTGGATCTGTA	60.401	TCCATCCTCGATTTCCTTAAACT	60.308	134	1606	1739	Cs9g18180	20412839	20421395	ATACGTGCCGTTGGATCTGTAAGTACTT[CTCCTCCTCCTCCTC]CCTTGGAATTTTTTAACGGCTGGCACGAATACCCAAATTTTTTTCTCAGCCCAGAGAGAATATAGTGTAGTTTAAGGAAATCGAGGATGGA
CgSSR1040-4	CL2493.Contig3	CTC(3*5)	ATACGTGCCGTTGGATCTGTAAG	62.426	TCCATCCTCGATTTCCTTAAACT	60.308	134	1606	1739	Cs9g18180	20412839	20421395	ATACGTGCCGTTGGATCTGTAAGTACTT[CTCCTCCTCCTCCTC]CCTTGGAATTTTTTAACGGCTGGCACGAATACCCAAATTTTTTTCTCAGCCCAGAGAGAATATAGTGTAGTTTAAGGAAATCGAGGATGGA
CgSSR1040-5	CL2493.Contig3	CTC(3*5)	ATACGTGCCGTTGGATCTGTAA	61.633	TCCATCCTCGATTTCCTTAAACT	60.308	134	1606	1739	Cs9g18180	20412839	20421395	ATACGTGCCGTTGGATCTGTAAGTACTT[CTCCTCCTCCTCCTC]CCTTGGAATTTTTTAACGGCTGGCACGAATACCCAAATTTTTTTCTCAGCCCAGAGAGAATATAGTGTAGTTTAAGGAAATCGAGGATGGA
CgSSR1041-1	CL2518.Contig1	AC(2*9)	TGTATAAGGTCTTTTCTTCCCCC	59.74	AAATTTTGGATGTCTTGATCCCT	60.069	120	295	414	Cs1g03570	20463396	20464918	TGTATAAGGTCTTTTCTTCCCCCCACCCCATTCTCAGGGCCAACCAAAAAAAAAA[ACACACACACACACACAC]TTTTAGAAACTGACTTGATAATCCAGGGATCAAGACATCCAAAATTT
CgSSR1041-2	CL2518.Contig1	AC(2*9)	TGTATAAGGTCTTTTCTTCCCCC	59.74	AAAATTTTGGATGTCTTGATCCC	60.4	121	295	415	Cs1g03570	20463396	20464918	TGTATAAGGTCTTTTCTTCCCCCCACCCCATTCTCAGGGCCAACCAAAAAAAAAA[ACACACACACACACACAC]TTTTAGAAACTGACTTGATAATCCAGGGATCAAGACATCCAAAATTTT
CgSSR1041-3	CL2518.Contig1	AC(2*9)	TGTATAAGGTCTTTTCTTCCCCC	59.74	CCCTGGATTATCAAGTCAGTTTC	59.014	101	295	395	Cs1g03570	20463396	20464918	TGTATAAGGTCTTTTCTTCCCCCCACCCCATTCTCAGGGCCAACCAAAAAAAAAA[ACACACACACACACACAC]TTTTAGAAACTGACTTGATAATCCAGGG
CgSSR1041-4	CL2518.Contig1	AC(2*9)	TGTATAAGGTCTTTTCTTCCCCC	59.74	TCCCTGGATTATCAAGTCAGTTT	59.014	102	295	396	Cs1g03570	20463396	20464918	TGTATAAGGTCTTTTCTTCCCCCCACCCCATTCTCAGGGCCAACCAAAAAAAAAA[ACACACACACACACACAC]TTTTAGAAACTGACTTGATAATCCAGGGA
CgSSR1041-5	CL2518.Contig1	AC(2*9)	TGTATAAGGTCTTTTCTTCCCCC	59.74	CTTGATCCCTGGATTATCAAGTC	58.971	107	295	401	Cs1g03570	20463396	20464918	TGTATAAGGTCTTTTCTTCCCCCCACCCCATTCTCAGGGCCAACCAAAAAAAAAA[ACACACACACACACACAC]TTTTAGAAACTGACTTGATAATCCAGGGATCAAG
CgSSR1056-1	CL2598.Contig2	CT(2*6)	CTGGTTCTCTTAATGCCACAATC	60.014	AAGATGCAAAATTCAGAAAGCTG	59.912	128	224	351	Cs3g18630	20463396	20464918	CTGGTTCTCTTAATGCCACAATCCCTATGAGCTTTCTCCCTCCCTCCCTCC[CTCTCTCTCTCT]AATGCTTCATACCCAGATAGGAATTTGAGGCCACTTTGATCCCAGCTTTCTGAATTTTGCATCTT
CgSSR1056-2	CL2598.Contig2	CT(2*6)	TTCTCTTAATGCCACAATCCCTA	59.977	AAGATGCAAAATTCAGAAAGCTG	59.912	124	224	347	Cs3g18630	20463396	20464918	TTCTCTTAATGCCACAATCCCTATGAGCTTTCTCCCTCCCTCCCTCC[CTCTCTCTCTCT]AATGCTTCATACCCAGATAGGAATTTGAGGCCACTTTGATCCCAGCTTTCTGAATTTTGCATCTT
CgSSR1056-3	CL2598.Contig2	CT(2*6)	GTAAGTAATTCCATTGGCGTGAG	59.912	AAGATGCAAAATTCAGAAAGCTG	59.912	154	224	377	Cs3g18630	20463396	20464918	GTAAGTAATTCCATTGGCGTGAGCTGCTGGTTCTCTTAATGCCACAATCCCTATGAGCTTTCTCCCTCCCTCCCTCC[CTCTCTCTCTCT]AATGCTTCATACCCAGATAGGAATTTGAGGCCACTTTGATCCCAGCTTTCTGAATTTTGCATCTT
CgSSR1056-4	CL2598.Contig2	CT(2*6)	AGTAAGTAATTCCATTGGCGTGA	59.912	AAGATGCAAAATTCAGAAAGCTG	59.912	155	224	378	Cs3g18630	20463396	20464918	AGTAAGTAATTCCATTGGCGTGAGCTGCTGGTTCTCTTAATGCCACAATCCCTATGAGCTTTCTCCCTCCCTCCCTCC[CTCTCTCTCTCT]AATGCTTCATACCCAGATAGGAATTTGAGGCCACTTTGATCCCAGCTTTCTGAATTTTGCATCTT
CgSSR1056-5	CL2598.Contig2	CT(2*6)	CTTAATGCCACAATCCCTATGAG	59.871	AAGATGCAAAATTCAGAAAGCTG	59.912	120	224	343	Cs3g18630	20463396	20464918	CTTAATGCCACAATCCCTATGAGCTTTCTCCCTCCCTCCCTCC[CTCTCTCTCTCT]AATGCTTCATACCCAGATAGGAATTTGAGGCCACTTTGATCCCAGCTTTCTGAATTTTGCATCTT
CgSSR1057-1	CL2603.Contig1	AG(2*7)	ACAAAACAAAGCCACAGAGAAAA	60.188	CCATGCTTGAATGCAAGTAGATA	59.288	146	4622	4767	Cs4g17095	20477133	20480064	ACAAAACAAAGCCACAGAGAAA[AGAGAGAGAGAGAG]AAAGAAGCAAGTTGTAATGATGTTATTTAAAAGTAAGATCACATGTAATGTGAGCTACTAGTGCTGCTACTGCTGCTGCCAGTGCAATATCTACTTGCATTCAAGCATGG
CgSSR1057-2	CL2603.Contig1	AG(2*7)	ACAAAACAAAGCCACAGAGAAAA	60.188	AGTAGATATTGCACTGGCAGCAG	60.821	131	4622	4752	Cs4g17095	20477133	20480064	ACAAAACAAAGCCACAGAGAAA[AGAGAGAGAGAGAG]AAAGAAGCAAGTTGTAATGATGTTATTTAAAAGTAAGATCACATGTAATGTGAGCTACTAGTGCTGCTACTGCTGCTGCCAGTGCAATATCTACT
CgSSR1057-3	CL2603.Contig1	AG(2*7)	TTATCACAAAACAAAGCCACAGA	59.677	CCATGCTTGAATGCAAGTAGATA	59.288	151	4622	4772	Cs4g17095	20477133	20480064	TTATCACAAAACAAAGCCACAGAGAAA[AGAGAGAGAGAGAG]AAAGAAGCAAGTTGTAATGATGTTATTTAAAAGTAAGATCACATGTAATGTGAGCTACTAGTGCTGCTACTGCTGCTGCCAGTGCAATATCTACTTGCATTCAAGCATGG
CgSSR1057-4	CL2603.Contig1	AG(2*7)	TTATCACAAAACAAAGCCACAGA	59.677	AGTAGATATTGCACTGGCAGCAG	60.821	136	4622	4757	Cs4g17095	20477133	20480064	TTATCACAAAACAAAGCCACAGAGAAA[AGAGAGAGAGAGAG]AAAGAAGCAAGTTGTAATGATGTTATTTAAAAGTAAGATCACATGTAATGTGAGCTACTAGTGCTGCTACTGCTGCTGCCAGTGCAATATCTACT
CgSSR1057-5	CL2603.Contig1	AG(2*7)	ACAAAACAAAGCCACAGAGAAAA	60.188	ACCATGCTTGAATGCAAGTAGATA	60.049	147	4622	4768	Cs4g17095	20477133	20480064	ACAAAACAAAGCCACAGAGAAA[AGAGAGAGAGAGAG]AAAGAAGCAAGTTGTAATGATGTTATTTAAAAGTAAGATCACATGTAATGTGAGCTACTAGTGCTGCTACTGCTGCTGCCAGTGCAATATCTACTTGCATTCAAGCATGGT
CgSSR1058-1	CL2603.Contig1	TC(2*7)	CTTCATTAATGGTGCCTCATTTT	59.407	AAGAGAAACAAACTGCGGGTAAC	60.882	157	4780	4936	Cs4g17095	20481355	20484810	CTTCATTAATGGTGCCTCATTTTT[TCTCTCTCTCTCTC]TTTCTACAAGTCTTTGGTTGTTTATCAAATTAATTTACATATATTTCTTTCTAATTCTTTTTGGAAAAAGTATGTCTTAGCTTTCTTTCATTTCCTGTTACCCGCAGTTTGTTTCTCTT
CgSSR1058-2	CL2603.Contig1	TC(2*7)	CTTCATTAATGGTGCCTCATTTT	59.407	AAGAGAAACAAACTGCGGGTAA	60.162	157	4780	4936	Cs4g17095	20481355	20484810	CTTCATTAATGGTGCCTCATTTTT[TCTCTCTCTCTCTC]TTTCTACAAGTCTTTGGTTGTTTATCAAATTAATTTACATATATTTCTTTCTAATTCTTTTTGGAAAAAGTATGTCTTAGCTTTCTTTCATTTCCTGTTACCCGCAGTTTGTTTCTCTT
CgSSR1058-3	CL2603.Contig1	TC(2*7)	CTTCATTAATGGTGCCTCATTTT	59.407	AAAGAGAAACAAACTGCGGGTA	60.162	158	4780	4937	Cs4g17095	20481355	20484810	CTTCATTAATGGTGCCTCATTTTT[TCTCTCTCTCTCTC]TTTCTACAAGTCTTTGGTTGTTTATCAAATTAATTTACATATATTTCTTTCTAATTCTTTTTGGAAAAAGTATGTCTTAGCTTTCTTTCATTTCCTGTTACCCGCAGTTTGTTTCTCTTT
CgSSR1058-4	CL2603.Contig1	TC(2*7)	CTTCATTAATGGTGCCTCATTTT	59.407	AGAGAAACAAACTGCGGGTAAC	59.696	156	4780	4935	Cs4g17095	20481355	20484810	CTTCATTAATGGTGCCTCATTTTT[TCTCTCTCTCTCTC]TTTCTACAAGTCTTTGGTTGTTTATCAAATTAATTTACATATATTTCTTTCTAATTCTTTTTGGAAAAAGTATGTCTTAGCTTTCTTTCATTTCCTGTTACCCGCAGTTTGTTTCTCT
CgSSR1058-5	CL2603.Contig1	TC(2*7)	CTTCATTAATGGTGCCTCATTTT	59.407	AAAGAGAAACAAACTGCGGGTAA	61.311	158	4780	4937	Cs4g17095	20481355	20484810	CTTCATTAATGGTGCCTCATTTTT[TCTCTCTCTCTCTC]TTTCTACAAGTCTTTGGTTGTTTATCAAATTAATTTACATATATTTCTTTCTAATTCTTTTTGGAAAAAGTATGTCTTAGCTTTCTTTCATTTCCTGTTACCCGCAGTTTGTTTCTCTTT
CgSSR1073-1	CL2690.Contig1	TG(2*9)	CCCAACAGAATCTTTCCTCTTTT	59.992	TCTTGTTGTTTTTGTGCATCATC	60.032	93	2932	3024	Un	Un	Un	CCCAACAGAATCTTTCCTCTTTTACTACAAA[TGTGTGTGTGTGTGTGTG]TATAAATGAAGGTCGATATATGATGATGCACAAAAACAACAAGA
CgSSR1073-2	CL2690.Contig1	TG(2*9)	ATCTCCCAACAGAATCTTTCCTC	59.96	TCTTGTTGTTTTTGTGCATCATC	60.032	97	2932	3028	Un	Un	Un	ATCTCCCAACAGAATCTTTCCTCTTTTACTACAAA[TGTGTGTGTGTGTGTGTG]TATAAATGAAGGTCGATATATGATGATGCACAAAAACAACAAGA
CgSSR1073-3	CL2690.Contig1	TG(2*9)	CTCCCAACAGAATCTTTCCTCTT	60.115	TCTTGTTGTTTTTGTGCATCATC	60.032	95	2932	3026	Un	Un	Un	CTCCCAACAGAATCTTTCCTCTTTTACTACAAA[TGTGTGTGTGTGTGTGTG]TATAAATGAAGGTCGATATATGATGATGCACAAAAACAACAAGA
CgSSR1073-5	CL2690.Contig1	TG(2*9)	CCCAACAGAATCTTTCCTCTTTT	59.992	GTCTCTCTTTACCCCCTTGAGAG	59.774	155	2932	3086	Un	Un	Un	CCCAACAGAATCTTTCCTCTTTTACTACAAA[TGTGTGTGTGTGTGTGTG]TATAAATGAAGGTCGATATATGATGATGCACAAAAACAACAAGATATGTATCTTCTTAATTCTTCTTTGGTCTCTTCTCGTCTCTCTCAAGGGGGTAAAGAGAGAC
CgSSR1079-1	CL2736.Contig1	TTA(3*5)	AATACTGTGCCAAGAAGTTGTCG	60.578	CACGTTCTCAGGTCTTATGGTTC	60.047	106	1266	1371	Cs5g10080	20517881	20523565	AATACTGTGCCAAGAAGTTGTCGAGCTCCTGCCTTTCATGGGGAGAGAGAGAGTGG[TTATTATTATTATTA]GCTTGTTGAAGAGAACCATAAGACCTGAGAACGTG
CgSSR1079-2	CL2736.Contig1	TTA(3*5)	AATACTGTGCCAAGAAGTTGTCG	60.578	GATCAGTTGCCTCTTATTGATGC	60.116	148	1266	1413	Cs5g10080	20517881	20523565	AATACTGTGCCAAGAAGTTGTCGAGCTCCTGCCTTTCATGGGGAGAGAGAGAGTGG[TTATTATTATTATTA]GCTTGTTGAAGAGAACCATAAGACCTGAGAACGTGGTGGGACTGAGCTAACTGTGCATCAATAAGAGGCAACTGATC
CgSSR1079-3	CL2736.Contig1	TTA(3*5)	AATACTGTGCCAAGAAGTTGTCG	60.578	CGATTGATCAGTTGCCTCTTATT	59.643	153	1266	1418	Cs5g10080	20517881	20523565	AATACTGTGCCAAGAAGTTGTCGAGCTCCTGCCTTTCATGGGGAGAGAGAGAGTGG[TTATTATTATTATTA]GCTTGTTGAAGAGAACCATAAGACCTGAGAACGTGGTGGGACTGAGCTAACTGTGCATCAATAAGAGGCAACTGATCAATCG
CgSSR1079-4	CL2736.Contig1	TTA(3*5)	CAAATACTGTGCCAAGAAGTTGTC	60.095	CACGTTCTCAGGTCTTATGGTTC	60.047	108	1266	1373	Cs5g10080	20517881	20523565	CAAATACTGTGCCAAGAAGTTGTCGAGCTCCTGCCTTTCATGGGGAGAGAGAGAGTGG[TTATTATTATTATTA]GCTTGTTGAAGAGAACCATAAGACCTGAGAACGTG
CgSSR1079-5	CL2736.Contig1	TTA(3*5)	GAAGCTGCTCTTTGAAAGTACACA	60.115	CACGTTCTCAGGTCTTATGGTTC	60.047	139	1266	1404	Cs5g10080	20517881	20523565	GAAGCTGCTCTTTGAAAGTACACAATACTATCAAATACTGTGCCAAGAAGTTGTCGAGCTCCTGCCTTTCATGGGGAGAGAGAGAGTGG[TTATTATTATTATTA]GCTTGTTGAAGAGAACCATAAGACCTGAGAACGTG
CgSSR1080-1	CL2736.Contig1	TGA(3*6)	TAAAGAAATGGATTTCAGGACCA	59.83	CCATTAACGAGAAAACCAAACAC	59.801	138	1669	1806	Un	Un	Un	TAAAGAAATGGATTTCAGGACCACAGAGAAAGCGGCCTGTGCTT[TGATGATGATGATGATGA]AGATAAAGAGGAAACAAAAAGAAAAGAAAAGAAAGAAAAGGAGACACTAGACTGTGTTTGGTTTTCTCGTTAATGG
CgSSR1080-2	CL2736.Contig1	TGA(3*6)	TAAAGAAATGGATTTCAGGACCA	59.83	ACCATTAACGAGAAAACCAAACA	59.801	139	1669	1807	Un	Un	Un	TAAAGAAATGGATTTCAGGACCACAGAGAAAGCGGCCTGTGCTT[TGATGATGATGATGATGA]AGATAAAGAGGAAACAAAAAGAAAAGAAAAGAAAGAAAAGGAGACACTAGACTGTGTTTGGTTTTCTCGTTAATGGT
CgSSR1080-3	CL2736.Contig1	TGA(3*6)	TAAAGAAATGGATTTCAGGACCA	59.83	CACCATTAACGAGAAAACCAAAC	59.801	140	1669	1808	Un	Un	Un	TAAAGAAATGGATTTCAGGACCACAGAGAAAGCGGCCTGTGCTT[TGATGATGATGATGATGA]AGATAAAGAGGAAACAAAAAGAAAAGAAAAGAAAGAAAAGGAGACACTAGACTGTGTTTGGTTTTCTCGTTAATGGTG
CgSSR1080-4	CL2736.Contig1	TGA(3*6)	TAAAGAAATGGATTTCAGGACCA	59.83	ACACCATTAACGAGAAAACCAAA	59.801	141	1669	1809	Un	Un	Un	TAAAGAAATGGATTTCAGGACCACAGAGAAAGCGGCCTGTGCTT[TGATGATGATGATGATGA]AGATAAAGAGGAAACAAAAAGAAAAGAAAAGAAAGAAAAGGAGACACTAGACTGTGTTTGGTTTTCTCGTTAATGGTGT
CgSSR1080-5	CL2736.Contig1	TGA(3*6)	AAAGAAATGGATTTCAGGACCAC	60.565	CCATTAACGAGAAAACCAAACAC	59.801	137	1669	1805	Un	Un	Un	AAAGAAATGGATTTCAGGACCACAGAGAAAGCGGCCTGTGCTT[TGATGATGATGATGATGA]AGATAAAGAGGAAACAAAAAGAAAAGAAAAGAAAGAAAAGGAGACACTAGACTGTGTTTGGTTTTCTCGTTAATGG
CgSSR1091-1	CL2764.Contig1	TCT(3*5)	TTTGAGTAGCTCAAGTGTGAAAGC	60.115	TACCTTTTTCGTTGACTTTTCCA	60.024	140	195	334	Cs2g27970	20579790	20585066	TTTGAGTAGCTCAAGTGTGAAAGCGCTTA[TCTTCTTCTTCTTCT]TCAGTGGGCAAAAGTTTTACGTGTGGGAAGCTGATTTCCTCGAGGGGGTGTTATTATTATTTTGCCGGAAAAATGGAAAAGTCAACGAAAAAGGTA
CgSSR1091-2	CL2764.Contig1	TCT(3*5)	TTGAGTAGCTCAAGTGTGAAAGC	58.851	TACCTTTTTCGTTGACTTTTCCA	60.024	139	195	333	Cs2g27970	20579790	20585066	TTGAGTAGCTCAAGTGTGAAAGCGCTTA[TCTTCTTCTTCTTCT]TCAGTGGGCAAAAGTTTTACGTGTGGGAAGCTGATTTCCTCGAGGGGGTGTTATTATTATTTTGCCGGAAAAATGGAAAAGTCAACGAAAAAGGTA
CgSSR1091-3	CL2764.Contig1	TCT(3*5)	TCCCAATTTCAAATCATTTCTTG	60.168	ACACGTAAAACTTTTGCCCACT	59.968	129	195	323	Cs2g27970	20579790	20585066	TCCCAATTTCAAATCATTTCTTGTCTTTATTTCTGTATTTTGGACGAAAAAAGGAATCACTTTTGAGTAGCTCAAGTGTGAAAGCGCTTA[TCTTCTTCTTCTTCT]TCAGTGGGCAAAAGTTTTACGTGT
CgSSR1091-4	CL2764.Contig1	TCT(3*5)	TTTGAGTAGCTCAAGTGTGAAAGC	60.115	ATTGTTCCGATACCTTTTTCGTT	60.12	150	195	344	Cs2g27970	20579790	20585066	TTTGAGTAGCTCAAGTGTGAAAGCGCTTA[TCTTCTTCTTCTTCT]TCAGTGGGCAAAAGTTTTACGTGTGGGAAGCTGATTTCCTCGAGGGGGTGTTATTATTATTTTGCCGGAAAAATGGAAAAGTCAACGAAAAAGGTATCGGAACAAT
CgSSR1091-5	CL2764.Contig1	TCT(3*5)	TTGAGTAGCTCAAGTGTGAAAGC	58.851	ATTGTTCCGATACCTTTTTCGTT	60.12	149	195	343	Cs2g27970	20579790	20585066	TTGAGTAGCTCAAGTGTGAAAGCGCTTA[TCTTCTTCTTCTTCT]TCAGTGGGCAAAAGTTTTACGTGTGGGAAGCTGATTTCCTCGAGGGGGTGTTATTATTATTTTGCCGGAAAAATGGAAAAGTCAACGAAAAAGGTATCGGAACAAT
CgSSR1107-1	CL2844.Contig2	AAG(3*5)	GCCATCCATTTTTGAGTTTCTTA	59.512	GATAACTCTCAATGCAAAAACGG	60.017	109	253	361	Un	Un	Un	GCCATCCATTTTTGAGTTTCTTATTCTAATTAAGAACAAGAAC[AAGAAGAAGAAGAAG]AACAAGAAGAAGGCAGCGAGTCTCTCGTCCGTTTTTGCATTGAGAGTTATC
CgSSR1107-2	CL2844.Contig2	AAG(3*5)	GCCATCCATTTTTGAGTTTCTTA	59.512	CCTTGAAGAGCCAAATAACACAG	60.169	133	253	385	Un	Un	Un	GCCATCCATTTTTGAGTTTCTTATTCTAATTAAGAACAAGAAC[AAGAAGAAGAAGAAG]AACAAGAAGAAGGCAGCGAGTCTCTCGTCCGTTTTTGCATTGAGAGTTATCTCTGTGTTATTTGGCTCTTCAAGG
CgSSR1107-3	CL2844.Contig2	AAG(3*5)	GCCATCCATTTTTGAGTTTCTTA	59.512	TCAGATCCTTGAAGAGCCAAATA	60.21	139	253	391	Un	Un	Un	GCCATCCATTTTTGAGTTTCTTATTCTAATTAAGAACAAGAAC[AAGAAGAAGAAGAAG]AACAAGAAGAAGGCAGCGAGTCTCTCGTCCGTTTTTGCATTGAGAGTTATCTCTGTGTTATTTGGCTCTTCAAGGATCTGA
CgSSR1107-4	CL2844.Contig2	AAG(3*5)	GCCATCCATTTTTGAGTTTCTTA	59.512	CAGATCCTTGAAGAGCCAAATAA	59.745	138	253	390	Un	Un	Un	GCCATCCATTTTTGAGTTTCTTATTCTAATTAAGAACAAGAAC[AAGAAGAAGAAGAAG]AACAAGAAGAAGGCAGCGAGTCTCTCGTCCGTTTTTGCATTGAGAGTTATCTCTGTGTTATTTGGCTCTTCAAGGATCTG
CgSSR1107-5	CL2844.Contig2	AAG(3*5)	GCCATCCATTTTTGAGTTTCTTA	59.512	GATCCTTGAAGAGCCAAATAACA	59.622	136	253	388	Un	Un	Un	GCCATCCATTTTTGAGTTTCTTATTCTAATTAAGAACAAGAAC[AAGAAGAAGAAGAAG]AACAAGAAGAAGGCAGCGAGTCTCTCGTCCGTTTTTGCATTGAGAGTTATCTCTGTGTTATTTGGCTCTTCAAGGATC
CgSSR1108-1	CL2864.Contig1	CT(2*11)	ACCGTTGAAATTTCTCCATTTCT	60.224	ACAGCAGCAGACATCTCCTTATC	59.927	130	284	413	Cs2g04660	20736331	20740322	ACCGTTGAAATTTCTCCATTTCTCTTCCATCG[CTCTCTCTCTCTCTCTCTCTCT]CCCTCCCTCTCTTTCTTCACCCCAATTTCTCTCCAAATCTCCCCATGGCCGACGATAAGGAGATGTCTGCTGCTGT
CgSSR1108-2	CL2864.Contig1	CT(2*11)	TGATCATCATCTTCTCCCTCATC	60.424	ACAGCAGCAGACATCTCCTTATC	59.927	154	284	437	Cs2g04660	20736331	20740322	TGATCATCATCTTCTCCCTCATCCACCGTTGAAATTTCTCCATTTCTCTTCCATCG[CTCTCTCTCTCTCTCTCTCTCT]CCCTCCCTCTCTTTCTTCACCCCAATTTCTCTCCAAATCTCCCCATGGCCGACGATAAGGAGATGTCTGCTGCTGT
CgSSR1108-3	CL2864.Contig1	CT(2*11)	ACCGTTGAAATTTCTCCATTTCT	60.224	AGAGAAATTGGGGTGAAGAAAGA	60.452	86	284	369	Cs2g04660	20736331	20740322	ACCGTTGAAATTTCTCCATTTCTCTTCCATCG[CTCTCTCTCTCTCTCTCTCTCT]CCCTCCCTCTCTTTCTTCACCCCAATTTCTCT
CgSSR1108-4	CL2864.Contig1	CT(2*11)	ATTTCTCCATTTCTCTTCCATCG	60.775	ACAGCAGCAGACATCTCCTTATC	59.927	121	284	404	Cs2g04660	20736331	20740322	ATTTCTCCATTTCTCTTCCATCG[CTCTCTCTCTCTCTCTCTCTCT]CCCTCCCTCTCTTTCTTCACCCCAATTTCTCTCCAAATCTCCCCATGGCCGACGATAAGGAGATGTCTGCTGCTGT
CgSSR1108-5	CL2864.Contig1	CT(2*11)	CGTTGAAATTTCTCCATTTCTCTT	60.007	ACAGCAGCAGACATCTCCTTATC	59.927	128	284	411	Cs2g04660	20736331	20740322	CGTTGAAATTTCTCCATTTCTCTTCCATCG[CTCTCTCTCTCTCTCTCTCTCT]CCCTCCCTCTCTTTCTTCACCCCAATTTCTCTCCAAATCTCCCCATGGCCGACGATAAGGAGATGTCTGCTGCTGT
CgSSR1109-1	CL2871.Contig2	GAA(3*5)	GGAAAGGTCAGAGAAGCTGAGA	60.132	GTAATGGCTCCTTCGTCCTCT	59.727	153	363	515	Cs5g03590	20758571	20764115	GGAAAGGTCAGAGAAGCTGAGAAGCCACGGAACGACGCCGTTGAAGAC[GAAGAAGAAGAAGAA]GAGGAGGAAGAGCAGCCCCAGGAGGACGCTAAACCGGTTGGTGAACCGGTTCGATTTTCCGGTAAAGGCAGAGGACGAAGGAGCCATTAC
CgSSR1109-2	CL2871.Contig2	GAA(3*5)	TAAGGGAAAGGTCAGAGAAGCTG	61.212	GTAATGGCTCCTTCGTCCTCT	59.727	157	363	519	Cs5g03590	20758571	20764115	TAAGGGAAAGGTCAGAGAAGCTGAGAAGCCACGGAACGACGCCGTTGAAGAC[GAAGAAGAAGAAGAA]GAGGAGGAAGAGCAGCCCCAGGAGGACGCTAAACCGGTTGGTGAACCGGTTCGATTTTCCGGTAAAGGCAGAGGACGAAGGAGCCATTAC
CgSSR1109-3	CL2871.Contig2	GAA(3*5)	GGAAAGGTCAGAGAAGCTGAGAA	61.367	GTAATGGCTCCTTCGTCCTCT	59.727	153	363	515	Cs5g03590	20758571	20764115	GGAAAGGTCAGAGAAGCTGAGAAGCCACGGAACGACGCCGTTGAAGAC[GAAGAAGAAGAAGAA]GAGGAGGAAGAGCAGCCCCAGGAGGACGCTAAACCGGTTGGTGAACCGGTTCGATTTTCCGGTAAAGGCAGAGGACGAAGGAGCCATTAC
CgSSR1109-4	CL2871.Contig2	GAA(3*5)	AAAGGTCAGAGAAGCTGAGAAGC	60.668	CTCGTAATGGCTCCTTCGTC	59.836	154	363	516	Cs5g03590	20758571	20764115	AAAGGTCAGAGAAGCTGAGAAGCCACGGAACGACGCCGTTGAAGAC[GAAGAAGAAGAAGAA]GAGGAGGAAGAGCAGCCCCAGGAGGACGCTAAACCGGTTGGTGAACCGGTTCGATTTTCCGGTAAAGGCAGAGGACGAAGGAGCCATTACGAG
CgSSR1109-5	CL2871.Contig2	GAA(3*5)	CGAAGAGGGAGAGGAGAGATAAG	59.989	CCTTTACCGGAAAATCGAACC	61.828	154	363	516	Cs5g03590	20758571	20764115	CGAAGAGGGAGAGGAGAGATAAGGGAAAGGTCAGAGAAGCTGAGAAGCCACGGAACGACGCCGTTGAAGAC[GAAGAAGAAGAAGAA]GAGGAGGAAGAGCAGCCCCAGGAGGACGCTAAACCGGTTGGTGAACCGGTTCGATTTTCCGGTAAAGG
CgSSR1116-1	CL2943.Contig1	TGC(3*5)	GCCCCATTGATTATTACAAAGAT	58.351	GAGGATCATCTGCTGAGGTTG	59.818	134	420	553	Cs7g10180	20758571	20764115	GCCCCATTGATTATTACAAAGATGAAGCAGT[TGCTGCTGCTGCTGC]GGCGGCGGCCGCGGCCTCCTCGCGTGACATGATCATGGAGGTGGCCGCGGCGTCCAATGGGGAATTGCAACCTCAGCAGATGATCCTC
CgSSR1116-2	CL2943.Contig1	TGC(3*5)	GCCCCATTGATTATTACAAAGATG	60.747	GAGGATCATCTGCTGAGGTTG	59.818	134	420	553	Cs7g10180	20758571	20764115	GCCCCATTGATTATTACAAAGATGAAGCAGT[TGCTGCTGCTGCTGC]GGCGGCGGCCGCGGCCTCCTCGCGTGACATGATCATGGAGGTGGCCGCGGCGTCCAATGGGGAATTGCAACCTCAGCAGATGATCCTC
CgSSR1116-3	CL2943.Contig1	TGC(3*5)	CCCCATTGATTATTACAAAGATGA	59.152	GAGGATCATCTGCTGAGGTTG	59.818	133	420	552	Cs7g10180	20758571	20764115	CCCCATTGATTATTACAAAGATGAAGCAGT[TGCTGCTGCTGCTGC]GGCGGCGGCCGCGGCCTCCTCGCGTGACATGATCATGGAGGTGGCCGCGGCGTCCAATGGGGAATTGCAACCTCAGCAGATGATCCTC
CgSSR1116-4	CL2943.Contig1	TGC(3*5)	CGCCCCATTGATTATTACAAAGA	62.117	GAGGATCATCTGCTGAGGTTG	59.818	135	420	554	Cs7g10180	20758571	20764115	CGCCCCATTGATTATTACAAAGATGAAGCAGT[TGCTGCTGCTGCTGC]GGCGGCGGCCGCGGCCTCCTCGCGTGACATGATCATGGAGGTGGCCGCGGCGTCCAATGGGGAATTGCAACCTCAGCAGATGATCCTC
CgSSR1116-5	CL2943.Contig1	TGC(3*5)	CTCGCCCCATTGATTATTACAAA	62.117	GAGGATCATCTGCTGAGGTTG	59.818	137	420	556	Cs7g10180	20758571	20764115	CTCGCCCCATTGATTATTACAAAGATGAAGCAGT[TGCTGCTGCTGCTGC]GGCGGCGGCCGCGGCCTCCTCGCGTGACATGATCATGGAGGTGGCCGCGGCGTCCAATGGGGAATTGCAACCTCAGCAGATGATCCTC
CgSSR1117-1	CL2951.Contig4	TC(2*6)	TAATCCCTCCCTCTCGTTATCTC	59.945	GGGAGAGAGCTGTGAAGTAGACC	60.797	139	204	342	Cs5g30990	21004580	21006752	TAATCCCTCCCTCTCGTTATCTCGTCGCAGCTCTCCCTTCATGGCCGATACTTCTCCTTCGACCACAACCCACTTGAATCGTGCACAAA[TCTCTCTCTCTC]CTTCCTCTTTATCTAGGTCTACTTCACAGCTCTCTCCC
CgSSR1117-2	CL2951.Contig4	TC(2*6)	TAATCCCTCCCTCTCGTTATCTC	59.945	GGGGAGAGAGCTGTGAAGTAGAC	60.797	140	204	343	Cs5g30990	21004580	21006752	TAATCCCTCCCTCTCGTTATCTCGTCGCAGCTCTCCCTTCATGGCCGATACTTCTCCTTCGACCACAACCCACTTGAATCGTGCACAAA[TCTCTCTCTCTC]CTTCCTCTTTATCTAGGTCTACTTCACAGCTCTCTCCCC
CgSSR1117-3	CL2951.Contig4	TC(2*6)	TCTAATCCCTCCCTCTCGTTATC	59.945	GGGAGAGAGCTGTGAAGTAGACC	60.797	141	204	344	Cs5g30990	21004580	21006752	TCTAATCCCTCCCTCTCGTTATCTCGTCGCAGCTCTCCCTTCATGGCCGATACTTCTCCTTCGACCACAACCCACTTGAATCGTGCACAAA[TCTCTCTCTCTC]CTTCCTCTTTATCTAGGTCTACTTCACAGCTCTCTCCC
CgSSR1117-4	CL2951.Contig4	TC(2*6)	TCTAATCCCTCCCTCTCGTTATC	59.945	GGGGAGAGAGCTGTGAAGTAGAC	60.797	142	204	345	Cs5g30990	21004580	21006752	TCTAATCCCTCCCTCTCGTTATCTCGTCGCAGCTCTCCCTTCATGGCCGATACTTCTCCTTCGACCACAACCCACTTGAATCGTGCACAAA[TCTCTCTCTCTC]CTTCCTCTTTATCTAGGTCTACTTCACAGCTCTCTCCCC
CgSSR1118-3	CL2951.Contig4	CT(2*7)	GTCTACTTCACAGCTCTCTCCCC	60.797	AGTAGCAACAGAGATGGAACAGC	59.963	120	299	418	Un	Un	Un	GTCTACTTCACAGCTCTCTCCCCTCGGTGGCTGTTACTCGTTCATCGATCGCAATCCACCGTCACAA[CTCTCTCTCTCTCT]GTGCCCTAAATTGGCTGCTGTTCCATCTCTGTTGCTACT
CgSSR1118-4	CL2951.Contig4	CT(2*7)	GGTCTACTTCACAGCTCTCTCCC	60.797	AGTAGCAACAGAGATGGAACAGC	59.963	121	299	419	Un	Un	Un	GGTCTACTTCACAGCTCTCTCCCCTCGGTGGCTGTTACTCGTTCATCGATCGCAATCCACCGTCACAA[CTCTCTCTCTCTCT]GTGCCCTAAATTGGCTGCTGTTCCATCTCTGTTGCTACT
CgSSR1124-1	CL2995.Contig2	AT(2*8)	CTTGCTCCATAAATTGTGAGCTT	59.806	ATCAAGAACCATATTCAAACCGA	59.729	159	179	337	Un	Un	Un	CTTGCTCCATAAATTGTGAGCTTGAGTCAACTCAACTTTCATCTTTGAATCAGATAGCTAAATCATGATTCAAGCTTCAGTTTTTAATCTTTCTTTGTGATTGGTATTACTTCTTG[ATATATATATATATAT]AGATTCGGTTTGAATATGGTTCTTGAT
CgSSR1124-2	CL2995.Contig2	AT(2*8)	GCTCCATAAATTGTGAGCTTGAG	60.27	ATCAAGAACCATATTCAAACCGA	59.729	156	179	334	Un	Un	Un	GCTCCATAAATTGTGAGCTTGAGTCAACTCAACTTTCATCTTTGAATCAGATAGCTAAATCATGATTCAAGCTTCAGTTTTTAATCTTTCTTTGTGATTGGTATTACTTCTTG[ATATATATATATATAT]AGATTCGGTTTGAATATGGTTCTTGAT
CgSSR1124-3	CL2995.Contig2	AT(2*8)	CTTGCTCCATAAATTGTGAGCTT	59.806	TCAAGAACCATATTCAAACCGAA	60.688	158	179	336	Un	Un	Un	CTTGCTCCATAAATTGTGAGCTTGAGTCAACTCAACTTTCATCTTTGAATCAGATAGCTAAATCATGATTCAAGCTTCAGTTTTTAATCTTTCTTTGTGATTGGTATTACTTCTTG[ATATATATATATATAT]AGATTCGGTTTGAATATGGTTCTTGA
CgSSR1124-4	CL2995.Contig2	AT(2*8)	CTTGCTCCATAAATTGTGAGCTT	59.806	CAAGAACCATATTCAAACCGAAT	59.281	157	179	335	Un	Un	Un	CTTGCTCCATAAATTGTGAGCTTGAGTCAACTCAACTTTCATCTTTGAATCAGATAGCTAAATCATGATTCAAGCTTCAGTTTTTAATCTTTCTTTGTGATTGGTATTACTTCTTG[ATATATATATATATAT]AGATTCGGTTTGAATATGGTTCTTG
CgSSR1124-5	CL2995.Contig2	AT(2*8)	GCTCCATAAATTGTGAGCTTGAG	60.27	TCAAGAACCATATTCAAACCGAA	60.688	155	179	333	Un	Un	Un	GCTCCATAAATTGTGAGCTTGAGTCAACTCAACTTTCATCTTTGAATCAGATAGCTAAATCATGATTCAAGCTTCAGTTTTTAATCTTTCTTTGTGATTGGTATTACTTCTTG[ATATATATATATATAT]AGATTCGGTTTGAATATGGTTCTTGA
CgSSR1127-1	CL3000.Contig1	TTCA(4*5)	CTGGTCTCCACTACCTCTGCTAA	59.95	TATGCATGTGGTGTGATGTGATA	59.75	129	605	733	Cs7g07160	21065713	21070592	CTGGTCTCCACTACCTCTGCTAAATTCCCAAACGACTTCGATTTCCCGCCGTAGTGATTCGATAATCCTCTCCTGCCGTTGG[TTCATTCATTCATTCATTCA]TAGATATCACATCACACCACATGCATA
CgSSR1127-2	CL3000.Contig1	TTCA(4*5)	TGGTCTCCACTACCTCTGCTAAA	60.301	TATGCATGTGGTGTGATGTGATA	59.75	128	605	732	Cs7g07160	21065713	21070592	TGGTCTCCACTACCTCTGCTAAATTCCCAAACGACTTCGATTTCCCGCCGTAGTGATTCGATAATCCTCTCCTGCCGTTGG[TTCATTCATTCATTCATTCA]TAGATATCACATCACACCACATGCATA
CgSSR1127-3	CL3000.Contig1	TTCA(4*5)	CACTACCTCTGCTAAATTCCCAA	59.675	TATGCATGTGGTGTGATGTGATA	59.75	121	605	725	Cs7g07160	21065713	21070592	CACTACCTCTGCTAAATTCCCAAACGACTTCGATTTCCCGCCGTAGTGATTCGATAATCCTCTCCTGCCGTTGG[TTCATTCATTCATTCATTCA]TAGATATCACATCACACCACATGCATA
CgSSR1127-4	CL3000.Contig1	TTCA(4*5)	CTGGTCTCCACTACCTCTGCTAA	59.95	GTATGCATGTGGTGTGATGTGAT	60.584	130	605	734	Cs7g07160	21065713	21070592	CTGGTCTCCACTACCTCTGCTAAATTCCCAAACGACTTCGATTTCCCGCCGTAGTGATTCGATAATCCTCTCCTGCCGTTGG[TTCATTCATTCATTCATTCA]TAGATATCACATCACACCACATGCATAC
CgSSR1127-5	CL3000.Contig1	TTCA(4*5)	CTGGTCTCCACTACCTCTGCTAA	59.95	TAGTATGCATGTGGTGTGATGTG	59.405	132	605	736	Cs7g07160	21065713	21070592	CTGGTCTCCACTACCTCTGCTAAATTCCCAAACGACTTCGATTTCCCGCCGTAGTGATTCGATAATCCTCTCCTGCCGTTGG[TTCATTCATTCATTCATTCA]TAGATATCACATCACACCACATGCATACTA
CgSSR1138-1	CL3019.Contig1	TTC(3*5)	TCAACTTTTGATCTTGAAGGCAT	60.122	AAGAAGAAGAAAGATGGAGGAGC	59.522	107	1670	1776	Cs6g20610	21275327	21279615	TCAACTTTTGATCTTGAAGGCATGCAACTTTCAATAAACCTGAACCTAACCCAACATCCAAT[TTCTTCTTCTTCTTC]TTGTTCAGCTCCTCCATCTTTCTTCTTCTT
CgSSR1138-2	CL3019.Contig1	TTC(3*5)	ACCACTCATGGAACTGTCAACTT	59.952	GAAGAAAGATGGAGGAGCTGAAC	60.727	118	1670	1787	Cs6g20610	21275327	21279615	ACCACTCATGGAACTGTCAACTTTTGATCTTGAAGGCATGCAACTTTCAATAAACCTGAACCTAACCCAACATCCAAT[TTCTTCTTCTTCTTC]TTGTTCAGCTCCTCCATCTTTCTTC
CgSSR1138-4	CL3019.Contig1	TTC(3*5)	TCAACTTTTGATCTTGAAGGCAT	60.122	GAAGAAAGATGGAGGAGCTGAAC	60.727	102	1670	1771	Cs6g20610	21275327	21279615	TCAACTTTTGATCTTGAAGGCATGCAACTTTCAATAAACCTGAACCTAACCCAACATCCAAT[TTCTTCTTCTTCTTC]TTGTTCAGCTCCTCCATCTTTCTTC
CgSSR1138-5	CL3019.Contig1	TTC(3*5)	ACCACTCATGGAACTGTCAACTT	59.952	AGAAGAAAGATGGAGGAGCTGAA	60.844	119	1670	1788	Cs6g20610	21275327	21279615	ACCACTCATGGAACTGTCAACTTTTGATCTTGAAGGCATGCAACTTTCAATAAACCTGAACCTAACCCAACATCCAAT[TTCTTCTTCTTCTTC]TTGTTCAGCTCCTCCATCTTTCTTCT
CgSSR1149-1	CL3042.Contig1	CT(2*6)	CTTTCTTTGCCTCACACACTTCT	59.971	TAAAAGCGTCTGGTTCTTGTTCT	59.484	90	215	304	Cs5g03440	21378274	21381187	CTTTCTTTGCCTCACACACTTCTCGTTCCTCCCACC[CTCTCTCTCTCT]TTCTTCTTCACTTCCCAAGAGAACAAGAACCAGACGCTTTTA
CgSSR1149-2	CL3042.Contig1	CT(2*6)	CTTTCTTTGCCTCACACACTTCT	59.971	GAAGTAAAAGCGTCTGGTTCTTG	59.484	94	215	308	Cs5g03440	21378274	21381187	CTTTCTTTGCCTCACACACTTCTCGTTCCTCCCACC[CTCTCTCTCTCT]TTCTTCTTCACTTCCCAAGAGAACAAGAACCAGACGCTTTTACTTC
CgSSR1149-3	CL3042.Contig1	CT(2*6)	CTTTCTTTGCCTCACACACTTCT	59.971	GTAAAAGCGTCTGGTTCTTGTTC	59.36	91	215	305	Cs5g03440	21378274	21381187	CTTTCTTTGCCTCACACACTTCTCGTTCCTCCCACC[CTCTCTCTCTCT]TTCTTCTTCACTTCCCAAGAGAACAAGAACCAGACGCTTTTAC
CgSSR1149-4	CL3042.Contig1	CT(2*6)	CTTTCTTTGCCTCACACACTTCT	59.971	GAAATTGTCGAAGTAAAAGCGTC	59.345	103	215	317	Cs5g03440	21378274	21381187	CTTTCTTTGCCTCACACACTTCTCGTTCCTCCCACC[CTCTCTCTCTCT]TTCTTCTTCACTTCCCAAGAGAACAAGAACCAGACGCTTTTACTTCGACAATTTC
CgSSR1149-5	CL3042.Contig1	CT(2*6)	CCCGTCGCTCTTATTTATTTTGT	60.68	TGTTCTCTTGGGAAGTGAAGAAG	59.908	132	215	346	Cs5g03440	21378274	21381187	CCCGTCGCTCTTATTTATTTTGTTTCACTCATTTTATCTATAAATCACTTTGCTTTTTTCTTTCTTTGCCTCACACACTTCTCGTTCCTCCCACC[CTCTCTCTCTCT]TTCTTCTTCACTTCCCAAGAGAACA
CgSSR1153-1	CL3063.Contig2	GA(2*7)	GATCGTGAACGTGATGATAGAGA	59.212	ATTTCCTTTCCCTTTCTTTTTCC	60.162	127	164	290	Un	Un	Un	GATCGTGAACGTGATGATAGAGAGCGG[GAGAGAGAGAGAGA]ACGGGAAAGGAGGGAACGGGACAGAGAGAGGGAGAAGAGGGAGCGTGAGAGAGATAGAGACAAGGAAAAAGAAAGGGAAAGGAAAT
CgSSR1153-2	CL3063.Contig2	GA(2*7)	GGATCGTGAACGTGATGATAGAG	60.89	TTCCCTTTCTTTTTCCTTGTCTC	60.095	121	164	284	Un	Un	Un	GGATCGTGAACGTGATGATAGAGAGCGG[GAGAGAGAGAGAGA]ACGGGAAAGGAGGGAACGGGACAGAGAGAGGGAGAAGAGGGAGCGTGAGAGAGATAGAGACAAGGAAAAAGAAAGGGAA
CgSSR1153-3	CL3063.Contig2	GA(2*7)	GGATCGTGAACGTGATGATAGAG	60.89	ATTTCCTTTCCCTTTCTTTTTCC	60.162	128	164	291	Un	Un	Un	GGATCGTGAACGTGATGATAGAGAGCGG[GAGAGAGAGAGAGA]ACGGGAAAGGAGGGAACGGGACAGAGAGAGGGAGAAGAGGGAGCGTGAGAGAGATAGAGACAAGGAAAAAGAAAGGGAAAGGAAAT
CgSSR1153-4	CL3063.Contig2	GA(2*7)	GGATCGTGAACGTGATGATAGA	59.962	TTCCCTTTCTTTTTCCTTGTCTC	60.095	121	164	284	Un	Un	Un	GGATCGTGAACGTGATGATAGAGAGCGG[GAGAGAGAGAGAGA]ACGGGAAAGGAGGGAACGGGACAGAGAGAGGGAGAAGAGGGAGCGTGAGAGAGATAGAGACAAGGAAAAAGAAAGGGAA
CgSSR1153-5	CL3063.Contig2	GA(2*7)	GATCGTGAACGTGATGATAGAGA	59.212	TTTCCCTTTCTTTTTCCTTGTCT	59.653	121	164	284	Un	Un	Un	GATCGTGAACGTGATGATAGAGAGCGG[GAGAGAGAGAGAGA]ACGGGAAAGGAGGGAACGGGACAGAGAGAGGGAGAAGAGGGAGCGTGAGAGAGATAGAGACAAGGAAAAAGAAAGGGAAA
CgSSR1166-1	CL3084.Contig4	GA(2*6)	GGGAAAGATCAGCTTAAATACGG	60.32	CTTGGACTGCAAAGAAGAAGAAA	60.042	146	176	321	Un	Un	Un	GGGAAAGATCAGCTTAAATACGGAGCTCTCGGGCTTTCAGTTGAAGAGAGCCGAACGTTTACAACTCACAACGCGGCCGGTGAAGGC[GAGAGAGAGAGA]GGGAGAGAAAGTGAGGTCTCTCATTTTCTTCTTCTTTGCAGTCCAAG
CgSSR1166-2	CL3084.Contig4	GA(2*6)	CCACTCTAGGAGGGAAAGATCAG	60.602	CTTGGACTGCAAAGAAGAAGAAA	60.042	157	176	332	Un	Un	Un	CCACTCTAGGAGGGAAAGATCAGCTTAAATACGGAGCTCTCGGGCTTTCAGTTGAAGAGAGCCGAACGTTTACAACTCACAACGCGGCCGGTGAAGGC[GAGAGAGAGAGA]GGGAGAGAAAGTGAGGTCTCTCATTTTCTTCTTCTTTGCAGTCCAAG
CgSSR1166-3	CL3084.Contig4	GA(2*6)	GGGAAAGATCAGCTTAAATACGG	60.32	TTGGACTGCAAAGAAGAAGAAAA	60.381	145	176	320	Un	Un	Un	GGGAAAGATCAGCTTAAATACGGAGCTCTCGGGCTTTCAGTTGAAGAGAGCCGAACGTTTACAACTCACAACGCGGCCGGTGAAGGC[GAGAGAGAGAGA]GGGAGAGAAAGTGAGGTCTCTCATTTTCTTCTTCTTTGCAGTCCAA
CgSSR1166-4	CL3084.Contig4	GA(2*6)	AAGAGAGCCGAACGTTTACAACT	60.678	CTTGGACTGCAAAGAAGAAGAAA	60.042	103	176	278	Un	Un	Un	AAGAGAGCCGAACGTTTACAACTCACAACGCGGCCGGTGAAGGC[GAGAGAGAGAGA]GGGAGAGAAAGTGAGGTCTCTCATTTTCTTCTTCTTTGCAGTCCAAG
CgSSR1166-5	CL3084.Contig4	GA(2*6)	GGGAAAGATCAGCTTAAATACGG	60.32	ACTTGGACTGCAAAGAAGAAGAA	59.573	147	176	322	Un	Un	Un	GGGAAAGATCAGCTTAAATACGGAGCTCTCGGGCTTTCAGTTGAAGAGAGCCGAACGTTTACAACTCACAACGCGGCCGGTGAAGGC[GAGAGAGAGAGA]GGGAGAGAAAGTGAGGTCTCTCATTTTCTTCTTCTTTGCAGTCCAAGT
CgSSR1167-1	CL3086.Contig2	AAT(3*5)	CACTCTCCAATTTCATTCACCAT	60.235	GCGTTTCAGCGAGTATTACAAAG	60.314	106	215	320	Cs9g02410	21528490	21530405	CACTCTCCAATTTCATTCACCATCGTCTCGATCTCCATTACCTCGCGAAACCGAAGTGTG[AATAATAATAATAAT]GACCAAAACTTTGTAATACTCGCTGAAACGC
CgSSR1167-2	CL3086.Contig2	AAT(3*5)	AATCTAAAATTCCTTTTCCGGTG	59.75	GCGTTTCAGCGAGTATTACAAAG	60.314	138	215	352	Cs9g02410	21528490	21530405	AATCTAAAATTCCTTTTCCGGTGGGTGTTTCGCACTCTCCAATTTCATTCACCATCGTCTCGATCTCCATTACCTCGCGAAACCGAAGTGTG[AATAATAATAATAAT]GACCAAAACTTTGTAATACTCGCTGAAACGC
CgSSR1167-3	CL3086.Contig2	AAT(3*5)	ACTCTCCAATTTCATTCACCATC	59.343	GCGTTTCAGCGAGTATTACAAAG	60.314	105	215	319	Cs9g02410	21528490	21530405	ACTCTCCAATTTCATTCACCATCGTCTCGATCTCCATTACCTCGCGAAACCGAAGTGTG[AATAATAATAATAAT]GACCAAAACTTTGTAATACTCGCTGAAACGC
CgSSR1167-4	CL3086.Contig2	AAT(3*5)	ATCGTCTCGATCTCCATTACCTC	60.826	TACTTGCGAAGAGCCATATCTGT	60.29	142	215	356	Cs9g02410	21528490	21530405	ATCGTCTCGATCTCCATTACCTCGCGAAACCGAAGTGTG[AATAATAATAATAAT]GACCAAAACTTTGTAATACTCGCTGAAACGCAGCGTTTTGCATTTAAATCAACTCTATAGCTGGAACAGATATGGCTCTTCGCAAGTA
CgSSR1167-5	CL3086.Contig2	AAT(3*5)	ATCGTCTCGATCTCCATTACCTC	60.826	TGTACTTGCGAAGAGCCATATCT	60.29	144	215	358	Cs9g02410	21528490	21530405	ATCGTCTCGATCTCCATTACCTCGCGAAACCGAAGTGTG[AATAATAATAATAAT]GACCAAAACTTTGTAATACTCGCTGAAACGCAGCGTTTTGCATTTAAATCAACTCTATAGCTGGAACAGATATGGCTCTTCGCAAGTACA
CgSSR1170-1	CL3106.Contig1	AC(2*6)	ACCTAAACGGCAAACACTAACCT	60.323	AGTTTTGTGAGGCTTGAGCTATG	59.961	119	193	311	Un	Un	Un	ACCTAAACGGCAAACACTAACCTA[ACACACACACAC]CACACAACATATTACATGGCACATTATACAATACGCACACAACGCTCACAACCTCACACTCATAGCTCAAGCCTCACAAAACT
CgSSR1170-2	CL3106.Contig1	AC(2*6)	TCTGATCTGAAACCTGATTGGAT	59.954	TGAGCTATGAGTGTGAGGTTGTG	60.363	160	193	352	Un	Un	Un	TCTGATCTGAAACCTGATTGGATTGCTTTAGAATTAAAAATAAATAAAAAAATAAACCTAAACGGCAAACACTAACCTA[ACACACACACAC]CACACAACATATTACATGGCACATTATACAATACGCACACAACGCTCACAACCTCACACTCATAGCTCA
CgSSR1170-3	CL3106.Contig1	AC(2*6)	CCTAAACGGCAAACACTAACCTA	59.62	AGTTTTGTGAGGCTTGAGCTATG	59.961	118	193	310	Un	Un	Un	CCTAAACGGCAAACACTAACCTA[ACACACACACAC]CACACAACATATTACATGGCACATTATACAATACGCACACAACGCTCACAACCTCACACTCATAGCTCAAGCCTCACAAAACT
CgSSR1170-4	CL3106.Contig1	AC(2*6)	ACCTAAACGGCAAACACTAACCT	60.323	GTGTTTTGAGTTTTGTGAGGCTT	59.725	127	193	319	Un	Un	Un	ACCTAAACGGCAAACACTAACCTA[ACACACACACAC]CACACAACATATTACATGGCACATTATACAATACGCACACAACGCTCACAACCTCACACTCATAGCTCAAGCCTCACAAAACTCAAAACAC
CgSSR1170-5	CL3106.Contig1	AC(2*6)	TCTGATCTGAAACCTGATTGGAT	59.954	GAGCTATGAGTGTGAGGTTGTGA	59.415	159	193	351	Un	Un	Un	TCTGATCTGAAACCTGATTGGATTGCTTTAGAATTAAAAATAAATAAAAAAATAAACCTAAACGGCAAACACTAACCTA[ACACACACACAC]CACACAACATATTACATGGCACATTATACAATACGCACACAACGCTCACAACCTCACACTCATAGCTC
CgSSR1188-1	CL3158.Contig3	TGT(3*6)	CTTCAAATCATCGGTGGTTAGTC	59.885	AGCTTCCGTTAAAATAGCTCTGC	60.393	149	253	401	Un	Un	Un	CTTCAAATCATCGGTGGTTAGTCGGTACTAGCACAACGTAATCATTCAAGGCCGGCCATTTTTGGAGCTTAATTCAAGCAGGGAAGCAGCA[TGTTGTTGTTGTTGTTGT]TGCAAGACAAGTTCACTGCAGAGCTATTTTAACGGAAGCT
CgSSR1188-2	CL3158.Contig3	TGT(3*6)	GGTTAGTCGGTACTAGCACAACG	60.122	AGCTTCCGTTAAAATAGCTCTGC	60.393	134	253	386	Un	Un	Un	GGTTAGTCGGTACTAGCACAACGTAATCATTCAAGGCCGGCCATTTTTGGAGCTTAATTCAAGCAGGGAAGCAGCA[TGTTGTTGTTGTTGTTGT]TGCAAGACAAGTTCACTGCAGAGCTATTTTAACGGAAGCT
CgSSR1188-3	CL3158.Contig3	TGT(3*6)	TCGGTACTAGCACAACGTAATCA	59.72	AGCTTCCGTTAAAATAGCTCTGC	60.393	128	253	380	Un	Un	Un	TCGGTACTAGCACAACGTAATCATTCAAGGCCGGCCATTTTTGGAGCTTAATTCAAGCAGGGAAGCAGCA[TGTTGTTGTTGTTGTTGT]TGCAAGACAAGTTCACTGCAGAGCTATTTTAACGGAAGCT
CgSSR1188-4	CL3158.Contig3	TGT(3*6)	TAGCACAACGTAATCATTCAAGG	59.197	AGCTTCCGTTAAAATAGCTCTGC	60.393	121	253	373	Un	Un	Un	TAGCACAACGTAATCATTCAAGGCCGGCCATTTTTGGAGCTTAATTCAAGCAGGGAAGCAGCA[TGTTGTTGTTGTTGTTGT]TGCAAGACAAGTTCACTGCAGAGCTATTTTAACGGAAGCT
CgSSR1188-5	CL3158.Contig3	TGT(3*6)	CTTCAAATCATCGGTGGTTAGTC	59.885	AGCTCTGCAGTGAACTTGTCTTG	61.154	134	253	386	Un	Un	Un	CTTCAAATCATCGGTGGTTAGTCGGTACTAGCACAACGTAATCATTCAAGGCCGGCCATTTTTGGAGCTTAATTCAAGCAGGGAAGCAGCA[TGTTGTTGTTGTTGTTGT]TGCAAGACAAGTTCACTGCAGAGCT
CgSSR1195-1	CL3168.Contig3	AG(2*9)	GAACTCCTCGGATCTCTGAGTTT	60.253	TCCACCATATTTGTATTGCCTTG	60.934	134	1302	1435	Cs4g05580	21714106	21724343	GAACTCCTCGGATCTCTGAGTTTAGTTTTTTGCTTTGAGGGAGAGGAGTTCAAGGAAACACGCGGGTAGTAGCAGGCAGTGTCGATGGAGAT[AGAGAGAGAGAGAGAGAG]ACAAGGCAATACAAATATGGTGGA
CgSSR1195-2	CL3168.Contig3	AG(2*9)	GTAGTAGCAGGCAGTGTCGATG	59.965	CAATGGTCACTAAAAACCTGACC	59.791	134	1302	1435	Cs4g05580	21714106	21724343	GTAGTAGCAGGCAGTGTCGATGGAGAT[AGAGAGAGAGAGAGAGAG]ACAAGGCAATACAAATATGGTGGATAACGCTAACTGGGAGCTCAAGAATTGCTGTAACCGTGACCAGGTCAGGTTTTTAGTGACCATTG
CgSSR1195-3	CL3168.Contig3	AG(2*9)	GTAGTAGCAGGCAGTGTCGATG	59.965	CCAATGGTCACTAAAAACCTGAC	59.791	135	1302	1436	Cs4g05580	21714106	21724343	GTAGTAGCAGGCAGTGTCGATGGAGAT[AGAGAGAGAGAGAGAGAG]ACAAGGCAATACAAATATGGTGGATAACGCTAACTGGGAGCTCAAGAATTGCTGTAACCGTGACCAGGTCAGGTTTTTAGTGACCATTGG
CgSSR1195-4	CL3168.Contig3	AG(2*9)	GTAGTAGCAGGCAGTGTCGATG	59.965	ACCAATGGTCACTAAAAACCTGA	59.791	136	1302	1437	Cs4g05580	21714106	21724343	GTAGTAGCAGGCAGTGTCGATGGAGAT[AGAGAGAGAGAGAGAGAG]ACAAGGCAATACAAATATGGTGGATAACGCTAACTGGGAGCTCAAGAATTGCTGTAACCGTGACCAGGTCAGGTTTTTAGTGACCATTGGT
CgSSR1195-5	CL3168.Contig3	AG(2*9)	GAACTCCTCGGATCTCTGAGTTT	60.253	CTTGAGCTCCCAGTTAGCGTTAT	61.103	156	1302	1457	Cs4g05580	21714106	21724343	GAACTCCTCGGATCTCTGAGTTTAGTTTTTTGCTTTGAGGGAGAGGAGTTCAAGGAAACACGCGGGTAGTAGCAGGCAGTGTCGATGGAGAT[AGAGAGAGAGAGAGAGAG]ACAAGGCAATACAAATATGGTGGATAACGCTAACTGGGAGCTCAAG
CgSSR1196-1	CL3169.Contig3	CT(2*8)	TTATTTCGCAGCAACTACTGTCA	59.96	TTACTTTCGTTTTGAAGCTGGAG	59.94	128	460	587	Cs2g28030	22600706	22605239	TTATTTCGCAGCAACTACTGTCACAATATTGTTTCTGTTTCATAACACACA[CTCTCTCTCTCTCTCT]AAAAAAAACTCAGCTGAAACTACAAGCAAGAGATCTCTCTCCAGCTTCAAAACGAAAGTAA
CgSSR1196-2	CL3169.Contig3	CT(2*8)	TTATTTCGCAGCAACTACTGTCA	59.96	CTTACTTTCGTTTTGAAGCTGGA	59.94	129	460	588	Cs2g28030	22600706	22605239	TTATTTCGCAGCAACTACTGTCACAATATTGTTTCTGTTTCATAACACACA[CTCTCTCTCTCTCTCT]AAAAAAAACTCAGCTGAAACTACAAGCAAGAGATCTCTCTCCAGCTTCAAAACGAAAGTAAG
CgSSR1196-3	CL3169.Contig3	CT(2*8)	TTATTTCGCAGCAACTACTGTCA	59.96	TCCTTACTTTCGTTTTGAAGCTG	59.94	131	460	590	Cs2g28030	22600706	22605239	TTATTTCGCAGCAACTACTGTCACAATATTGTTTCTGTTTCATAACACACA[CTCTCTCTCTCTCTCT]AAAAAAAACTCAGCTGAAACTACAAGCAAGAGATCTCTCTCCAGCTTCAAAACGAAAGTAAGGA
CgSSR1196-4	CL3169.Contig3	CT(2*8)	TTATTTCGCAGCAACTACTGTCA	59.96	ATTTTTGTGTGTCGTTCAGGAAT	59.797	157	460	616	Cs2g28030	22600706	22605239	TTATTTCGCAGCAACTACTGTCACAATATTGTTTCTGTTTCATAACACACA[CTCTCTCTCTCTCTCT]AAAAAAAACTCAGCTGAAACTACAAGCAAGAGATCTCTCTCCAGCTTCAAAACGAAAGTAAGGAATTATTCCTGAACGACACACAAAAAT
CgSSR1196-5	CL3169.Contig3	CT(2*8)	TTATTTCGCAGCAACTACTGTCA	59.96	TACTTTCGTTTTGAAGCTGGAGA	60.4	127	460	586	Cs2g28030	22600706	22605239	TTATTTCGCAGCAACTACTGTCACAATATTGTTTCTGTTTCATAACACACA[CTCTCTCTCTCTCTCT]AAAAAAAACTCAGCTGAAACTACAAGCAAGAGATCTCTCTCCAGCTTCAAAACGAAAGTA
CgSSR1215-1	CL3250.Contig1	CT(2*9)	TCTAGTTCTTTCAAATCCACCCA	59.987	TAGTCAGTCGTCAAGAGCATCAA	60.067	123	229	351	Un	Un	Un	TCTAGTTCTTTCAAATCCACCCATATTTTCACATCAACCAAACAAGCTTTTTCCTTCCACA[CTCTCTCTCTCTCTCTCT]ATCTATTTATCCATCTATCTGTTGATGCTCTTGACGACTGACTA
CgSSR1215-2	CL3250.Contig1	CT(2*9)	TTCAAATCCACCCATATTTTCAC	59.943	TAGTCAGTCGTCAAGAGCATCAA	60.067	114	229	342	Un	Un	Un	TTCAAATCCACCCATATTTTCACATCAACCAAACAAGCTTTTTCCTTCCACA[CTCTCTCTCTCTCTCTCT]ATCTATTTATCCATCTATCTGTTGATGCTCTTGACGACTGACTA
CgSSR1215-3	CL3250.Contig1	CT(2*9)	CAAATCCACCCATATTTTCACAT	59.836	TAGTCAGTCGTCAAGAGCATCAA	60.067	112	229	340	Un	Un	Un	CAAATCCACCCATATTTTCACATCAACCAAACAAGCTTTTTCCTTCCACA[CTCTCTCTCTCTCTCTCT]ATCTATTTATCCATCTATCTGTTGATGCTCTTGACGACTGACTA
CgSSR1215-4	CL3250.Contig1	CT(2*9)	TCTAGTTCTTTCAAATCCACCCA	59.987	GACCAGCATATGCGAGTTTACTT	59.706	150	229	378	Un	Un	Un	TCTAGTTCTTTCAAATCCACCCATATTTTCACATCAACCAAACAAGCTTTTTCCTTCCACA[CTCTCTCTCTCTCTCTCT]ATCTATTTATCCATCTATCTGTTGATGCTCTTGACGACTGACTACAGTAAGTAAACTCGCATATGCTGGTC
CgSSR1215-5	CL3250.Contig1	CT(2*9)	ATTTTCACATCAACCAAACAAGC	60.27	TAGTCAGTCGTCAAGAGCATCAA	60.067	99	229	327	Un	Un	Un	ATTTTCACATCAACCAAACAAGCTTTTTCCTTCCACA[CTCTCTCTCTCTCTCTCT]ATCTATTTATCCATCTATCTGTTGATGCTCTTGACGACTGACTA
CgSSR1218-3	CL3265.Contig2	GA(2*6)	CATTATTTCTTCATTGCTGCTCC	60.108	TGGTTGTCTCCAAGAAAGAGAGA	60.401	153	339	491	Cs5g05440	22687419	22690380	CATTATTTCTTCATTGCTGCTCCGAACTGAAACTTGTGTT[GAGAGAGAGAGA]TAAAAAGAGGAGAAAAAAAAAAAAGGTTGTTAAAGCTTTGATGGCATTGAATTTGCAGATCCCAGCTGAAATCAAGGCTCTCTCTTTCTTGGAGACAACCA
CgSSR1218-4	CL3265.Contig2	GA(2*6)	CATTATTTCTTCATTGCTGCTCC	60.108	CTGGTTGTCTCCAAGAAAGAGAG	59.551	154	339	492	Cs5g05440	22687419	22690380	CATTATTTCTTCATTGCTGCTCCGAACTGAAACTTGTGTT[GAGAGAGAGAGA]TAAAAAGAGGAGAAAAAAAAAAAAGGTTGTTAAAGCTTTGATGGCATTGAATTTGCAGATCCCAGCTGAAATCAAGGCTCTCTCTTTCTTGGAGACAACCAG
CgSSR1219-3	CL3265.Contig2	A(1*12)	CATTATTTCTTCATTGCTGCTCC	60.108	TGGTTGTCTCCAAGAAAGAGAGA	60.401	153	363	515	Cs5g05440	22745922	22748820	CATTATTTCTTCATTGCTGCTCCGAACTGAAACTTGTGTT[GAGAGAGAGAGA]TAAAAAGAGGAGAAAAAAAAAAAAGGTTGTTAAAGCTTTGATGGCATTGAATTTGCAGATCCCAGCTGAAATCAAGGCTCTCTCTTTCTTGGAGACAACCA
CgSSR1219-4	CL3265.Contig2	A(1*12)	CATTATTTCTTCATTGCTGCTCC	60.108	CTGGTTGTCTCCAAGAAAGAGAG	59.551	154	363	516	Cs5g05440	22745922	22748820	CATTATTTCTTCATTGCTGCTCCGAACTGAAACTTGTGTT[GAGAGAGAGAGA]TAAAAAGAGGAGAAAAAAAAAAAAGGTTGTTAAAGCTTTGATGGCATTGAATTTGCAGATCCCAGCTGAAATCAAGGCTCTCTCTTTCTTGGAGACAACCAG
CgSSR1233-1	CL3288.Contig1	TAA(3*5)	GAATCTTAAAACAAAACCGGCTC	60.338	CTTGTCTAAAATTCTTGGTTGCG	60.166	149	428	576	Cs5g28070	22779388	22781992	GAATCTTAAAACAAAACCGGCTCAGGAACCTGCAGATGATCATAAGGAAGC[TAATAATAATAATAA]AGAAGCAGCCGGCAACAATAACATTGCTGCACAAACTTTCACATTTCGAGAACTAGCCACCGCAACCAAGAATTTTAGACAAG
CgSSR1233-2	CL3288.Contig1	TAA(3*5)	GAATCTTAAAACAAAACCGGCTC	60.338	GGCTAGTTCTCGAAATGTGAAAG	59.445	124	428	551	Cs5g28070	22779388	22781992	GAATCTTAAAACAAAACCGGCTCAGGAACCTGCAGATGATCATAAGGAAGC[TAATAATAATAATAA]AGAAGCAGCCGGCAACAATAACATTGCTGCACAAACTTTCACATTTCGAGAACTAGCC
CgSSR1233-3	CL3288.Contig1	TAA(3*5)	ATCTTAAAACAAAACCGGCTCAG	60.824	CTTGTCTAAAATTCTTGGTTGCG	60.166	147	428	574	Cs5g28070	22779388	22781992	ATCTTAAAACAAAACCGGCTCAGGAACCTGCAGATGATCATAAGGAAGC[TAATAATAATAATAA]AGAAGCAGCCGGCAACAATAACATTGCTGCACAAACTTTCACATTTCGAGAACTAGCCACCGCAACCAAGAATTTTAGACAAG
CgSSR1233-4	CL3288.Contig1	TAA(3*5)	GAATCTTAAAACAAAACCGGCTC	60.338	GTGGCTAGTTCTCGAAATGTGAA	60.656	126	428	553	Cs5g28070	22779388	22781992	GAATCTTAAAACAAAACCGGCTCAGGAACCTGCAGATGATCATAAGGAAGC[TAATAATAATAATAA]AGAAGCAGCCGGCAACAATAACATTGCTGCACAAACTTTCACATTTCGAGAACTAGCCAC
CgSSR1233-5	CL3288.Contig1	TAA(3*5)	GAATCTTAAAACAAAACCGGCTC	60.338	TTCTCGAAATGTGAAAGTTTGTG	59.299	118	428	545	Cs5g28070	22779388	22781992	GAATCTTAAAACAAAACCGGCTCAGGAACCTGCAGATGATCATAAGGAAGC[TAATAATAATAATAA]AGAAGCAGCCGGCAACAATAACATTGCTGCACAAACTTTCACATTTCGAGAA
CgSSR1234-1	CL3293.Contig3	ATCCG(5*4)	TCCGATTCCAATCTGAATATCAA	60.63	CCAGTCAAACTCACCTAAATCCA	60.391	129	169	297	Un	Un	Un	TCCGATTCCAATCTGAATATCAA[ATCCGATCCGATCCGATCCG]AAATAGTTTGGATCGGATGAATATTTTGGATAAATTCGGATTTGGATCGGTTCGGATTGAGTTTGGATTTAGGTGAGTTTGACTGG
CgSSR1234-2	CL3293.Contig3	ATCCG(5*4)	TCCGATTCCAATCTGAATATCAA	60.63	CCAAACCAGTCAAACTCACCTAA	60.422	134	169	302	Un	Un	Un	TCCGATTCCAATCTGAATATCAA[ATCCGATCCGATCCGATCCG]AAATAGTTTGGATCGGATGAATATTTTGGATAAATTCGGATTTGGATCGGTTCGGATTGAGTTTGGATTTAGGTGAGTTTGACTGGTTTGG
CgSSR1234-3	CL3293.Contig3	ATCCG(5*4)	TCCGATTCCAATCTGAATATCAA	60.63	GTAGGATCTGAAAGCATCATCCA	60.465	154	169	322	Un	Un	Un	TCCGATTCCAATCTGAATATCAA[ATCCGATCCGATCCGATCCG]AAATAGTTTGGATCGGATGAATATTTTGGATAAATTCGGATTTGGATCGGTTCGGATTGAGTTTGGATTTAGGTGAGTTTGACTGGTTTGGATGATGCTTTCAGATCCTAC
CgSSR1234-4	CL3293.Contig3	ATCCG(5*4)	TCCGATTCCAATCTGAATATCAA	60.63	TGTAGGATCTGAAAGCATCATCC	60.465	155	169	323	Un	Un	Un	TCCGATTCCAATCTGAATATCAA[ATCCGATCCGATCCGATCCG]AAATAGTTTGGATCGGATGAATATTTTGGATAAATTCGGATTTGGATCGGTTCGGATTGAGTTTGGATTTAGGTGAGTTTGACTGGTTTGGATGATGCTTTCAGATCCTACA
CgSSR1234-5	CL3293.Contig3	ATCCG(5*4)	TCCGATTCCAATCTGAATATCAA	60.63	TCACCTAAATCCAAACTCAATCC	59.363	119	169	287	Un	Un	Un	TCCGATTCCAATCTGAATATCAA[ATCCGATCCGATCCGATCCG]AAATAGTTTGGATCGGATGAATATTTTGGATAAATTCGGATTTGGATCGGTTCGGATTGAGTTTGGATTTAGGTGA
CgSSR1257-1	CL3343.Contig2	AG(2*8)	CTTCACTTTCTTTTGCATTTTGG	60.147	TATAGATCAAACACAACGACGCA	60.553	142	223	364	Cs6g18550	22892883	22894523	CTTCACTTTCTTTTGCATTTTGGGGGAAATTTTGAGCCCAAGAAACGGGTGTTTGTGTTGGGGGTTGGAGAAGCAGAGTGAGTGAGAGAGAT[AGAGAGAGAGAGAGAG]GCTGAGAGACGTGCGTCGTTGTGTTTGATCTATA
CgSSR1257-2	CL3343.Contig2	AG(2*8)	CCTTCACTTTCTTTTGCATTTTG	60.147	TATAGATCAAACACAACGACGCA	60.553	143	223	365	Cs6g18550	22892883	22894523	CCTTCACTTTCTTTTGCATTTTGGGGGAAATTTTGAGCCCAAGAAACGGGTGTTTGTGTTGGGGGTTGGAGAAGCAGAGTGAGTGAGAGAGAT[AGAGAGAGAGAGAGAG]GCTGAGAGACGTGCGTCGTTGTGTTTGATCTATA
CgSSR1257-3	CL3343.Contig2	AG(2*8)	CTTCACTTTCTTTTGCATTTTGG	60.147	TTATAGATCAAACACAACGACGC	59.201	143	223	365	Cs6g18550	22892883	22894523	CTTCACTTTCTTTTGCATTTTGGGGGAAATTTTGAGCCCAAGAAACGGGTGTTTGTGTTGGGGGTTGGAGAAGCAGAGTGAGTGAGAGAGAT[AGAGAGAGAGAGAGAG]GCTGAGAGACGTGCGTCGTTGTGTTTGATCTATAA
CgSSR1257-4	CL3343.Contig2	AG(2*8)	CCTTCACTTTCTTTTGCATTTTG	60.147	TTATAGATCAAACACAACGACGC	59.201	144	223	366	Cs6g18550	22892883	22894523	CCTTCACTTTCTTTTGCATTTTGGGGGAAATTTTGAGCCCAAGAAACGGGTGTTTGTGTTGGGGGTTGGAGAAGCAGAGTGAGTGAGAGAGAT[AGAGAGAGAGAGAGAG]GCTGAGAGACGTGCGTCGTTGTGTTTGATCTATAA
CgSSR1257-5	CL3343.Contig2	AG(2*8)	TCCTTCACTTTCTTTTGCATTTT	59.32	TATAGATCAAACACAACGACGCA	60.553	144	223	366	Cs6g18550	22892883	22894523	TCCTTCACTTTCTTTTGCATTTTGGGGGAAATTTTGAGCCCAAGAAACGGGTGTTTGTGTTGGGGGTTGGAGAAGCAGAGTGAGTGAGAGAGAT[AGAGAGAGAGAGAGAG]GCTGAGAGACGTGCGTCGTTGTGTTTGATCTATA
CgSSR1260-1	CL3367.Contig2	CT(2*8)	ATCCTGGACACTGTTGAATTGAT	59.749	ATTGCAAGAAAGAAGGGAAGAGA	60.698	138	196	333	Cs1g22770	23066381	23069843	ATCCTGGACACTGTTGAATTGATTAACTCTGTTTTGGGGTTGGGTTTCGAGGCTTGTTCTCTCTCTTTGTCATCTTCTTCTTGAACTGCAA[CTCTCTCTCTCTCTCT]GTCCATAGTCTCTTCCCTTCTTTCTTGCAAT
CgSSR1260-2	CL3367.Contig2	CT(2*8)	TGATTAACTCTGTTTTGGGGTTG	60.255	ATTGCAAGAAAGAAGGGAAGAGA	60.698	119	196	314	Cs1g22770	23066381	23069843	TGATTAACTCTGTTTTGGGGTTGGGTTTCGAGGCTTGTTCTCTCTCTTTGTCATCTTCTTCTTGAACTGCAA[CTCTCTCTCTCTCTCT]GTCCATAGTCTCTTCCCTTCTTTCTTGCAAT
CgSSR1260-3	CL3367.Contig2	CT(2*8)	ATCCTGGACACTGTTGAATTGAT	59.749	TGCAAGAAAGAAGGGAAGAGACT	60.871	136	196	331	Cs1g22770	23066381	23069843	ATCCTGGACACTGTTGAATTGATTAACTCTGTTTTGGGGTTGGGTTTCGAGGCTTGTTCTCTCTCTTTGTCATCTTCTTCTTGAACTGCAA[CTCTCTCTCTCTCTCT]GTCCATAGTCTCTTCCCTTCTTTCTTGCA
CgSSR1260-4	CL3367.Contig2	CT(2*8)	TGATTAACTCTGTTTTGGGGTTG	60.255	TGCAAGAAAGAAGGGAAGAGACT	60.871	117	196	312	Cs1g22770	23066381	23069843	TGATTAACTCTGTTTTGGGGTTGGGTTTCGAGGCTTGTTCTCTCTCTTTGTCATCTTCTTCTTGAACTGCAA[CTCTCTCTCTCTCTCT]GTCCATAGTCTCTTCCCTTCTTTCTTGCA
CgSSR1260-5	CL3367.Contig2	CT(2*8)	ATCCTGGACACTGTTGAATTGAT	59.749	TATTGCAAGAAAGAAGGGAAGAG	59.067	139	196	334	Cs1g22770	23066381	23069843	ATCCTGGACACTGTTGAATTGATTAACTCTGTTTTGGGGTTGGGTTTCGAGGCTTGTTCTCTCTCTTTGTCATCTTCTTCTTGAACTGCAA[CTCTCTCTCTCTCTCT]GTCCATAGTCTCTTCCCTTCTTTCTTGCAATA
CgSSR1261-1	CL3374.Contig1	CTC(3*8)	CCTTCTTAACGGACATCTCAAAG	59.313	GCAATGCATTTTGCTAGAAGAGA	60.857	160	195	354	Cs9g02470	23078332	23081617	CCTTCTTAACGGACATCTCAAAGTCCGTCCCCCCAAATTCACAATTATAAACTCTCTCATAAAACAAACACGCCCTCTCTATAT[CTCCTCCTCCTCCTCCTCCTCCTC]AGATCTCTCATTTGCTATTCATTTCTATTTCTCTTCTAGCAAAATGCATTGC
CgSSR1261-2	CL3374.Contig1	CTC(3*8)	CCTTCTTAACGGACATCTCAAAG	59.313	CAATGCATTTTGCTAGAAGAGAAA	59.924	159	195	353	Cs9g02470	23078332	23081617	CCTTCTTAACGGACATCTCAAAGTCCGTCCCCCCAAATTCACAATTATAAACTCTCTCATAAAACAAACACGCCCTCTCTATAT[CTCCTCCTCCTCCTCCTCCTCCTC]AGATCTCTCATTTGCTATTCATTTCTATTTCTCTTCTAGCAAAATGCATTG
CgSSR1261-3	CL3374.Contig1	CTC(3*8)	TAAAACAAACACGCCCTCTCTAT	59.236	CAATGCATTTTGCTAGAAGAGAAA	59.924	100	195	294	Cs9g02470	23078332	23081617	TAAAACAAACACGCCCTCTCTATAT[CTCCTCCTCCTCCTCCTCCTCCTC]AGATCTCTCATTTGCTATTCATTTCTATTTCTCTTCTAGCAAAATGCATTG
CgSSR1261-4	CL3374.Contig1	CTC(3*8)	ATAAAACAAACACGCCCTCTCTA	59.236	CAATGCATTTTGCTAGAAGAGAAA	59.924	101	195	295	Cs9g02470	23078332	23081617	ATAAAACAAACACGCCCTCTCTATAT[CTCCTCCTCCTCCTCCTCCTCCTC]AGATCTCTCATTTGCTATTCATTTCTATTTCTCTTCTAGCAAAATGCATTG
CgSSR1261-5	CL3374.Contig1	CTC(3*8)	CCTTCTTAACGGACATCTCAAAGT	60.057	GCAATGCATTTTGCTAGAAGAGA	60.857	160	195	354	Cs9g02470	23078332	23081617	CCTTCTTAACGGACATCTCAAAGTCCGTCCCCCCAAATTCACAATTATAAACTCTCTCATAAAACAAACACGCCCTCTCTATAT[CTCCTCCTCCTCCTCCTCCTCCTC]AGATCTCTCATTTGCTATTCATTTCTATTTCTCTTCTAGCAAAATGCATTGC
CgSSR1262-1	CL3374.Contig2	CTC(3*8)	GCTTCCTCCTCAAAACGATACC	61.3	AGCAATGCATTTTGCTAGAAGAG	60.056	141	237	377	Cs9g18420	23195957	23198628	GCTTCCTCCTCAAAACGATACCGTTTCCGCCATTCCGTCTCCCCTCCACGTCACCACTCTTCTT[CTCCTCCTCCTCCTCCTCCTCCTC]AGATCTCTCATTTGCTATTCATTTCTATTTCTCTTCTAGCAAAATGCATTGCT
CgSSR1262-2	CL3374.Contig2	CTC(3*8)	GCTTCCTCCTCAAAACGATACC	61.3	GCAATGCATTTTGCTAGAAGAGA	60.857	140	237	376	Cs9g18420	23195957	23198628	GCTTCCTCCTCAAAACGATACCGTTTCCGCCATTCCGTCTCCCCTCCACGTCACCACTCTTCTT[CTCCTCCTCCTCCTCCTCCTCCTC]AGATCTCTCATTTGCTATTCATTTCTATTTCTCTTCTAGCAAAATGCATTGC
CgSSR1262-3	CL3374.Contig2	CTC(3*8)	CGCTTCCTCCTCAAAACGATAC	62.279	AGCAATGCATTTTGCTAGAAGAG	60.056	142	237	378	Cs9g18420	23195957	23198628	CGCTTCCTCCTCAAAACGATACCGTTTCCGCCATTCCGTCTCCCCTCCACGTCACCACTCTTCTT[CTCCTCCTCCTCCTCCTCCTCCTC]AGATCTCTCATTTGCTATTCATTTCTATTTCTCTTCTAGCAAAATGCATTGCT
CgSSR1262-4	CL3374.Contig2	CTC(3*8)	GCTTCCTCCTCAAAACGATACC	61.3	CAATGCATTTTGCTAGAAGAGAAA	59.924	139	237	375	Cs9g18420	23195957	23198628	GCTTCCTCCTCAAAACGATACCGTTTCCGCCATTCCGTCTCCCCTCCACGTCACCACTCTTCTT[CTCCTCCTCCTCCTCCTCCTCCTC]AGATCTCTCATTTGCTATTCATTTCTATTTCTCTTCTAGCAAAATGCATTG
CgSSR1262-5	CL3374.Contig2	CTC(3*8)	GCTTCCTCCTCAAAACGATACC	61.3	CAATGCATTTTGCTAGAAGAGAA	58.71	139	237	375	Cs9g18420	23195957	23198628	GCTTCCTCCTCAAAACGATACCGTTTCCGCCATTCCGTCTCCCCTCCACGTCACCACTCTTCTT[CTCCTCCTCCTCCTCCTCCTCCTC]AGATCTCTCATTTGCTATTCATTTCTATTTCTCTTCTAGCAAAATGCATTG
CgSSR1265-1	CL3413.Contig1	GA(2*7)	GCCTTCACGTTTATTCACTTTGT	59.594	TAATTGTGCCATAGAGTTCCCAA	60.706	159	214	372	Cs5g25290	23278488	23279672	GCCTTCACGTTTATTCACTTTGTTGAAAGTATACATAAAGCTTAATAGGTTTGCAAAAATAGCTAAG[GAGAGAGAGAGAGA]AAATGAAAGGGCAGGTTTCCCATGAGTTGGAGGTAAACGTGCCAGCCGCCCAAGCTTGGGAACTCTATGGCACAATTA
CgSSR1265-2	CL3413.Contig1	GA(2*7)	GCCTTCACGTTTATTCACTTTGT	59.594	TTAATTGTGCCATAGAGTTCCCA	60.706	160	214	373	Cs5g25290	23278488	23279672	GCCTTCACGTTTATTCACTTTGTTGAAAGTATACATAAAGCTTAATAGGTTTGCAAAAATAGCTAAG[GAGAGAGAGAGAGA]AAATGAAAGGGCAGGTTTCCCATGAGTTGGAGGTAAACGTGCCAGCCGCCCAAGCTTGGGAACTCTATGGCACAATTAA
CgSSR1265-3	CL3413.Contig1	GA(2*7)	TTGCCTTCACGTTTATTCACTTT	60.05	TTACCTCCAACTCATGGGAAAC	60.221	119	214	332	Cs5g25290	23278488	23279672	TTGCCTTCACGTTTATTCACTTTGTTGAAAGTATACATAAAGCTTAATAGGTTTGCAAAAATAGCTAAG[GAGAGAGAGAGAGA]AAATGAAAGGGCAGGTTTCCCATGAGTTGGAGGTAA
CgSSR1265-4	CL3413.Contig1	GA(2*7)	TTGCCTTCACGTTTATTCACTTT	60.05	GTTTACCTCCAACTCATGGGAA	60.221	121	214	334	Cs5g25290	23278488	23279672	TTGCCTTCACGTTTATTCACTTTGTTGAAAGTATACATAAAGCTTAATAGGTTTGCAAAAATAGCTAAG[GAGAGAGAGAGAGA]AAATGAAAGGGCAGGTTTCCCATGAGTTGGAGGTAAAC
CgSSR1265-5	CL3413.Contig1	GA(2*7)	GACTTGCCTTCACGTTTATTCAC	60.055	TTACCTCCAACTCATGGGAAAC	60.221	122	214	335	Cs5g25290	23278488	23279672	GACTTGCCTTCACGTTTATTCACTTTGTTGAAAGTATACATAAAGCTTAATAGGTTTGCAAAAATAGCTAAG[GAGAGAGAGAGAGA]AAATGAAAGGGCAGGTTTCCCATGAGTTGGAGGTAA
CgSSR1266-1	CL3417.Contig2	TC(2*7)	GAAAGCTGATTGCAGAAAGAAAG	59.68	GGGGAAAGAGAAAGAAAAGAAGA	59.391	143	174	316	Un	Un	Un	GAAAGCTGATTGCAGAAAGAAAGCAAGAGCTTTTGCTTCCTCTCCCCCTCCTCATCT[TCTCTCTCTCTCTC]TGTGAAAAGAACTTAAAGTGAGAAAAGGAAAAAAAAAAAAAAAACGCTTTCTTCTTTTCTTTCTCTTTCCCC
CgSSR1266-2	CL3417.Contig2	TC(2*7)	AGAAAGCTGATTGCAGAAAGAAA	59.68	GGGGAAAGAGAAAGAAAAGAAGA	59.391	144	174	317	Un	Un	Un	AGAAAGCTGATTGCAGAAAGAAAGCAAGAGCTTTTGCTTCCTCTCCCCCTCCTCATCT[TCTCTCTCTCTCTC]TGTGAAAAGAACTTAAAGTGAGAAAAGGAAAAAAAAAAAAAAAACGCTTTCTTCTTTTCTTTCTCTTTCCCC
CgSSR1266-3	CL3417.Contig2	TC(2*7)	AAGAAAGCTGATTGCAGAAAGAA	59.68	GGGGAAAGAGAAAGAAAAGAAGA	59.391	145	174	318	Un	Un	Un	AAGAAAGCTGATTGCAGAAAGAAAGCAAGAGCTTTTGCTTCCTCTCCCCCTCCTCATCT[TCTCTCTCTCTCTC]TGTGAAAAGAACTTAAAGTGAGAAAAGGAAAAAAAAAAAAAAAACGCTTTCTTCTTTTCTTTCTCTTTCCCC
CgSSR1266-4	CL3417.Contig2	TC(2*7)	AAAGAAAGCTGATTGCAGAAAGA	59.68	GGGGAAAGAGAAAGAAAAGAAGA	59.391	146	174	319	Un	Un	Un	AAAGAAAGCTGATTGCAGAAAGAAAGCAAGAGCTTTTGCTTCCTCTCCCCCTCCTCATCT[TCTCTCTCTCTCTC]TGTGAAAAGAACTTAAAGTGAGAAAAGGAAAAAAAAAAAAAAAACGCTTTCTTCTTTTCTTTCTCTTTCCCC
CgSSR1266-5	CL3417.Contig2	TC(2*7)	GAAAGCTGATTGCAGAAAGAAAG	59.68	GGGGGAAAGAGAAAGAAAAGAAG	60.863	144	174	317	Un	Un	Un	GAAAGCTGATTGCAGAAAGAAAGCAAGAGCTTTTGCTTCCTCTCCCCCTCCTCATCT[TCTCTCTCTCTCTC]TGTGAAAAGAACTTAAAGTGAGAAAAGGAAAAAAAAAAAAAAAACGCTTTCTTCTTTTCTTTCTCTTTCCCCC
CgSSR1267-3	CL3417.Contig2	A(1*16)	GAAAGCTGATTGCAGAAAGAAAG	59.68	GGGGAAAGAGAAAGAAAAGAAGA	59.391	143	216	358	Un	Un	Un	GAAAGCTGATTGCAGAAAGAAAGCAAGAGCTTTTGCTTCCTCTCCCCCTCCTCATCT[TCTCTCTCTCTCTC]TGTGAAAAGAACTTAAAGTGAGAAAAGGAAAAAAAAAAAAAAAACGCTTTCTTCTTTTCTTTCTCTTTCCCC
CgSSR1267-4	CL3417.Contig2	A(1*16)	AGAAAGCTGATTGCAGAAAGAAA	59.68	GGGGAAAGAGAAAGAAAAGAAGA	59.391	144	216	359	Un	Un	Un	AGAAAGCTGATTGCAGAAAGAAAGCAAGAGCTTTTGCTTCCTCTCCCCCTCCTCATCT[TCTCTCTCTCTCTC]TGTGAAAAGAACTTAAAGTGAGAAAAGGAAAAAAAAAAAAAAAACGCTTTCTTCTTTTCTTTCTCTTTCCCC
CgSSR1267-5	CL3417.Contig2	A(1*16)	AAGAAAGCTGATTGCAGAAAGAA	59.68	GGGGAAAGAGAAAGAAAAGAAGA	59.391	145	216	360	Un	Un	Un	AAGAAAGCTGATTGCAGAAAGAAAGCAAGAGCTTTTGCTTCCTCTCCCCCTCCTCATCT[TCTCTCTCTCTCTC]TGTGAAAAGAACTTAAAGTGAGAAAAGGAAAAAAAAAAAAAAAACGCTTTCTTCTTTTCTTTCTCTTTCCCC
CgSSR1274-1	CL3503.Contig2	AGG(3*6)	ATAGTTTCCGGTTTCCCTTGTAA	60.114	CTCAATGACATTCCTCAAACACA	60.023	138	863	1000	Cs5g24590	23369228	23370989	ATAGTTTCCGGTTTCCCTTGTAACTGAAAAACCTACGTTTTCGGAGGCGAAATGACTAAGAAAGCCGGCGGGAGAACTACGCTGTCTGAGCA[AGGAGGAGGAGGAGGAGG]CAGCATGTGTTTGAGGAATGTCATTGAG
CgSSR1274-2	CL3503.Contig2	AGG(3*6)	TTATAGTTTCCGGTTTCCCTTGT	60.114	CTCAATGACATTCCTCAAACACA	60.023	140	863	1002	Cs5g24590	23369228	23370989	TTATAGTTTCCGGTTTCCCTTGTAACTGAAAAACCTACGTTTTCGGAGGCGAAATGACTAAGAAAGCCGGCGGGAGAACTACGCTGTCTGAGCA[AGGAGGAGGAGGAGGAGG]CAGCATGTGTTTGAGGAATGTCATTGAG
CgSSR1274-3	CL3503.Contig2	AGG(3*6)	GTTATAGTTTCCGGTTTCCCTTG	60.114	CTCAATGACATTCCTCAAACACA	60.023	141	863	1003	Cs5g24590	23369228	23370989	GTTATAGTTTCCGGTTTCCCTTGTAACTGAAAAACCTACGTTTTCGGAGGCGAAATGACTAAGAAAGCCGGCGGGAGAACTACGCTGTCTGAGCA[AGGAGGAGGAGGAGGAGG]CAGCATGTGTTTGAGGAATGTCATTGAG
CgSSR1274-4	CL3503.Contig2	AGG(3*6)	TGCCTTGTGAGTTATAGTTTCCG	60.525	CTCAATGACATTCCTCAAACACA	60.023	151	863	1013	Cs5g24590	23369228	23370989	TGCCTTGTGAGTTATAGTTTCCGGTTTCCCTTGTAACTGAAAAACCTACGTTTTCGGAGGCGAAATGACTAAGAAAGCCGGCGGGAGAACTACGCTGTCTGAGCA[AGGAGGAGGAGGAGGAGG]CAGCATGTGTTTGAGGAATGTCATTGAG
CgSSR1274-5	CL3503.Contig2	AGG(3*6)	TGAGTTATAGTTTCCGGTTTCCC	60.561	CTCAATGACATTCCTCAAACACA	60.023	144	863	1006	Cs5g24590	23369228	23370989	TGAGTTATAGTTTCCGGTTTCCCTTGTAACTGAAAAACCTACGTTTTCGGAGGCGAAATGACTAAGAAAGCCGGCGGGAGAACTACGCTGTCTGAGCA[AGGAGGAGGAGGAGGAGG]CAGCATGTGTTTGAGGAATGTCATTGAG
CgSSR1275-1	CL3503.Contig2	TGA(3*5)	GAAGGTTGTGATGGTGATGGT	59.694	CTTCTTCACAACAAAATCCAATG	58.663	160	1110	1269	Cs5g24590	23421098	23434132	GAAGGTTGTGATGGTGATGG[TGATGATGATGATGA]TCCGATGATGGAATCAACGGCTGTCCTCAAAAGAGAGCCTGGAGCTGAGACGTACCGAGTCAGCCCACCACTGCCACCAACACCAGCAGCAGTAGTGGGGCCCATTGGATTTTGTTGTGAAGAAG
CgSSR1275-2	CL3503.Contig2	TGA(3*5)	CTGTGAGAGGAGGAGACGATG	59.994	ACTACTGCTGCTGGTGTTGGT	59.848	152	1110	1261	Cs5g24590	23421098	23434132	CTGTGAGAGGAGGAGACGATGGAAGGTTGTGATGGTGATGG[TGATGATGATGATGA]TCCGATGATGGAATCAACGGCTGTCCTCAAAAGAGAGCCTGGAGCTGAGACGTACCGAGTCAGCCCACCACTGCCACCAACACCAGCAGCAGTAGT
CgSSR1275-3	CL3503.Contig2	TGA(3*5)	GATGGAAGGTTGTGATGGTGAT	61.01	ACTACTGCTGCTGGTGTTGGT	59.848	135	1110	1244	Cs5g24590	23421098	23434132	GATGGAAGGTTGTGATGGTGATGG[TGATGATGATGATGA]TCCGATGATGGAATCAACGGCTGTCCTCAAAAGAGAGCCTGGAGCTGAGACGTACCGAGTCAGCCCACCACTGCCACCAACACCAGCAGCAGTAGT
CgSSR1275-4	CL3503.Contig2	TGA(3*5)	AGACGATGGAAGGTTGTGATG	59.981	ACTACTGCTGCTGGTGTTGGT	59.848	139	1110	1248	Cs5g24590	23421098	23434132	AGACGATGGAAGGTTGTGATGGTGATGG[TGATGATGATGATGA]TCCGATGATGGAATCAACGGCTGTCCTCAAAAGAGAGCCTGGAGCTGAGACGTACCGAGTCAGCCCACCACTGCCACCAACACCAGCAGCAGTAGT
CgSSR1275-5	CL3503.Contig2	TGA(3*5)	CTGTGAGAGGAGGAGACGATG	59.994	AGCTCCAGGCTCTCTTTTGAG	60.274	102	1110	1211	Cs5g24590	23421098	23434132	CTGTGAGAGGAGGAGACGATGGAAGGTTGTGATGGTGATGG[TGATGATGATGATGA]TCCGATGATGGAATCAACGGCTGTCCTCAAAAGAGAGCCTGGAGCT
CgSSR1276-1	CL3514.Contig2	TC(2*7)	TCAACTATGCAACAAGAGCAAAA	59.939	GTGTGTAATACCCCACACCCTTA	59.92	121	927	1047	Un	Un	Un	TCAACTATGCAACAAGAGCAAAAATGTGAAACGTTGAAATCATTCATACAAATCAATCAATGACAACAATTTTTTT[TCTCTCTCTCTCTC]TTTATTTATAAGGGTGTGGGGTATTACACAC
CgSSR1276-2	CL3514.Contig2	TC(2*7)	AAGGTCAACTATGCAACAAGAGC	59.839	GTGTGTAATACCCCACACCCTTA	59.92	125	927	1051	Un	Un	Un	AAGGTCAACTATGCAACAAGAGCAAAAATGTGAAACGTTGAAATCATTCATACAAATCAATCAATGACAACAATTTTTTT[TCTCTCTCTCTCTC]TTTATTTATAAGGGTGTGGGGTATTACACAC
CgSSR1276-3	CL3514.Contig2	TC(2*7)	TATGCAACAAGAGCAAAAATGTG	60.177	GTGTGTAATACCCCACACCCTTA	59.92	116	927	1042	Un	Un	Un	TATGCAACAAGAGCAAAAATGTGAAACGTTGAAATCATTCATACAAATCAATCAATGACAACAATTTTTTT[TCTCTCTCTCTCTC]TTTATTTATAAGGGTGTGGGGTATTACACAC
CgSSR1276-4	CL3514.Contig2	TC(2*7)	TGAAGGTCAACTATGCAACAAGA	59.799	GTGTGTAATACCCCACACCCTTA	59.92	127	927	1053	Un	Un	Un	TGAAGGTCAACTATGCAACAAGAGCAAAAATGTGAAACGTTGAAATCATTCATACAAATCAATCAATGACAACAATTTTTTT[TCTCTCTCTCTCTC]TTTATTTATAAGGGTGTGGGGTATTACACAC
CgSSR1276-5	CL3514.Contig2	TC(2*7)	CAACTATGCAACAAGAGCAAAAA	59.476	GTGTGTAATACCCCACACCCTTA	59.92	120	927	1046	Un	Un	Un	CAACTATGCAACAAGAGCAAAAATGTGAAACGTTGAAATCATTCATACAAATCAATCAATGACAACAATTTTTTT[TCTCTCTCTCTCTC]TTTATTTATAAGGGTGTGGGGTATTACACAC
CgSSR1288-1	CL3550.Contig2	CTT(3*5)	CCATCACAGTCCATTCTGACTTT	60.409	CTGATTTAATGGGAAGCTCTGG	60.089	91	582	672	Cs1g01860	23794842	23796045	CCATCACAGTCCATTCTGACTTTAAGATCAACAGTTTGTAATTG[CTTCTTCTTCTTCTT]GTGCTTATGGCCAGAGCTTCCCATTAAATCAG
CgSSR1288-2	CL3550.Contig2	CTT(3*5)	CCATCACAGTCCATTCTGACTTT	60.409	ATCTGATTTAATGGGAAGCTCTG	58.791	93	582	674	Cs1g01860	23794842	23796045	CCATCACAGTCCATTCTGACTTTAAGATCAACAGTTTGTAATTG[CTTCTTCTTCTTCTT]GTGCTTATGGCCAGAGCTTCCCATTAAATCAGAT
CgSSR1288-3	CL3550.Contig2	CTT(3*5)	TGAAGAGACAGCGTTCTTGACTT	60.594	CTGATTTAATGGGAAGCTCTGG	60.089	125	582	706	Cs1g01860	23794842	23796045	TGAAGAGACAGCGTTCTTGACTTTAAGCTCGCAGCCATCACAGTCCATTCTGACTTTAAGATCAACAGTTTGTAATTG[CTTCTTCTTCTTCTT]GTGCTTATGGCCAGAGCTTCCCATTAAATCAG
CgSSR1288-4	CL3550.Contig2	CTT(3*5)	TGAAGAGACAGCGTTCTTGACTT	60.594	ATCTGATTTAATGGGAAGCTCTG	58.791	127	582	708	Cs1g01860	23794842	23796045	TGAAGAGACAGCGTTCTTGACTTTAAGCTCGCAGCCATCACAGTCCATTCTGACTTTAAGATCAACAGTTTGTAATTG[CTTCTTCTTCTTCTT]GTGCTTATGGCCAGAGCTTCCCATTAAATCAGAT
CgSSR1288-5	CL3550.Contig2	CTT(3*5)	AGACAGCGTTCTTGACTTTAAGC	59.274	CTGATTTAATGGGAAGCTCTGG	60.089	120	582	701	Cs1g01860	23794842	23796045	AGACAGCGTTCTTGACTTTAAGCTCGCAGCCATCACAGTCCATTCTGACTTTAAGATCAACAGTTTGTAATTG[CTTCTTCTTCTTCTT]GTGCTTATGGCCAGAGCTTCCCATTAAATCAG
CgSSR1289-1	CL3556.Contig1	TA(2*7)	GCCCATCTAGGGCTAATTTAAGA	59.972	TCTCGAGTGCTGTAAATTGTTGA	59.934	149	259	407	Cs7g10880	23988469	23992798	GCCCATCTAGGGCTAATTTAAGAGTGCACTTGAAAATCCTAACTTGTTATATCTGTTCTCCCGTGGGATTTAACTGATTAGATCTCTCTCTC[TATATATATATATA]CATAGAACTTGATGATTTAGTCAACAATTTACAGCACTCGAGA
CgSSR1289-2	CL3556.Contig1	TA(2*7)	TTATGCCCATCTAGGGCTAATTT	60.187	TCTCGAGTGCTGTAAATTGTTGA	59.934	153	259	411	Cs7g10880	23988469	23992798	TTATGCCCATCTAGGGCTAATTTAAGAGTGCACTTGAAAATCCTAACTTGTTATATCTGTTCTCCCGTGGGATTTAACTGATTAGATCTCTCTCTC[TATATATATATATA]CATAGAACTTGATGATTTAGTCAACAATTTACAGCACTCGAGA
CgSSR1289-3	CL3556.Contig1	TA(2*7)	TTGTTATATCTGTTCTCCCGTGG	60.243	TCTCGAGTGCTGTAAATTGTTGA	59.934	106	259	364	Cs7g10880	23988469	23992798	TTGTTATATCTGTTCTCCCGTGGGATTTAACTGATTAGATCTCTCTCTC[TATATATATATATA]CATAGAACTTGATGATTTAGTCAACAATTTACAGCACTCGAGA
CgSSR1289-4	CL3556.Contig1	TA(2*7)	TGCCCATCTAGGGCTAATTTAAG	60.76	TCTCGAGTGCTGTAAATTGTTGA	59.934	150	259	408	Cs7g10880	23988469	23992798	TGCCCATCTAGGGCTAATTTAAGAGTGCACTTGAAAATCCTAACTTGTTATATCTGTTCTCCCGTGGGATTTAACTGATTAGATCTCTCTCTC[TATATATATATATA]CATAGAACTTGATGATTTAGTCAACAATTTACAGCACTCGAGA
CgSSR1289-5	CL3556.Contig1	TA(2*7)	TATATCTGTTCTCCCGTGGGATT	60.897	TCTCGAGTGCTGTAAATTGTTGA	59.934	102	259	360	Cs7g10880	23988469	23992798	TATATCTGTTCTCCCGTGGGATTTAACTGATTAGATCTCTCTCTC[TATATATATATATA]CATAGAACTTGATGATTTAGTCAACAATTTACAGCACTCGAGA
CgSSR1292-1	CL3594.Contig2	AT(2*6)	TGAGGATATCAGTGTTGGAGGTT	59.878	ACCAGGATTTCTGCAACAAAATA	59.891	123	297	419	Cs8g02250	24365362	24367280	TGAGGATATCAGTGTTGGAGGTTTTGACCGGGGTGGTTATGTCCTGTTATGATTTTTCGCTCCTCCTCCGTTGGAATCAATTGCTTA[ATATATATATAT]TTATTTTGTTGCAGAAATCCTGGT
CgSSR1292-2	CL3594.Contig2	AT(2*6)	GGATATCAGTGTTGGAGGTTTTG	59.755	ACCAGGATTTCTGCAACAAAATA	59.891	120	297	416	Cs8g02250	24365362	24367280	GGATATCAGTGTTGGAGGTTTTGACCGGGGTGGTTATGTCCTGTTATGATTTTTCGCTCCTCCTCCGTTGGAATCAATTGCTTA[ATATATATATAT]TTATTTTGTTGCAGAAATCCTGGT
CgSSR1292-3	CL3594.Contig2	AT(2*6)	TATCAGTGTTGGAGGTTTTGACC	60.268	ACCAGGATTTCTGCAACAAAATA	59.891	117	297	413	Cs8g02250	24365362	24367280	TATCAGTGTTGGAGGTTTTGACCGGGGTGGTTATGTCCTGTTATGATTTTTCGCTCCTCCTCCGTTGGAATCAATTGCTTA[ATATATATATAT]TTATTTTGTTGCAGAAATCCTGGT
CgSSR1292-4	CL3594.Contig2	AT(2*6)	GTTATGATTTTTCGCTCCTCCTC	60.438	CATTGTATTTTCCACAAGCATCA	59.882	143	297	439	Cs8g02250	24365362	24367280	GTTATGATTTTTCGCTCCTCCTCCGTTGGAATCAATTGCTTA[ATATATATATAT]TTATTTTGTTGCAGAAATCCTGGTGAGAATGTGGTGGGCTTTGCTTAAGAGAAGTACTTTATCTTCTGATGCTTGTGGAAAATACAATG
CgSSR1292-5	CL3594.Contig2	AT(2*6)	TGTCCTGTTATGATTTTTCGCTC	60.484	ACCAGGATTTCTGCAACAAAATA	59.891	84	297	380	Cs8g02250	24365362	24367280	TGTCCTGTTATGATTTTTCGCTCCTCCTCCGTTGGAATCAATTGCTTA[ATATATATATAT]TTATTTTGTTGCAGAAATCCTGGT
CgSSR1298-1	CL3618.Contig1	GA(2*7)	TTTTTCTCTCATGTGCTTGAATG	59.393	CATTTATGCATTCCCCAATAGAA	60.05	110	599	708	Cs3g18810	24427122	24430387	TTTTTCTCTCATGTGCTTGAATGCACCATCCACGTGTTTGAATGCAT[GAGAGAGAGAGAGA]TGAAATGGTGAGATTATAAATTAAAGTTCTATTGGGGAATGCATAAATG
CgSSR1298-2	CL3618.Contig1	GA(2*7)	CATTTTTCTCTCATGTGCTTGAA	59.393	CATTTATGCATTCCCCAATAGAA	60.05	112	599	710	Cs3g18810	24427122	24430387	CATTTTTCTCTCATGTGCTTGAATGCACCATCCACGTGTTTGAATGCAT[GAGAGAGAGAGAGA]TGAAATGGTGAGATTATAAATTAAAGTTCTATTGGGGAATGCATAAATG
CgSSR1298-3	CL3618.Contig1	GA(2*7)	TTTTTCTCTCATGTGCTTGAATG	59.393	TGTAACTCCATTTATGCATTCCC	60.089	118	599	716	Cs3g18810	24427122	24430387	TTTTTCTCTCATGTGCTTGAATGCACCATCCACGTGTTTGAATGCAT[GAGAGAGAGAGAGA]TGAAATGGTGAGATTATAAATTAAAGTTCTATTGGGGAATGCATAAATGGAGTTACA
CgSSR1298-4	CL3618.Contig1	GA(2*7)	CATTTTTCTCTCATGTGCTTGAA	59.393	TGTAACTCCATTTATGCATTCCC	60.089	120	599	718	Cs3g18810	24427122	24430387	CATTTTTCTCTCATGTGCTTGAATGCACCATCCACGTGTTTGAATGCAT[GAGAGAGAGAGAGA]TGAAATGGTGAGATTATAAATTAAAGTTCTATTGGGGAATGCATAAATGGAGTTACA
CgSSR1298-5	CL3618.Contig1	GA(2*7)	CATTTTTCTCTCATGTGCTTGAA	59.393	TCCCACTGTAACTCCATTTATGC	60.25	126	599	724	Cs3g18810	24427122	24430387	CATTTTTCTCTCATGTGCTTGAATGCACCATCCACGTGTTTGAATGCAT[GAGAGAGAGAGAGA]TGAAATGGTGAGATTATAAATTAAAGTTCTATTGGGGAATGCATAAATGGAGTTACAGTGGGA
CgSSR1308-1	CL3640.Contig2	AGGAA(5*4)	GACGTTTGCTTGTACTTTCCATT	59.594	TTGTGGCACTCATATCATCAAAC	59.881	143	2095	2237	Un	Un	Un	GACGTTTGCTTGTACTTTCCATTGAAATGGGGAGGAAAAGATTG[AGGAAAGGAAAGGAAAGGAA]AAGAAGAGAAAGAGAGTAGTACAGAACTGTCTGAGATGATAGATATAGTAAGAGTCGTTTGATGATATGAGTGCCACAA
CgSSR1308-2	CL3640.Contig2	AGGAA(5*4)	ACGTTTGCTTGTACTTTCCATTG	60.439	TTGTGGCACTCATATCATCAAAC	59.881	142	2095	2236	Un	Un	Un	ACGTTTGCTTGTACTTTCCATTGAAATGGGGAGGAAAAGATTG[AGGAAAGGAAAGGAAAGGAA]AAGAAGAGAAAGAGAGTAGTACAGAACTGTCTGAGATGATAGATATAGTAAGAGTCGTTTGATGATATGAGTGCCACAA
CgSSR1308-3	CL3640.Contig2	AGGAA(5*4)	GACGTTTGCTTGTACTTTCCATT	59.594	TTTGTGGCACTCATATCATCAAA	60.37	144	2095	2238	Un	Un	Un	GACGTTTGCTTGTACTTTCCATTGAAATGGGGAGGAAAAGATTG[AGGAAAGGAAAGGAAAGGAA]AAGAAGAGAAAGAGAGTAGTACAGAACTGTCTGAGATGATAGATATAGTAAGAGTCGTTTGATGATATGAGTGCCACAAA
CgSSR1308-4	CL3640.Contig2	AGGAA(5*4)	ACGTTTGCTTGTACTTTCCATTG	60.439	TTTGTGGCACTCATATCATCAAA	60.37	143	2095	2237	Un	Un	Un	ACGTTTGCTTGTACTTTCCATTGAAATGGGGAGGAAAAGATTG[AGGAAAGGAAAGGAAAGGAA]AAGAAGAGAAAGAGAGTAGTACAGAACTGTCTGAGATGATAGATATAGTAAGAGTCGTTTGATGATATGAGTGCCACAAA
CgSSR1308-5	CL3640.Contig2	AGGAA(5*4)	GACGTTTGCTTGTACTTTCCATT	59.594	ATTTGTGGCACTCATATCATCAA	59.356	145	2095	2239	Un	Un	Un	GACGTTTGCTTGTACTTTCCATTGAAATGGGGAGGAAAAGATTG[AGGAAAGGAAAGGAAAGGAA]AAGAAGAGAAAGAGAGTAGTACAGAACTGTCTGAGATGATAGATATAGTAAGAGTCGTTTGATGATATGAGTGCCACAAAT
CgSSR1313-2	CL3654.Contig2	AAC(3*5)	GGGTTAAATTTGGAGCATAGCTT	59.892	TTCCAGAAGTGGCAGAAGAATTA	60.243	121	289	409	Cs3g10900	24532793	24537914	GGGTTAAATTTGGAGCATAGCTTCTTAAGGCAGCATGAAGATCATAATAGTAACCAT[AACAACAACAACAAC]ACTAATGCTTCTTCTTCTTCTCCTAATAATTCTTCTGCCACTTCTGGAA
CgSSR1313-4	CL3654.Contig2	AAC(3*5)	ATGCCTCTAGGGTTAAATTTGGA	60.202	TTCCAGAAGTGGCAGAAGAATTA	60.243	130	289	418	Cs3g10900	24532793	24537914	ATGCCTCTAGGGTTAAATTTGGAGCATAGCTTCTTAAGGCAGCATGAAGATCATAATAGTAACCAT[AACAACAACAACAAC]ACTAATGCTTCTTCTTCTTCTCCTAATAATTCTTCTGCCACTTCTGGAA
CgSSR1313-5	CL3654.Contig2	AAC(3*5)	GATGCCTCTAGGGTTAAATTTGG	60.202	TTCCAGAAGTGGCAGAAGAATTA	60.243	131	289	419	Cs3g10900	24532793	24537914	GATGCCTCTAGGGTTAAATTTGGAGCATAGCTTCTTAAGGCAGCATGAAGATCATAATAGTAACCAT[AACAACAACAACAAC]ACTAATGCTTCTTCTTCTTCTCCTAATAATTCTTCTGCCACTTCTGGAA
CgSSR1323-1	CL3698.Contig2	TG(2*7)	ACTTTGTAGCAGTAGATCGGTCG	59.854	AACATCCTCCCTCGAACAAAC	60.355	148	174	321	Cs3g03320	24532793	24537914	ACTTTGTAGCAGTAGATCGGTCGATCGGAATCAGATCAAGATCCTCGCGGAGGCTCGGTGGTTGCTGCGTGGTGGTCGGCTGCAGCTTGCTTCGTTAAGGCGTTAACTT[TGTGTGTGTGTGTG]TTTTGTTTGTTCGAGGGAGGATGTT
CgSSR1323-2	CL3698.Contig2	TG(2*7)	ATCGGAATCAGATCAAGATCCTC	60.778	CACCACCAACAGTCACACAAC	59.949	157	174	330	Cs3g03320	24532793	24537914	ATCGGAATCAGATCAAGATCCTCGCGGAGGCTCGGTGGTTGCTGCGTGGTGGTCGGCTGCAGCTTGCTTCGTTAAGGCGTTAACTT[TGTGTGTGTGTGTG]TTTTGTTTGTTCGAGGGAGGATGTTGCAACCGACGGGTTGTGTGACTGTTGGTGGTG
CgSSR1323-3	CL3698.Contig2	TG(2*7)	ACTTTGTAGCAGTAGATCGGTCG	59.854	ATCCTCCCTCGAACAAACAAA	60.841	145	174	318	Cs3g03320	24532793	24537914	ACTTTGTAGCAGTAGATCGGTCGATCGGAATCAGATCAAGATCCTCGCGGAGGCTCGGTGGTTGCTGCGTGGTGGTCGGCTGCAGCTTGCTTCGTTAAGGCGTTAACTT[TGTGTGTGTGTGTG]TTTTGTTTGTTCGAGGGAGGAT
CgSSR1323-4	CL3698.Contig2	TG(2*7)	ATCGGAATCAGATCAAGATCCTC	60.778	AACATCCTCCCTCGAACAAAC	60.355	125	174	298	Cs3g03320	24532793	24537914	ATCGGAATCAGATCAAGATCCTCGCGGAGGCTCGGTGGTTGCTGCGTGGTGGTCGGCTGCAGCTTGCTTCGTTAAGGCGTTAACTT[TGTGTGTGTGTGTG]TTTTGTTTGTTCGAGGGAGGATGTT
CgSSR1323-5	CL3698.Contig2	TG(2*7)	TACTTTGTAGCAGTAGATCGGTCG	59.868	AACATCCTCCCTCGAACAAAC	60.355	149	174	322	Cs3g03320	24532793	24537914	TACTTTGTAGCAGTAGATCGGTCGATCGGAATCAGATCAAGATCCTCGCGGAGGCTCGGTGGTTGCTGCGTGGTGGTCGGCTGCAGCTTGCTTCGTTAAGGCGTTAACTT[TGTGTGTGTGTGTG]TTTTGTTTGTTCGAGGGAGGATGTT
CgSSR1340-1	CL3806.Contig1	AT(2*6)	AGCGGTAAAGGACAGCAGTTAG	59.968	GGTCAACCAATTTCCCTCTAATC	60.069	158	187	344	Un	Un	Un	AGCGGTAAAGGACAGCAGTTAGCTTC[ATATATATATAT]TTTCATTTTTCTTCAATTTTAGTAAGTGGAAACAAAAGAATTTTAAGTTTTAGCTACGAAACTAGGTTATAAGTCAGTAGTGACAAAAATTTCCTCAGATTAGAGGGAAATTGGTTGACC
CgSSR1340-2	CL3806.Contig1	AT(2*6)	CGGTAAAGGACAGCAGTTAGCTT	61.127	GGTCAACCAATTTCCCTCTAATC	60.069	156	187	342	Un	Un	Un	CGGTAAAGGACAGCAGTTAGCTTC[ATATATATATAT]TTTCATTTTTCTTCAATTTTAGTAAGTGGAAACAAAAGAATTTTAAGTTTTAGCTACGAAACTAGGTTATAAGTCAGTAGTGACAAAAATTTCCTCAGATTAGAGGGAAATTGGTTGACC
CgSSR1340-3	CL3806.Contig1	AT(2*6)	AATAAAGAGCGGTAAAGGACAGC	60.158	CCCTCTAATCTGAGGAAATTTTTG	59.539	152	187	338	Un	Un	Un	AATAAAGAGCGGTAAAGGACAGCAGTTAGCTTC[ATATATATATAT]TTTCATTTTTCTTCAATTTTAGTAAGTGGAAACAAAAGAATTTTAAGTTTTAGCTACGAAACTAGGTTATAAGTCAGTAGTGACAAAAATTTCCTCAGATTAGAGGG
CgSSR1340-4	CL3806.Contig1	AT(2*6)	CGGTAAAGGACAGCAGTTAGCTT	61.127	CAACCAATTTCCCTCTAATCTGA	59.489	153	187	339	Un	Un	Un	CGGTAAAGGACAGCAGTTAGCTTC[ATATATATATAT]TTTCATTTTTCTTCAATTTTAGTAAGTGGAAACAAAAGAATTTTAAGTTTTAGCTACGAAACTAGGTTATAAGTCAGTAGTGACAAAAATTTCCTCAGATTAGAGGGAAATTGGTTG
CgSSR1340-5	CL3806.Contig1	AT(2*6)	CGGTAAAGGACAGCAGTTAGCTT	61.127	TCAACCAATTTCCCTCTAATCTG	59.489	154	187	340	Un	Un	Un	CGGTAAAGGACAGCAGTTAGCTTC[ATATATATATAT]TTTCATTTTTCTTCAATTTTAGTAAGTGGAAACAAAAGAATTTTAAGTTTTAGCTACGAAACTAGGTTATAAGTCAGTAGTGACAAAAATTTCCTCAGATTAGAGGGAAATTGGTTGA
CgSSR1351-1	CL3904.Contig1	GCT(3*5)	GATCAGGAACAAGTTGATGGTGT	60.282	AAATTCAACTGAGCAATTGATGG	60.358	158	1603	1760	Cs5g12120	24736247	24739572	GATCAGGAACAAGTTGATGGTGTTCAAGTAAAGGAATTCACATCTCACGAGGGA[GCTGCTGCTGCTGCT]CCAGATATGAAGAATCCTGCACATTCTGATGCTTTTCAGCCTGTAAAGGATCCTGTAGATTCAGAACCATCAATTGCTCAGTTGAATTT
CgSSR1351-2	CL3904.Contig1	GCT(3*5)	GATCAGGAACAAGTTGATGGTGT	60.282	GAGCAATTGATGGTTCTGAATCT	59.612	148	1603	1750	Cs5g12120	24736247	24739572	GATCAGGAACAAGTTGATGGTGTTCAAGTAAAGGAATTCACATCTCACGAGGGA[GCTGCTGCTGCTGCT]CCAGATATGAAGAATCCTGCACATTCTGATGCTTTTCAGCCTGTAAAGGATCCTGTAGATTCAGAACCATCAATTGCTC
CgSSR1351-3	CL3904.Contig1	GCT(3*5)	GATCAGGAACAAGTTGATGGTGT	60.282	CTGAGCAATTGATGGTTCTGAAT	60.497	150	1603	1752	Cs5g12120	24736247	24739572	GATCAGGAACAAGTTGATGGTGTTCAAGTAAAGGAATTCACATCTCACGAGGGA[GCTGCTGCTGCTGCT]CCAGATATGAAGAATCCTGCACATTCTGATGCTTTTCAGCCTGTAAAGGATCCTGTAGATTCAGAACCATCAATTGCTCAG
CgSSR1351-4	CL3904.Contig1	GCT(3*5)	GGAACAAGTTGATGGTGTTCAAG	60.797	AAATTCAACTGAGCAATTGATGG	60.358	153	1603	1755	Cs5g12120	24736247	24739572	GGAACAAGTTGATGGTGTTCAAGTAAAGGAATTCACATCTCACGAGGGA[GCTGCTGCTGCTGCT]CCAGATATGAAGAATCCTGCACATTCTGATGCTTTTCAGCCTGTAAAGGATCCTGTAGATTCAGAACCATCAATTGCTCAGTTGAATTT
CgSSR1351-5	CL3904.Contig1	GCT(3*5)	AGGAACAAGTTGATGGTGTTCAA	60.797	AAATTCAACTGAGCAATTGATGG	60.358	154	1603	1756	Cs5g12120	24736247	24739572	AGGAACAAGTTGATGGTGTTCAAGTAAAGGAATTCACATCTCACGAGGGA[GCTGCTGCTGCTGCT]CCAGATATGAAGAATCCTGCACATTCTGATGCTTTTCAGCCTGTAAAGGATCCTGTAGATTCAGAACCATCAATTGCTCAGTTGAATTT
CgSSR1355-1	CL3920.Contig1	GA(2*6)	CGCTTTGTTTGTTAGAAAATTGG	60.045	CACGTCCCATTTATCATTTTCAT	59.963	138	1789	1926	Cs9g17480	24921916	24922401	CGCTTTGTTTGTTAGAAAATTGGGG[GAGAGAGAGAGA]CTTGTGATGGCGGTGGTTAGTGCCTTAGTGGTGGTGCTTGGCTTGCTTGTCTTATTGGGAAGAAAATAGAGGAAAAAAATGAAAATGATAAATGGGACGTG
CgSSR1355-2	CL3920.Contig1	GA(2*6)	CGCTTTGTTTGTTAGAAAATTGG	60.045	TTTCTTCCCAATAAGACAAGCAA	60.115	102	1789	1890	Cs9g17480	24921916	24922401	CGCTTTGTTTGTTAGAAAATTGGGG[GAGAGAGAGAGA]CTTGTGATGGCGGTGGTTAGTGCCTTAGTGGTGGTGCTTGGCTTGCTTGTCTTATTGGGAAGAAA
CgSSR1355-3	CL3920.Contig1	GA(2*6)	CGCTTTGTTTGTTAGAAAATTGG	60.045	TTTTCTTCCCAATAAGACAAGCA	60.115	103	1789	1891	Cs9g17480	24921916	24922401	CGCTTTGTTTGTTAGAAAATTGGGG[GAGAGAGAGAGA]CTTGTGATGGCGGTGGTTAGTGCCTTAGTGGTGGTGCTTGGCTTGCTTGTCTTATTGGGAAGAAAA
CgSSR1355-4	CL3920.Contig1	GA(2*6)	CGCTTTGTTTGTTAGAAAATTGG	60.045	TTCTTCCCAATAAGACAAGCAAG	59.78	101	1789	1889	Cs9g17480	24921916	24922401	CGCTTTGTTTGTTAGAAAATTGGGG[GAGAGAGAGAGA]CTTGTGATGGCGGTGGTTAGTGCCTTAGTGGTGGTGCTTGGCTTGCTTGTCTTATTGGGAAGAA
CgSSR1355-5	CL3920.Contig1	GA(2*6)	CGCTTTGTTTGTTAGAAAATTGG	60.045	CGTCCCATTTATCATTTTCATTT	59.143	136	1789	1924	Cs9g17480	24921916	24922401	CGCTTTGTTTGTTAGAAAATTGGGG[GAGAGAGAGAGA]CTTGTGATGGCGGTGGTTAGTGCCTTAGTGGTGGTGCTTGGCTTGCTTGTCTTATTGGGAAGAAAATAGAGGAAAAAAATGAAAATGATAAATGGGACG
CgSSR1364-1	CL3928.Contig5	CAG(3*7)	CAGCCACAACAACATCAATATCA	60.797	GTTCACCAAATTCATAGGAGAGG	59.014	159	929	1087	Cs8g06020	24948996	24956598	CAGCCACAACAACATCAATATCAGCTT[CAGCAGCAGCAGCAGCAGCAG]CCACAGCTGCAACAACACCCATATCAGCAGCAGCAAAGACAGCAGCAGCAGGCACCACTGTTCCCCAAGCAAGCGACTGTGGCCTTTGCCTCTCCTATGAATTTGGTGAAC
CgSSR1364-2	CL3928.Contig5	CAG(3*7)	CAGCCACAACAACATCAATATCA	60.797	ACCAAATTCATAGGAGAGGCAA	59.966	155	929	1083	Cs8g06020	24948996	24956598	CAGCCACAACAACATCAATATCAGCTT[CAGCAGCAGCAGCAGCAGCAG]CCACAGCTGCAACAACACCCATATCAGCAGCAGCAAAGACAGCAGCAGCAGGCACCACTGTTCCCCAAGCAAGCGACTGTGGCCTTTGCCTCTCCTATGAATTTGGT
CgSSR1364-3	CL3928.Contig5	CAG(3*7)	CAGCCACAACAACATCAATATCA	60.797	ACCAAATTCATAGGAGAGGCAAA	61.147	155	929	1083	Cs8g06020	24948996	24956598	CAGCCACAACAACATCAATATCAGCTT[CAGCAGCAGCAGCAGCAGCAG]CCACAGCTGCAACAACACCCATATCAGCAGCAGCAAAGACAGCAGCAGCAGGCACCACTGTTCCCCAAGCAAGCGACTGTGGCCTTTGCCTCTCCTATGAATTTGGT
CgSSR1364-4	CL3928.Contig5	CAG(3*7)	AGCCACAACAACATCAATATCAG	59.034	GTTCACCAAATTCATAGGAGAGG	59.014	158	929	1086	Cs8g06020	24948996	24956598	AGCCACAACAACATCAATATCAGCTT[CAGCAGCAGCAGCAGCAGCAG]CCACAGCTGCAACAACACCCATATCAGCAGCAGCAAAGACAGCAGCAGCAGGCACCACTGTTCCCCAAGCAAGCGACTGTGGCCTTTGCCTCTCCTATGAATTTGGTGAAC
CgSSR1364-5	CL3928.Contig5	CAG(3*7)	AGCCACAACAACATCAATATCAG	59.034	ACCAAATTCATAGGAGAGGCAA	59.966	154	929	1082	Cs8g06020	24948996	24956598	AGCCACAACAACATCAATATCAGCTT[CAGCAGCAGCAGCAGCAGCAG]CCACAGCTGCAACAACACCCATATCAGCAGCAGCAAAGACAGCAGCAGCAGGCACCACTGTTCCCCAAGCAAGCGACTGTGGCCTTTGCCTCTCCTATGAATTTGGT
CgSSR1365-1	CL3940.Contig2	CT(2*6)	CACGGTTGAAAATTTGTTTCATT	60.134	TTTCGTAAAGCTAAGCGAGAGAG	59.502	124	464	587	Cs9g13960	25439952	25444025	CACGGTTGAAAATTTGTTTCATTTTACAATCGCCGGGCTTTTCGAATTTCCCTCTTTATATTCAAGTAAACATCACTATA[CTCTCTCTCTCT]GTACTCCTACTCTCTCGCTTAGCTTTACGAAA
CgSSR1365-4	CL3940.Contig2	CT(2*6)	CACGGTTGAAAATTTGTTTCATT	60.134	GTTTCGTAAAGCTAAGCGAGAGA	59.382	125	464	588	Cs9g13960	25439952	25444025	CACGGTTGAAAATTTGTTTCATTTTACAATCGCCGGGCTTTTCGAATTTCCCTCTTTATATTCAAGTAAACATCACTATA[CTCTCTCTCTCT]GTACTCCTACTCTCTCGCTTAGCTTTACGAAAC
CgSSR1378-1	CL3972.Contig1	TGA(3*5)	TAATGTAGTTTCCACCAGGGATG	60.116	TCAACAACATATCCAACAACAGC	59.919	146	1474	1619	Cs7g19070	25661770	25665167	TAATGTAGTTTCCACCAGGGATGGAGGGTGACTGTTGCATCATTCCAAAGGCTATCTGATTCTGATTCTGGTTCTGATTATTC[TGATGATGATGATGA]TGGTCTTGTACTTGTATCTGTTGATGCTGTTGTTGGATATGTTGTTGA
CgSSR1378-2	CL3972.Contig1	TGA(3*5)	TTTAATGTAGTTTCCACCAGGGA	59.76	TCAACAACATATCCAACAACAGC	59.919	148	1474	1621	Cs7g19070	25661770	25665167	TTTAATGTAGTTTCCACCAGGGATGGAGGGTGACTGTTGCATCATTCCAAAGGCTATCTGATTCTGATTCTGGTTCTGATTATTC[TGATGATGATGATGA]TGGTCTTGTACTTGTATCTGTTGATGCTGTTGTTGGATATGTTGTTGA
CgSSR1378-3	CL3972.Contig1	TGA(3*5)	TCATTCCAAAGGCTATCTGATTC	59.585	TCAACAACATATCCAACAACAGC	59.919	107	1474	1580	Cs7g19070	25661770	25665167	TCATTCCAAAGGCTATCTGATTCTGATTCTGGTTCTGATTATTC[TGATGATGATGATGA]TGGTCTTGTACTTGTATCTGTTGATGCTGTTGTTGGATATGTTGTTGA
CgSSR1378-4	CL3972.Contig1	TGA(3*5)	TAATGTAGTTTCCACCAGGGATG	60.116	CCAACAACAGCATCAACAGATAC	59.553	134	1474	1607	Cs7g19070	25661770	25665167	TAATGTAGTTTCCACCAGGGATGGAGGGTGACTGTTGCATCATTCCAAAGGCTATCTGATTCTGATTCTGGTTCTGATTATTC[TGATGATGATGATGA]TGGTCTTGTACTTGTATCTGTTGATGCTGTTGTTGG
CgSSR1378-5	CL3972.Contig1	TGA(3*5)	TAATGTAGTTTCCACCAGGGATG	60.116	TCCAACAACAGCATCAACAGATA	60.549	135	1474	1608	Cs7g19070	25661770	25665167	TAATGTAGTTTCCACCAGGGATGGAGGGTGACTGTTGCATCATTCCAAAGGCTATCTGATTCTGATTCTGGTTCTGATTATTC[TGATGATGATGATGA]TGGTCTTGTACTTGTATCTGTTGATGCTGTTGTTGGA
CgSSR1390-1	CL4045.Contig1	TC(2*8)	TCCCCTGTTTTCTTTTCTCTTTC	60.095	AAGCTCTACAAAACCAAGAACCC	60.05	126	300	425	Cs6g20570	25726799	25728410	TCCCCTGTTTTCTTTTCTCTTTCTTCCTTTTTTT[TCTCTCTCTCTCTCTC]TGTTTTTTTTTTTTCCTCCAAAATTTTGCCAGCGAAGTTGTTTTGATATGATTGGGTTCTTGGTTTTGTAGAGCTT
CgSSR1390-2	CL4045.Contig1	TC(2*8)	TCCCCTGTTTTCTTTTCTCTTTC	60.095	CCAAGAACCCAATCATATCAAAA	60.062	113	300	412	Cs6g20570	25726799	25728410	TCCCCTGTTTTCTTTTCTCTTTCTTCCTTTTTTT[TCTCTCTCTCTCTCTC]TGTTTTTTTTTTTTCCTCCAAAATTTTGCCAGCGAAGTTGTTTTGATATGATTGGGTTCTTGG
CgSSR1390-3	CL4045.Contig1	TC(2*8)	TCCCCTGTTTTCTTTTCTCTTTC	60.095	CTACAAAACCAAGAACCCAATCA	60.255	121	300	420	Cs6g20570	25726799	25728410	TCCCCTGTTTTCTTTTCTCTTTCTTCCTTTTTTT[TCTCTCTCTCTCTCTC]TGTTTTTTTTTTTTCCTCCAAAATTTTGCCAGCGAAGTTGTTTTGATATGATTGGGTTCTTGGTTTTGTAG
CgSSR1390-4	CL4045.Contig1	TC(2*8)	TTCCCCTGTTTTCTTTTCTCTTT	59.653	AAGCTCTACAAAACCAAGAACCC	60.05	127	300	426	Cs6g20570	25726799	25728410	TTCCCCTGTTTTCTTTTCTCTTTCTTCCTTTTTTT[TCTCTCTCTCTCTCTC]TGTTTTTTTTTTTTCCTCCAAAATTTTGCCAGCGAAGTTGTTTTGATATGATTGGGTTCTTGGTTTTGTAGAGCTT
CgSSR1390-5	CL4045.Contig1	TC(2*8)	TTCCTAACGACTCCTTTCCAAAT	60.339	CCAAGAACCCAATCATATCAAAA	60.062	154	300	453	Cs6g20570	25726799	25728410	TTCCTAACGACTCCTTTCCAAATTACCCCACAACCACAGCTTCCCCTGTTTTCTTTTCTCTTTCTTCCTTTTTTT[TCTCTCTCTCTCTCTC]TGTTTTTTTTTTTTCCTCCAAAATTTTGCCAGCGAAGTTGTTTTGATATGATTGGGTTCTTGG
CgSSR1391-1	CL4045.Contig1	T(1*12)	TCCCCTGTTTTCTTTTCTCTTTC	60.095	AAGCTCTACAAAACCAAGAACCC	60.05	126	318	443	Cs6g20570	25967271	25969454	TCCCCTGTTTTCTTTTCTCTTTCTTCCTTTTTTT[TCTCTCTCTCTCTCTC]TGTTTTTTTTTTTTCCTCCAAAATTTTGCCAGCGAAGTTGTTTTGATATGATTGGGTTCTTGGTTTTGTAGAGCTT
CgSSR1391-2	CL4045.Contig1	T(1*12)	TCCCCTGTTTTCTTTTCTCTTTC	60.095	CCAAGAACCCAATCATATCAAAA	60.062	113	318	430	Cs6g20570	25967271	25969454	TCCCCTGTTTTCTTTTCTCTTTCTTCCTTTTTTT[TCTCTCTCTCTCTCTC]TGTTTTTTTTTTTTCCTCCAAAATTTTGCCAGCGAAGTTGTTTTGATATGATTGGGTTCTTGG
CgSSR1391-3	CL4045.Contig1	T(1*12)	TCCCCTGTTTTCTTTTCTCTTTC	60.095	CTACAAAACCAAGAACCCAATCA	60.255	121	318	438	Cs6g20570	25967271	25969454	TCCCCTGTTTTCTTTTCTCTTTCTTCCTTTTTTT[TCTCTCTCTCTCTCTC]TGTTTTTTTTTTTTCCTCCAAAATTTTGCCAGCGAAGTTGTTTTGATATGATTGGGTTCTTGGTTTTGTAG
CgSSR1391-4	CL4045.Contig1	T(1*12)	TTCCCCTGTTTTCTTTTCTCTTT	59.653	AAGCTCTACAAAACCAAGAACCC	60.05	127	318	444	Cs6g20570	25967271	25969454	TTCCCCTGTTTTCTTTTCTCTTTCTTCCTTTTTTT[TCTCTCTCTCTCTCTC]TGTTTTTTTTTTTTCCTCCAAAATTTTGCCAGCGAAGTTGTTTTGATATGATTGGGTTCTTGGTTTTGTAGAGCTT
CgSSR1391-5	CL4045.Contig1	T(1*12)	TTCCTAACGACTCCTTTCCAAAT	60.339	CCAAGAACCCAATCATATCAAAA	60.062	154	318	471	Cs6g20570	25967271	25969454	TTCCTAACGACTCCTTTCCAAATTACCCCACAACCACAGCTTCCCCTGTTTTCTTTTCTCTTTCTTCCTTTTTTT[TCTCTCTCTCTCTCTC]TGTTTTTTTTTTTTCCTCCAAAATTTTGCCAGCGAAGTTGTTTTGATATGATTGGGTTCTTGG
CgSSR1394-1	CL4069.Contig3	GA(2*6)	AATCAACAGATAGAAAGAGGGGG	59.854	GTGAAATGATACCATTGCGTTTT	60.128	139	161	299	Cs5g29860	25980121	25982973	AATCAACAGATAGAAAGAGGGG[GAGAGAGAGAGA]GCAGAGGAAGGAAATTTTACAGTTTTGGTGACTAGCAATGGCCAAAGGGCAATTAGAGGTGCTGAATGCACTTGATGTAGCGAAAACGCAATGGTATCATTTCAC
CgSSR1394-2	CL4069.Contig3	GA(2*6)	AATCAACAGATAGAAAGAGGGGG	59.854	AGTGCATTCAGCACCTCTAATTG	60.675	106	161	266	Cs5g29860	25980121	25982973	AATCAACAGATAGAAAGAGGGG[GAGAGAGAGAGA]GCAGAGGAAGGAAATTTTACAGTTTTGGTGACTAGCAATGGCCAAAGGGCAATTAGAGGTGCTGAATGCACT
CgSSR1394-3	CL4069.Contig3	GA(2*6)	AATCAACAGATAGAAAGAGGGGG	59.854	CAAGTGCATTCAGCACCTCTAAT	60.675	108	161	268	Cs5g29860	25980121	25982973	AATCAACAGATAGAAAGAGGGG[GAGAGAGAGAGA]GCAGAGGAAGGAAATTTTACAGTTTTGGTGACTAGCAATGGCCAAAGGGCAATTAGAGGTGCTGAATGCACTTG
CgSSR1394-4	CL4069.Contig3	GA(2*6)	TAACAGCCAAACAATCACACAAA	60.435	CCATTGCTAGTCACCAAAACTGT	60.45	102	161	262	Cs5g29860	25980121	25982973	TAACAGCCAAACAATCACACAAAAGAAAATCAACAGATAGAAAGAGGGG[GAGAGAGAGAGA]GCAGAGGAAGGAAATTTTACAGTTTTGGTGACTAGCAATGG
CgSSR1394-5	CL4069.Contig3	GA(2*6)	ATAACAGCCAAACAATCACACAA	59.438	CCATTGCTAGTCACCAAAACTGT	60.45	103	161	263	Cs5g29860	25980121	25982973	ATAACAGCCAAACAATCACACAAAAGAAAATCAACAGATAGAAAGAGGGG[GAGAGAGAGAGA]GCAGAGGAAGGAAATTTTACAGTTTTGGTGACTAGCAATGG
CgSSR1415-1	CL4126.Contig2	AGG(3*5)	TTTGCAATTAATTTTGGTCGTCT	59.898	TTCCCAAAGAATTGTTAATTGGA	59.715	129	392	520	Un	Un	Un	TTTGCAATTAATTTTGGTCGTCTCATTTGTGTAA[AGGAGGAGGAGGAGG]GGGAAGGTGGGGAAGTGATGATATGCTGCGCGGTTTAACAGTTCCAAAGTTGTTCTCTCCAATTAACAATTCTTTGGGAA
CgSSR1415-2	CL4126.Contig2	AGG(3*5)	TTTGCAATTAATTTTGGTCGTCT	59.898	CTTGGACAACCGAGTGTAATGTT	60.321	150	392	541	Un	Un	Un	TTTGCAATTAATTTTGGTCGTCTCATTTGTGTAA[AGGAGGAGGAGGAGG]GGGAAGGTGGGGAAGTGATGATATGCTGCGCGGTTTAACAGTTCCAAAGTTGTTCTCTCCAATTAACAATTCTTTGGGAACATTACACTCGGTTGTCCAAG
CgSSR1415-3	CL4126.Contig2	AGG(3*5)	AATTTTGGTCGTCTCATTTGTGT	59.797	TTCCCAAAGAATTGTTAATTGGA	59.715	120	392	511	Un	Un	Un	AATTTTGGTCGTCTCATTTGTGTAA[AGGAGGAGGAGGAGG]GGGAAGGTGGGGAAGTGATGATATGCTGCGCGGTTTAACAGTTCCAAAGTTGTTCTCTCCAATTAACAATTCTTTGGGAA
CgSSR1415-4	CL4126.Contig2	AGG(3*5)	GTTTGCAATTAATTTTGGTCGTC	59.781	TTCCCAAAGAATTGTTAATTGGA	59.715	130	392	521	Un	Un	Un	GTTTGCAATTAATTTTGGTCGTCTCATTTGTGTAA[AGGAGGAGGAGGAGG]GGGAAGGTGGGGAAGTGATGATATGCTGCGCGGTTTAACAGTTCCAAAGTTGTTCTCTCCAATTAACAATTCTTTGGGAA
CgSSR1415-5	CL4126.Contig2	AGG(3*5)	AATTTTGGTCGTCTCATTTGTGT	59.797	CTTGGACAACCGAGTGTAATGTT	60.321	141	392	532	Un	Un	Un	AATTTTGGTCGTCTCATTTGTGTAA[AGGAGGAGGAGGAGG]GGGAAGGTGGGGAAGTGATGATATGCTGCGCGGTTTAACAGTTCCAAAGTTGTTCTCTCCAATTAACAATTCTTTGGGAACATTACACTCGGTTGTCCAAG
CgSSR1428-1	CL4151.Contig2	GA(2*6)	TCTAAAAACGGCGGATTAGAAAT	60.314	TTGAGAACGAGAAGAAGAAGTGG	60.04	126	409	534	Cs9g04660	25980121	25982973	TCTAAAAACGGCGGATTAGAAATGGT[GAGAGAGAGAGA]AGAATTAAGTGAAGAAGAAAAAAGAGCTTTGAGAGGCAGCAAATTTGCTCCTCTTCCTTCTCTTGCCACTTCTTCTTCTCGTTCTCAA
CgSSR1428-2	CL4151.Contig2	GA(2*6)	AGTCTAAAAACGGCGGATTAGAA	60.466	TTGAGAACGAGAAGAAGAAGTGG	60.04	128	409	536	Cs9g04660	25980121	25982973	AGTCTAAAAACGGCGGATTAGAAATGGT[GAGAGAGAGAGA]AGAATTAAGTGAAGAAGAAAAAAGAGCTTTGAGAGGCAGCAAATTTGCTCCTCTTCCTTCTCTTGCCACTTCTTCTTCTCGTTCTCAA
CgSSR1428-3	CL4151.Contig2	GA(2*6)	GAAGTCTAAAAACGGCGGATTAG	60.466	TTGAGAACGAGAAGAAGAAGTGG	60.04	130	409	538	Cs9g04660	25980121	25982973	GAAGTCTAAAAACGGCGGATTAGAAATGGT[GAGAGAGAGAGA]AGAATTAAGTGAAGAAGAAAAAAGAGCTTTGAGAGGCAGCAAATTTGCTCCTCTTCCTTCTCTTGCCACTTCTTCTTCTCGTTCTCAA
CgSSR1428-4	CL4151.Contig2	GA(2*6)	TCTAAAAACGGCGGATTAGAAAT	60.314	CAAGAGAAGGAAGAGGAGCAAAT	60.366	103	409	511	Cs9g04660	25980121	25982973	TCTAAAAACGGCGGATTAGAAATGGT[GAGAGAGAGAGA]AGAATTAAGTGAAGAAGAAAAAAGAGCTTTGAGAGGCAGCAAATTTGCTCCTCTTCCTTCTCTTG
CgSSR1428-5	CL4151.Contig2	GA(2*6)	GTGAAGTGAAGTCTAAAAACGGC	59.36	TTGAGAACGAGAAGAAGAAGTGG	60.04	137	409	545	Cs9g04660	25980121	25982973	GTGAAGTGAAGTCTAAAAACGGCGGATTAGAAATGGT[GAGAGAGAGAGA]AGAATTAAGTGAAGAAGAAAAAAGAGCTTTGAGAGGCAGCAAATTTGCTCCTCTTCCTTCTCTTGCCACTTCTTCTTCTCGTTCTCAA
CgSSR1431-1	CL4168.Contig1	GAT(3*5)	AAACAAAGTGAAACTCACCGAAG	59.719	GAAGGGTTGGCTCAATATCTTCT	59.984	149	676	824	Un	Un	Un	AAACAAAGTGAAACTCACCGAAGAAAAA[GATGATGATGATGAT]GAAGAAGATGATGATGATGAAGGATGTTGGGAAGGCAACCTCAATGACACCATAAAAAAATTGTTCAATGAAATGAATTCTAAAGAAGATATTGAGCCAACCCTTC
CgSSR1431-2	CL4168.Contig1	GAT(3*5)	AAGTGAAACTCACCGAAGAAAAA	59.334	GAAGGGTTGGCTCAATATCTTCT	59.984	144	676	819	Un	Un	Un	AAGTGAAACTCACCGAAGAAAAA[GATGATGATGATGAT]GAAGAAGATGATGATGATGAAGGATGTTGGGAAGGCAACCTCAATGACACCATAAAAAAATTGTTCAATGAAATGAATTCTAAAGAAGATATTGAGCCAACCCTTC
CgSSR1431-3	CL4168.Contig1	GAT(3*5)	AAACAAAGTGAAACTCACCGAAG	59.719	AGGGTTGGCTCAATATCTTCTTT	59.539	147	676	822	Un	Un	Un	AAACAAAGTGAAACTCACCGAAGAAAAA[GATGATGATGATGAT]GAAGAAGATGATGATGATGAAGGATGTTGGGAAGGCAACCTCAATGACACCATAAAAAAATTGTTCAATGAAATGAATTCTAAAGAAGATATTGAGCCAACCCT
CgSSR1431-4	CL4168.Contig1	GAT(3*5)	AAACAAAGTGAAACTCACCGAAG	59.719	AAGGGTTGGCTCAATATCTTCTT	59.539	148	676	823	Un	Un	Un	AAACAAAGTGAAACTCACCGAAGAAAAA[GATGATGATGATGAT]GAAGAAGATGATGATGATGAAGGATGTTGGGAAGGCAACCTCAATGACACCATAAAAAAATTGTTCAATGAAATGAATTCTAAAGAAGATATTGAGCCAACCCTT
CgSSR1440-1	CL4212.Contig2	TCA(3*5)	TTTTCATACCCATCTCCATCATC	60.034	AAAGAGGAAGTGGAAAGTGAAGG	60.148	146	333	478	Cs1g08490	26045037	26051612	TTTTCATACCCATCTCCATCATCT[TCATCATCATCATCA]TCGTCAACGTCACCTTCCTGGCATTCATCAATGTCCTTATCTTCATCATTGATTTTACCACACGACGCCGTTCCTCTGACCTTCCCTTCACTTTCCACTTCCTCTTT
CgSSR1440-2	CL4212.Contig2	TCA(3*5)	TTTATACCCAACCCCTTCACTTT	59.995	TCGTGTGGTAAAATCAATGATGA	60.237	138	333	470	Cs1g08490	26045037	26051612	TTTATACCCAACCCCTTCACTTTCTCATATCATCTTTTCATACCCATCTCCATCATCT[TCATCATCATCATCA]TCGTCAACGTCACCTTCCTGGCATTCATCAATGTCCTTATCTTCATCATTGATTTTACCACACGA
CgSSR1440-3	CL4212.Contig2	TCA(3*5)	TTTTCATACCCATCTCCATCATC	60.034	GACAAAGAGGAAGTGGAAAGTGA	59.781	149	333	481	Cs1g08490	26045037	26051612	TTTTCATACCCATCTCCATCATCT[TCATCATCATCATCA]TCGTCAACGTCACCTTCCTGGCATTCATCAATGTCCTTATCTTCATCATTGATTTTACCACACGACGCCGTTCCTCTGACCTTCCCTTCACTTTCCACTTCCTCTTTGTC
CgSSR1440-4	CL4212.Contig2	TCA(3*5)	TATACCCAACCCCTTCACTTTCT	60.115	TCGTGTGGTAAAATCAATGATGA	60.237	136	333	468	Cs1g08490	26045037	26051612	TATACCCAACCCCTTCACTTTCTCATATCATCTTTTCATACCCATCTCCATCATCT[TCATCATCATCATCA]TCGTCAACGTCACCTTCCTGGCATTCATCAATGTCCTTATCTTCATCATTGATTTTACCACACGA
CgSSR1440-5	CL4212.Contig2	TCA(3*5)	TATACCCAACCCCTTCACTTTCT	60.115	CGTGTGGTAAAATCAATGATGAA	59.75	135	333	467	Cs1g08490	26045037	26051612	TATACCCAACCCCTTCACTTTCTCATATCATCTTTTCATACCCATCTCCATCATCT[TCATCATCATCATCA]TCGTCAACGTCACCTTCCTGGCATTCATCAATGTCCTTATCTTCATCATTGATTTTACCACACG
CgSSR1445-1	CL4217.Contig1	TGC(3*6)	TAGATCCGTTTTGTTTTCCGTTA	59.892	GTATCCTCATCATTACATGCCGT	60.116	122	1572	1693	Cs5g34040	26136877	26138909	TAGATCCGTTTTGTTTTCCGTTACTCAATCCATGT[TGCTGCTGCTGCTGCTGC]TTTACGCCGCCGCCGTTCTGATAATACGGGTGACCGCCGCCGCCGTACGGCATGTAATGATGAGGATAC
CgSSR1445-2	CL4217.Contig1	TGC(3*6)	ATTAGATCCGTTTTGTTTTCCGT	60.12	GTATCCTCATCATTACATGCCGT	60.116	124	1572	1695	Cs5g34040	26136877	26138909	ATTAGATCCGTTTTGTTTTCCGTTACTCAATCCATGT[TGCTGCTGCTGCTGCTGC]TTTACGCCGCCGCCGTTCTGATAATACGGGTGACCGCCGCCGCCGTACGGCATGTAATGATGAGGATAC
CgSSR1445-3	CL4217.Contig1	TGC(3*6)	TTTTCCGTTACTCAATCCATGTT	59.765	GTATCCTCATCATTACATGCCGT	60.116	109	1572	1680	Cs5g34040	26136877	26138909	TTTTCCGTTACTCAATCCATGT[TGCTGCTGCTGCTGCTGC]TTTACGCCGCCGCCGTTCTGATAATACGGGTGACCGCCGCCGCCGTACGGCATGTAATGATGAGGATAC
CgSSR1445-4	CL4217.Contig1	TGC(3*6)	TTGTTTTCCGTTACTCAATCCAT	59.765	GTATCCTCATCATTACATGCCGT	60.116	112	1572	1683	Cs5g34040	26136877	26138909	TTGTTTTCCGTTACTCAATCCATGT[TGCTGCTGCTGCTGCTGC]TTTACGCCGCCGCCGTTCTGATAATACGGGTGACCGCCGCCGCCGTACGGCATGTAATGATGAGGATAC
CgSSR1445-5	CL4217.Contig1	TGC(3*6)	CGTTTTGTTTTCCGTTACTCAAT	59.482	GTATCCTCATCATTACATGCCGT	60.116	116	1572	1687	Cs5g34040	26136877	26138909	CGTTTTGTTTTCCGTTACTCAATCCATGT[TGCTGCTGCTGCTGCTGC]TTTACGCCGCCGCCGTTCTGATAATACGGGTGACCGCCGCCGCCGTACGGCATGTAATGATGAGGATAC
CgSSR1446-1	CL4217.Contig1	CCG(3*5)	ATACTGCATCATAGCCATCCACT	59.897	ATCAGAGAGGATGCAGCAATCTA	60.374	157	1801	1957	Cs5g34040	26160660	26163893	ATACTGCATCATAGCCATCCACTGCTGCTGGTGCGGCGGGACCCAGTGGTACGGCTGCTGTGGCGTCGGCTGAGATCCTCCTCCAGCTCCTCCGGACA[CCGCCGCCGCCGCCG]CGGCGTTCGCGTCTCCGCCGTTAGATTGCTGCATCCTCTCTGAT
CgSSR1446-2	CL4217.Contig1	CCG(3*5)	ATACTGCATCATAGCCATCCACT	59.897	CAGAGAGGATGCAGCAATCTAAC	60.407	155	1801	1955	Cs5g34040	26160660	26163893	ATACTGCATCATAGCCATCCACTGCTGCTGGTGCGGCGGGACCCAGTGGTACGGCTGCTGTGGCGTCGGCTGAGATCCTCCTCCAGCTCCTCCGGACA[CCGCCGCCGCCGCCG]CGGCGTTCGCGTCTCCGCCGTTAGATTGCTGCATCCTCTCTG
CgSSR1446-3	CL4217.Contig1	CCG(3*5)	GATACTGCATCATAGCCATCCAC	60.735	ATCAGAGAGGATGCAGCAATCTA	60.374	158	1801	1958	Cs5g34040	26160660	26163893	GATACTGCATCATAGCCATCCACTGCTGCTGGTGCGGCGGGACCCAGTGGTACGGCTGCTGTGGCGTCGGCTGAGATCCTCCTCCAGCTCCTCCGGACA[CCGCCGCCGCCGCCG]CGGCGTTCGCGTCTCCGCCGTTAGATTGCTGCATCCTCTCTGAT
CgSSR1446-4	CL4217.Contig1	CCG(3*5)	GATACTGCATCATAGCCATCCAC	60.735	CAGAGAGGATGCAGCAATCTAAC	60.407	156	1801	1956	Cs5g34040	26160660	26163893	GATACTGCATCATAGCCATCCACTGCTGCTGGTGCGGCGGGACCCAGTGGTACGGCTGCTGTGGCGTCGGCTGAGATCCTCCTCCAGCTCCTCCGGACA[CCGCCGCCGCCGCCG]CGGCGTTCGCGTCTCCGCCGTTAGATTGCTGCATCCTCTCTG
CgSSR1446-5	CL4217.Contig1	CCG(3*5)	ATACTGCATCATAGCCATCCACT	59.897	TCAGAGAGGATGCAGCAATCTA	60.118	156	1801	1956	Cs5g34040	26160660	26163893	ATACTGCATCATAGCCATCCACTGCTGCTGGTGCGGCGGGACCCAGTGGTACGGCTGCTGTGGCGTCGGCTGAGATCCTCCTCCAGCTCCTCCGGACA[CCGCCGCCGCCGCCG]CGGCGTTCGCGTCTCCGCCGTTAGATTGCTGCATCCTCTCTGA
CgSSR1447-1	CL4232.Contig1	AGA(3*5)	ACAAGTATCCAATTCCTCTCACG	59.535	GACTAGAATTGCTTCTGCTGGAA	60.035	147	228	374	Cs2g01590	26192447	26194641	ACAAGTATCCAATTCCTCTCACGAGATATATTAATACCATTTCTAGTTCATCAAGTACTTCAAGCAGAAGCGGCAGTACTAGTAGTATAATGAGTGAAAT[AGAAGAAGAAGAAGA]GAATTATAATTCCAGCAGAAGCAATTCTAGTC
CgSSR1447-2	CL4232.Contig1	AGA(3*5)	CAAGTATCCAATTCCTCTCACGA	60.489	GACTAGAATTGCTTCTGCTGGAA	60.035	146	228	373	Cs2g01590	26192447	26194641	CAAGTATCCAATTCCTCTCACGAGATATATTAATACCATTTCTAGTTCATCAAGTACTTCAAGCAGAAGCGGCAGTACTAGTAGTATAATGAGTGAAAT[AGAAGAAGAAGAAGA]GAATTATAATTCCAGCAGAAGCAATTCTAGTC
CgSSR1447-3	CL4232.Contig1	AGA(3*5)	ACAAGTATCCAATTCCTCTCACG	59.535	CTGACTAGAATTGCTTCTGCTGG	60.558	149	228	376	Cs2g01590	26192447	26194641	ACAAGTATCCAATTCCTCTCACGAGATATATTAATACCATTTCTAGTTCATCAAGTACTTCAAGCAGAAGCGGCAGTACTAGTAGTATAATGAGTGAAAT[AGAAGAAGAAGAAGA]GAATTATAATTCCAGCAGAAGCAATTCTAGTCAG
CgSSR1447-4	CL4232.Contig1	AGA(3*5)	CAAGTATCCAATTCCTCTCACGA	60.489	CTGACTAGAATTGCTTCTGCTGG	60.558	148	228	375	Cs2g01590	26192447	26194641	CAAGTATCCAATTCCTCTCACGAGATATATTAATACCATTTCTAGTTCATCAAGTACTTCAAGCAGAAGCGGCAGTACTAGTAGTATAATGAGTGAAAT[AGAAGAAGAAGAAGA]GAATTATAATTCCAGCAGAAGCAATTCTAGTCAG
CgSSR1447-5	CL4232.Contig1	AGA(3*5)	ATCAAGTACTTCAAGCAGAAGCG	60.089	CGTCATTGATCTCAGACAGTAGC	59.021	122	228	349	Cs2g01590	26192447	26194641	ATCAAGTACTTCAAGCAGAAGCGGCAGTACTAGTAGTATAATGAGTGAAAT[AGAAGAAGAAGAAGA]GAATTATAATTCCAGCAGAAGCAATTCTAGTCAGCTACTGTCTGAGATCAATGACG
CgSSR1451-1	CL4272.Contig3	TC(2*8)	GAATCGATAACATTTGCATTGCT	60.345	CAGTTCCTCGTGCTACTATTCCA	60.666	148	1976	2123	Cs8g14390	26312130	26314430	GAATCGATAACATTTGCATTGCTGGGCTACCTGGTTAATTGAGCCTCAGCCT[TCTCTCTCTCTCTCTC]TTAAGATGGTCAAACTTTTCCATGATAAGCTTCACTCTCTTAAAAACTACATCTCTATGGAATAGTAGCACGAGGAACTG
CgSSR1451-2	CL4272.Contig3	TC(2*8)	CAGAATCGATAACATTTGCATTG	59.507	CAGTTCCTCGTGCTACTATTCCA	60.666	150	1976	2125	Cs8g14390	26312130	26314430	CAGAATCGATAACATTTGCATTGCTGGGCTACCTGGTTAATTGAGCCTCAGCCT[TCTCTCTCTCTCTCTC]TTAAGATGGTCAAACTTTTCCATGATAAGCTTCACTCTCTTAAAAACTACATCTCTATGGAATAGTAGCACGAGGAACTG
CgSSR1451-3	CL4272.Contig3	TC(2*8)	GAATCGATAACATTTGCATTGCT	60.345	GCTTATCATGGAAAAGTTTGACC	59.051	98	1976	2073	Cs8g14390	26312130	26314430	GAATCGATAACATTTGCATTGCTGGGCTACCTGGTTAATTGAGCCTCAGCCT[TCTCTCTCTCTCTCTC]TTAAGATGGTCAAACTTTTCCATGATAAGC
CgSSR1451-4	CL4272.Contig3	TC(2*8)	GAATCGATAACATTTGCATTGCT	60.345	AGCTTATCATGGAAAAGTTTGACC	59.912	99	1976	2074	Cs8g14390	26312130	26314430	GAATCGATAACATTTGCATTGCTGGGCTACCTGGTTAATTGAGCCTCAGCCT[TCTCTCTCTCTCTCTC]TTAAGATGGTCAAACTTTTCCATGATAAGCT
CgSSR1451-5	CL4272.Contig3	TC(2*8)	CAGAATCGATAACATTTGCATTG	59.507	GCTTATCATGGAAAAGTTTGACC	59.051	100	1976	2075	Cs8g14390	26312130	26314430	CAGAATCGATAACATTTGCATTGCTGGGCTACCTGGTTAATTGAGCCTCAGCCT[TCTCTCTCTCTCTCTC]TTAAGATGGTCAAACTTTTCCATGATAAGC
CgSSR1461-2	CL4332.Contig2	AGA(3*5)	GATTTGTTGTATCCGCATATCGT	60.115	TCTTGGTCTGCTTGTTCTTCTTC	60.047	126	298	423	Cs6g10290	26334883	26337784	GATTTGTTGTATCCGCATATCGTGAGAGATTGAATTGGATCTCTTGTCAGTAGTAGAGCGAGTGTGAAATGGAGGATG[AGAAGAAGAAGAAGA]GAAACAAGAAGAAGAAGAACAAGCAGACCAAGA
CgSSR1461-4	CL4332.Contig2	AGA(3*5)	TCTACTGGATTTGTTGTATCCGC	60.377	TCTTGGTCTGCTTGTTCTTCTTC	60.047	133	298	430	Cs6g10290	26334883	26337784	TCTACTGGATTTGTTGTATCCGCATATCGTGAGAGATTGAATTGGATCTCTTGTCAGTAGTAGAGCGAGTGTGAAATGGAGGATG[AGAAGAAGAAGAAGA]GAAACAAGAAGAAGAAGAACAAGCAGACCAAGA
CgSSR1461-5	CL4332.Contig2	AGA(3*5)	GATTTGTTGTATCCGCATATCGT	60.115	TTGGTCTGCTTGTTCTTCTTCTT	59.573	124	298	421	Cs6g10290	26334883	26337784	GATTTGTTGTATCCGCATATCGTGAGAGATTGAATTGGATCTCTTGTCAGTAGTAGAGCGAGTGTGAAATGGAGGATG[AGAAGAAGAAGAAGA]GAAACAAGAAGAAGAAGAACAAGCAGACCAA
CgSSR1462-2	CL4332.Contig3	AGA(3*5)	ATATCTTATATGCTTCGCTGCCA	60.114	TCTTGGTCTGCTTGTTCTTCTTC	60.047	129	159	287	Cs6g10290	26334883	26337784	ATATCTTATATGCTTCGCTGCCAGGTGAGAGATTGAATTGGATCTCTTGTCAGTAGTAGAGCGAGTGTGAAATGGAGGATG[AGAAGAAGAAGAAGA]GAAACAAGAAGAAGAAGAACAAGCAGACCAAGA
CgSSR1462-4	CL4332.Contig3	AGA(3*5)	TATTTGCGAATCAAATGCTGATA	59.615	TCTTGGTCTGCTTGTTCTTCTTC	60.047	149	159	307	Cs6g10290	26334883	26337784	TATTTGCGAATCAAATGCTGATATCTTATATGCTTCGCTGCCAGGTGAGAGATTGAATTGGATCTCTTGTCAGTAGTAGAGCGAGTGTGAAATGGAGGATG[AGAAGAAGAAGAAGA]GAAACAAGAAGAAGAAGAACAAGCAGACCAAGA
CgSSR1462-5	CL4332.Contig3	AGA(3*5)	ATATCTTATATGCTTCGCTGCCA	60.114	TTGGTCTGCTTGTTCTTCTTCTT	59.573	127	159	285	Cs6g10290	26334883	26337784	ATATCTTATATGCTTCGCTGCCAGGTGAGAGATTGAATTGGATCTCTTGTCAGTAGTAGAGCGAGTGTGAAATGGAGGATG[AGAAGAAGAAGAAGA]GAAACAAGAAGAAGAAGAACAAGCAGACCAA
CgSSR1468-1	CL4335.Contig1	TCA(3*5)	GTAAAGCTCTGCTTCCTCCTCAT	60.393	GAACTTGTCATGGAAAGCCATAG	60.014	154	1891	2044	Cs6g20030	26358269	26363932	GTAAAGCTCTGCTTCCTCCTCATGACCATCATCGTTTTGTCCT[TCATCATCATCATCA]TTTAATCCTTCATTTCTCAATGTTTTGCGTTGCATGGACTTGGTCTTGAACTCAGGGTCTGGTCCTTTGTAGCCTATGGCTTTCCATGACAAGTTC
CgSSR1468-2	CL4335.Contig1	TCA(3*5)	GTAAAGCTCTGCTTCCTCCTCAT	60.393	AGAACTTGTCATGGAAAGCCATA	60.014	155	1891	2045	Cs6g20030	26358269	26363932	GTAAAGCTCTGCTTCCTCCTCATGACCATCATCGTTTTGTCCT[TCATCATCATCATCA]TTTAATCCTTCATTTCTCAATGTTTTGCGTTGCATGGACTTGGTCTTGAACTCAGGGTCTGGTCCTTTGTAGCCTATGGCTTTCCATGACAAGTTCT
CgSSR1468-3	CL4335.Contig1	TCA(3*5)	ATGTTTCTAGGCAGTTGCATGTT	60.075	GCAAAACATTGAGAAATGAAGGA	60.465	133	1891	2023	Cs6g20030	26358269	26363932	ATGTTTCTAGGCAGTTGCATGTTAATCAGGCCTTTGTAAAGAGGACCGTAAAGCTCTGCTTCCTCCTCATGACCATCATCGTTTTGTCCT[TCATCATCATCATCA]TTTAATCCTTCATTTCTCAATGTTTTGC
CgSSR1468-4	CL4335.Contig1	TCA(3*5)	AATGTTTCTAGGCAGTTGCATGT	60.075	GCAAAACATTGAGAAATGAAGGA	60.465	134	1891	2024	Cs6g20030	26358269	26363932	AATGTTTCTAGGCAGTTGCATGTTAATCAGGCCTTTGTAAAGAGGACCGTAAAGCTCTGCTTCCTCCTCATGACCATCATCGTTTTGTCCT[TCATCATCATCATCA]TTTAATCCTTCATTTCTCAATGTTTTGC
CgSSR1468-5	CL4335.Contig1	TCA(3*5)	ATGTTTCTAGGCAGTTGCATGTT	60.075	ACGCAAAACATTGAGAAATGAAG	60.514	135	1891	2025	Cs6g20030	26358269	26363932	ATGTTTCTAGGCAGTTGCATGTTAATCAGGCCTTTGTAAAGAGGACCGTAAAGCTCTGCTTCCTCCTCATGACCATCATCGTTTTGTCCT[TCATCATCATCATCA]TTTAATCCTTCATTTCTCAATGTTTTGCGT
CgSSR1473-1	CL4373.Contig1	TGA(3*6)	ACCAAAAACTTCTTTTGTTGCAG	59.731	AATTCATGGGTGCTTTTTCAATA	59.741	118	3250	3367	Cs1g17380	26368446	26373262	ACCAAAAACTTCTTTTGTTGCAGCAGCTTGTTTTGCCAAAAAGTACTTTGGTTTAAAAGCACTTT[TGATGATGATGATGATGA]CGATCTCTCAAATATTGAAAAAGCACCCATGAATT
CgSSR1473-2	CL4373.Contig1	TGA(3*6)	ACCAAAAACTTCTTTTGTTGCAG	59.731	AAATCGATGGCACTGACTAGAGA	60.276	140	3250	3389	Cs1g17380	26368446	26373262	ACCAAAAACTTCTTTTGTTGCAGCAGCTTGTTTTGCCAAAAAGTACTTTGGTTTAAAAGCACTTT[TGATGATGATGATGATGA]CGATCTCTCAAATATTGAAAAAGCACCCATGAATTCTCTAGTCAGTGCCATCGATTT
CgSSR1473-3	CL4373.Contig1	TGA(3*6)	ACCAAAAACTTCTTTTGTTGCAG	59.731	GAAATCGATGGCACTGACTAGAG	60.276	141	3250	3390	Cs1g17380	26368446	26373262	ACCAAAAACTTCTTTTGTTGCAGCAGCTTGTTTTGCCAAAAAGTACTTTGGTTTAAAAGCACTTT[TGATGATGATGATGATGA]CGATCTCTCAAATATTGAAAAAGCACCCATGAATTCTCTAGTCAGTGCCATCGATTTC
CgSSR1473-4	CL4373.Contig1	TGA(3*6)	ACCAAAAACTTCTTTTGTTGCAG	59.731	ATCGATGGCACTGACTAGAGAAT	59.276	138	3250	3387	Cs1g17380	26368446	26373262	ACCAAAAACTTCTTTTGTTGCAGCAGCTTGTTTTGCCAAAAAGTACTTTGGTTTAAAAGCACTTT[TGATGATGATGATGATGA]CGATCTCTCAAATATTGAAAAAGCACCCATGAATTCTCTAGTCAGTGCCATCGAT
CgSSR1473-5	CL4373.Contig1	TGA(3*6)	ACCAAAAACTTCTTTTGTTGCAG	59.731	AGAGAATTCATGGGTGCTTTTTC	60.811	122	3250	3371	Cs1g17380	26368446	26373262	ACCAAAAACTTCTTTTGTTGCAGCAGCTTGTTTTGCCAAAAAGTACTTTGGTTTAAAAGCACTTT[TGATGATGATGATGATGA]CGATCTCTCAAATATTGAAAAAGCACCCATGAATTCTCT
CgSSR1476-1	CL4403.Contig2	TGA(3*5)	CTGATCAGATTATGCCAACAACA	60.011	GCATCAGCCTTGTGAAAGTTAAT	59.685	160	590	749	Un	Un	Un	CTGATCAGATTATGCCAACAACAACGGCAGCAAACCCAGTTGAGCCGTCATCATTGTCCCCTGATTCTGTCATCAACACCTGGGAGCTCATGGACGGCCT[TGATGATGATGATGA]TGGTGTTGTTGTTGATGATGATATTAACTTTCACAAGGCTGATGC
CgSSR1476-2	CL4403.Contig2	TGA(3*5)	TGATCAGATTATGCCAACAACAA	60.37	GCATCAGCCTTGTGAAAGTTAAT	59.685	159	590	748	Un	Un	Un	TGATCAGATTATGCCAACAACAACGGCAGCAAACCCAGTTGAGCCGTCATCATTGTCCCCTGATTCTGTCATCAACACCTGGGAGCTCATGGACGGCCT[TGATGATGATGATGA]TGGTGTTGTTGTTGATGATGATATTAACTTTCACAAGGCTGATGC
CgSSR1476-3	CL4403.Contig2	TGA(3*5)	CTGATCAGATTATGCCAACAACA	60.011	GCATCAGCCTTGTGAAAGTTAATA	59.705	160	590	749	Un	Un	Un	CTGATCAGATTATGCCAACAACAACGGCAGCAAACCCAGTTGAGCCGTCATCATTGTCCCCTGATTCTGTCATCAACACCTGGGAGCTCATGGACGGCCT[TGATGATGATGATGA]TGGTGTTGTTGTTGATGATGATATTAACTTTCACAAGGCTGATGC
CgSSR1476-4	CL4403.Contig2	TGA(3*5)	ATCAGATTATGCCAACAACAACG	61.124	AAGCATCAGCCTTGTGAAAGTTA	60.302	159	590	748	Un	Un	Un	ATCAGATTATGCCAACAACAACGGCAGCAAACCCAGTTGAGCCGTCATCATTGTCCCCTGATTCTGTCATCAACACCTGGGAGCTCATGGACGGCCT[TGATGATGATGATGA]TGGTGTTGTTGTTGATGATGATATTAACTTTCACAAGGCTGATGCTT
CgSSR1476-5	CL4403.Contig2	TGA(3*5)	ATCAGATTATGCCAACAACAACG	61.124	GCATCAGCCTTGTGAAAGTTAAT	59.685	157	590	746	Un	Un	Un	ATCAGATTATGCCAACAACAACGGCAGCAAACCCAGTTGAGCCGTCATCATTGTCCCCTGATTCTGTCATCAACACCTGGGAGCTCATGGACGGCCT[TGATGATGATGATGA]TGGTGTTGTTGTTGATGATGATATTAACTTTCACAAGGCTGATGC
CgSSR1479-1	CL4405.Contig3	GA(2*6)	GTGGGAGGAGAGAAAGAGAAAAA	60.221	AGAACAACGAGAGAAGGACGAG	60.053	81	221	301	Cs2g14320	26368446	26373262	GTGGGAGGAGAGAAAGAGAAAAAAAATTGACAGCG[GAGAGAGAGAGA]AGAGTCAATTCTCTCGTCCTTCTCTCGTTGTTCT
CgSSR1479-2	CL4405.Contig3	GA(2*6)	GTGGGAGGAGAGAAAGAGAAAAA	60.221	ATCAAGAACAACGAGAGAAGGAC	58.912	85	221	305	Cs2g14320	26368446	26373262	GTGGGAGGAGAGAAAGAGAAAAAAAATTGACAGCG[GAGAGAGAGAGA]AGAGTCAATTCTCTCGTCCTTCTCTCGTTGTTCTTGAT
CgSSR1479-3	CL4405.Contig3	GA(2*6)	GTGGGAGGAGAGAAAGAGAAAAA	60.221	GGGAGAAATATTACGAGGACTTGA	59.874	154	221	374	Cs2g14320	26368446	26373262	GTGGGAGGAGAGAAAGAGAAAAAAAATTGACAGCG[GAGAGAGAGAGA]AGAGTCAATTCTCTCGTCCTTCTCTCGTTGTTCTTGATATTTAACAGCACTCTTTGTAGGTAATGTTTGTATAGTTTCTTAATTCAAGTCCTCGTAATATTTCTCCC
CgSSR1479-4	CL4405.Contig3	GA(2*6)	GTGGGAGGAGAGAAAGAGAAAAA	60.221	GAACAGGGAGAAATATTACGAGGA	59.874	159	221	379	Cs2g14320	26368446	26373262	GTGGGAGGAGAGAAAGAGAAAAAAAATTGACAGCG[GAGAGAGAGAGA]AGAGTCAATTCTCTCGTCCTTCTCTCGTTGTTCTTGATATTTAACAGCACTCTTTGTAGGTAATGTTTGTATAGTTTCTTAATTCAAGTCCTCGTAATATTTCTCCCTGTTC
CgSSR1479-5	CL4405.Contig3	GA(2*6)	GAGAGAATGACGAGAGAACGAAG	59.652	AACAACGAGAGAAGGACGAGAG	60.053	108	221	328	Cs2g14320	26368446	26373262	GAGAGAATGACGAGAGAACGAAGCATGTGGTGGGAGGAGAGAAAGAGAAAAAAAATTGACAGCG[GAGAGAGAGAGA]AGAGTCAATTCTCTCGTCCTTCTCTCGTTGTT
CgSSR1491-1	CL4451.Contig1	GGA(3*5)	ATCGGGAACGGTAAAGAGGAG	61.672	ATTATCATCGCCATCATCATCAC	60.927	135	230	364	Cs4g06260	26499211	26503268	ATCGGGAACGGTAAAGAGGAGCG[GGAGGAGGAGGAGGA]GAATTGGTGTAGTTCGTCGGCCACGTCATCGATCGGGAGGAATAGCGATCTGTCTGGAAGATCAACAACGGACGGTGATGATGATGGCGATGATAAT
CgSSR1491-2	CL4451.Contig1	GGA(3*5)	ATCGGGAACGGTAAAGAGGAG	61.672	GTAAGCGCTCTGGACCTCATTAT	60.968	153	230	382	Cs4g06260	26499211	26503268	ATCGGGAACGGTAAAGAGGAGCG[GGAGGAGGAGGAGGA]GAATTGGTGTAGTTCGTCGGCCACGTCATCGATCGGGAGGAATAGCGATCTGTCTGGAAGATCAACAACGGACGGTGATGATGATGGCGATGATAATGAGGTCCAGAGCGCTTAC
CgSSR1491-3	CL4451.Contig1	GGA(3*5)	ATCGGGAACGGTAAAGAGGAG	61.672	TGATCTTCCAGACAGATCGCTA	59.978	102	230	331	Cs4g06260	26499211	26503268	ATCGGGAACGGTAAAGAGGAGCG[GGAGGAGGAGGAGGA]GAATTGGTGTAGTTCGTCGGCCACGTCATCGATCGGGAGGAATAGCGATCTGTCTGGAAGATCA
CgSSR1491-4	CL4451.Contig1	GGA(3*5)	GATCGGGAACGGTAAAGAGG	60.817	ATTATCATCGCCATCATCATCAC	60.927	136	230	365	Cs4g06260	26499211	26503268	GATCGGGAACGGTAAAGAGGAGCG[GGAGGAGGAGGAGGA]GAATTGGTGTAGTTCGTCGGCCACGTCATCGATCGGGAGGAATAGCGATCTGTCTGGAAGATCAACAACGGACGGTGATGATGATGGCGATGATAAT
CgSSR1491-5	CL4451.Contig1	GGA(3*5)	ATCGGGAACGGTAAAGAGGAG	61.672	CTTCCAGACAGATCGCTATTCCT	61.093	98	230	327	Cs4g06260	26499211	26503268	ATCGGGAACGGTAAAGAGGAGCG[GGAGGAGGAGGAGGA]GAATTGGTGTAGTTCGTCGGCCACGTCATCGATCGGGAGGAATAGCGATCTGTCTGGAAG
CgSSR1502-1	CL4473.Contig1	AGA(3*5)	AAGAAGAAGAAAGGGCAGACAGT	59.943	AGCTCATAGTCATCCTCGTCAAG	59.921	103	574	676	Cs6g16540	26536784	26539482	AAGAAGAAGAAAGGGCAGACAGTGATGAGGAGAGAC[AGAAGAAGAAGAAGA]AAAGGAAGAAAAAGGAAGCTGAGGATGTCCTTGACGAGGATGACTATGAGCT
CgSSR1502-2	CL4473.Contig1	AGA(3*5)	AAGAAGAAGAAAGGGCAGACAGT	59.943	AAACTTTTTGCTCTCCTTTGGAC	60.153	152	574	725	Cs6g16540	26536784	26539482	AAGAAGAAGAAAGGGCAGACAGTGATGAGGAGAGAC[AGAAGAAGAAGAAGA]AAAGGAAGAAAAAGGAAGCTGAGGATGTCCTTGACGAGGATGACTATGAGCTCCTCCGTGACAACAATATTAATTACCGTCCAAAGGAGAGCAAAAAGTTT
CgSSR1503-1	CL4474.Contig1	AG(2*8)	TCAAGCATAGCATCTGACAAAAA	59.903	ATAAATATGCATCCCCTGGAAGT	59.955	90	1518	1607	Cs2g14150	26748643	26752066	TCAAGCATAGCATCTGACAAAAAGAGA[AGAGAGAGAGAGAGAG]TTGAGAGTGAGAATTGAAGAAGAAACTTCCAGGGGATGCATATTTAT
CgSSR1503-2	CL4474.Contig1	AG(2*8)	GTATACTGAAGAAGTGCACCCCA	60.419	ATAAATATGCATCCCCTGGAAGT	59.955	135	1518	1652	Cs2g14150	26748643	26752066	GTATACTGAAGAAGTGCACCCCATTTCTTCTTCCGGGGACTCCTATCAAGCATAGCATCTGACAAAAAGAGA[AGAGAGAGAGAGAGAG]TTGAGAGTGAGAATTGAAGAAGAAACTTCCAGGGGATGCATATTTAT
CgSSR1503-3	CL4474.Contig1	AG(2*8)	CCCAATGCGTATACTGAAGAAGT	59.573	ATAAATATGCATCCCCTGGAAGT	59.955	143	1518	1660	Cs2g14150	26748643	26752066	CCCAATGCGTATACTGAAGAAGTGCACCCCATTTCTTCTTCCGGGGACTCCTATCAAGCATAGCATCTGACAAAAAGAGA[AGAGAGAGAGAGAGAG]TTGAGAGTGAGAATTGAAGAAGAAACTTCCAGGGGATGCATATTTAT
CgSSR1503-4	CL4474.Contig1	AG(2*8)	CCTATCAAGCATAGCATCTGACA	59.397	ATAAATATGCATCCCCTGGAAGT	59.955	94	1518	1611	Cs2g14150	26748643	26752066	CCTATCAAGCATAGCATCTGACAAAAAGAGA[AGAGAGAGAGAGAGAG]TTGAGAGTGAGAATTGAAGAAGAAACTTCCAGGGGATGCATATTTAT
CgSSR1503-5	CL4474.Contig1	AG(2*8)	TCAAGCATAGCATCTGACAAAAA	59.903	TATAAATATGCATCCCCTGGAAG	59.247	91	1518	1608	Cs2g14150	26748643	26752066	TCAAGCATAGCATCTGACAAAAAGAGA[AGAGAGAGAGAGAGAG]TTGAGAGTGAGAATTGAAGAAGAAACTTCCAGGGGATGCATATTTATA
CgSSR1504-2	CL4476.Contig1	AGCTC(5*5)	TTTTCTCATCTGCTTCTTCAACG	60.881	CTCTCCCTGTCTGTTTCTTGCTA	60.061	81	206	286	Cs6g21830	26808046	26809455	TTTTCTCATCTGCTTCTTCAACGA[AGCTCAGCTCAGCTCAGCTCAGCTC]ACACGTATATAGCAAGAAACAGACAGGGAGAG
CgSSR1504-4	CL4476.Contig1	AGCTC(5*5)	CACGAAACCCAAAACTTCTCTCT	61.003	CTCTCCCTGTCTGTTTCTTGCTA	60.061	158	206	363	Cs6g21830	26808046	26809455	CACGAAACCCAAAACTTCTCTCTAAAAAATAATAATTGAAAAAAAAAAAAAATCAGAAACAAATTCTCATTTTGATTTTTTCTCATCTGCTTCTTCAACGA[AGCTCAGCTCAGCTCAGCTCAGCTC]ACACGTATATAGCAAGAAACAGACAGGGAGAG
CgSSR1504-5	CL4476.Contig1	AGCTC(5*5)	CGAAACCCAAAACTTCTCTCTAA	58.98	CTCTCCCTGTCTGTTTCTTGCTA	60.061	156	206	361	Cs6g21830	26808046	26809455	CGAAACCCAAAACTTCTCTCTAAAAAATAATAATTGAAAAAAAAAAAAAATCAGAAACAAATTCTCATTTTGATTTTTTCTCATCTGCTTCTTCAACGA[AGCTCAGCTCAGCTCAGCTCAGCTC]ACACGTATATAGCAAGAAACAGACAGGGAGAG
CgSSR1505-4	CL4478.Contig2	TCA(3*5)	CTTCCTTTTCCTCCAGTCAATTT	59.992	TCGTGATGATGATTATTATTGATG	56.646	143	207	349	Cs7g06110	27308399	27309300	CTTCCTTTTCCTCCAGTCAATTTCGGTTCTTCATCTTCATCAACATCAAAATTCAGTTTCATCTTCATAATCGTCATCACTCAGTATCCTCATCT[TCATCATCATCATCA]CGATTACATCATCAATAATAATCATCATCACGA
CgSSR1505-5	CL4478.Contig2	TCA(3*5)	CAATTTCTTCCTTTTCCTCCAGT	59.992	TCGTGATGATGATTATTATTGATG	56.646	149	207	355	Cs7g06110	27308399	27309300	CAATTTCTTCCTTTTCCTCCAGTCAATTTCGGTTCTTCATCTTCATCAACATCAAAATTCAGTTTCATCTTCATAATCGTCATCACTCAGTATCCTCATCT[TCATCATCATCATCA]CGATTACATCATCAATAATAATCATCATCACGA
CgSSR1509-1	CL4493.Contig2	ACC(3*5)	TTCGTATATCACCATCACCAACA	60.124	AAAGAGAAAGGAGGTGAGAATCG	60.241	128	484	611	Cs7g09790	27308399	27309300	TTCGTATATCACCATCACCAACACTTTCTTCACGATCATGTTCCATTGCCTTAACCCTTCTCTCGGATCTCAGTTGCGGATCCCTCGTT[ACCACCACCACCACC]ACGATTCTCACCTCCTTTCTCTTT
CgSSR1509-2	CL4493.Contig2	ACC(3*5)	ATCACCATCACCAACACTTTCTT	59.787	AAAGAGAAAGGAGGTGAGAATCG	60.241	121	484	604	Cs7g09790	27308399	27309300	ATCACCATCACCAACACTTTCTTCACGATCATGTTCCATTGCCTTAACCCTTCTCTCGGATCTCAGTTGCGGATCCCTCGTT[ACCACCACCACCACC]ACGATTCTCACCTCCTTTCTCTTT
CgSSR1509-3	CL4493.Contig2	ACC(3*5)	ACTTGCGATTCAAGTCTTTCGTA	60.302	AAAGAGAAAGGAGGTGAGAATCG	60.241	145	484	628	Cs7g09790	27308399	27309300	ACTTGCGATTCAAGTCTTTCGTATATCACCATCACCAACACTTTCTTCACGATCATGTTCCATTGCCTTAACCCTTCTCTCGGATCTCAGTTGCGGATCCCTCGTT[ACCACCACCACCACC]ACGATTCTCACCTCCTTTCTCTTT
CgSSR1509-4	CL4493.Contig2	ACC(3*5)	ACCATCACCAACACTTTCTTCAC	60.316	AAAGAGAAAGGAGGTGAGAATCG	60.241	118	484	601	Cs7g09790	27308399	27309300	ACCATCACCAACACTTTCTTCACGATCATGTTCCATTGCCTTAACCCTTCTCTCGGATCTCAGTTGCGGATCCCTCGTT[ACCACCACCACCACC]ACGATTCTCACCTCCTTTCTCTTT
CgSSR1509-5	CL4493.Contig2	ACC(3*5)	CTTTCTTCACGATCATGTTCCAT	60.366	AAAGAGAAAGGAGGTGAGAATCG	60.241	105	484	588	Cs7g09790	27308399	27309300	CTTTCTTCACGATCATGTTCCATTGCCTTAACCCTTCTCTCGGATCTCAGTTGCGGATCCCTCGTT[ACCACCACCACCACC]ACGATTCTCACCTCCTTTCTCTTT
CgSSR1520-1	CL4562.Contig1	GA(2*7)	GGCATTCAGGGATTAATTGTGTA	60.089	ACCTACAATTAGGGCACCTCTTC	59.914	123	1073	1195	Cs4g06770	27428553	27430267	GGCATTCAGGGATTAATTGTGTAGAGTTTCAAAAGTTGAATAAGGAT[GAGAGAGAGAGAGA]AGATATACTGTTGATGAAGGTGGCTCAAAAGGAGAAATGGAAGAGGTGCCCTAATTGTAGGT
CgSSR1520-2	CL4562.Contig1	GA(2*7)	GATTGTTTTGTGCTCAATGTCAG	59.668	ACCTACAATTAGGGCACCTCTTC	59.914	153	1073	1225	Cs4g06770	27428553	27430267	GATTGTTTTGTGCTCAATGTCAGGTTCCTTGGCATTCAGGGATTAATTGTGTAGAGTTTCAAAAGTTGAATAAGGAT[GAGAGAGAGAGAGA]AGATATACTGTTGATGAAGGTGGCTCAAAAGGAGAAATGGAAGAGGTGCCCTAATTGTAGGT
CgSSR1520-3	CL4562.Contig1	GA(2*7)	AGATTGTTTTGTGCTCAATGTCA	59.668	ACCTACAATTAGGGCACCTCTTC	59.914	154	1073	1226	Cs4g06770	27428553	27430267	AGATTGTTTTGTGCTCAATGTCAGGTTCCTTGGCATTCAGGGATTAATTGTGTAGAGTTTCAAAAGTTGAATAAGGAT[GAGAGAGAGAGAGA]AGATATACTGTTGATGAAGGTGGCTCAAAAGGAGAAATGGAAGAGGTGCCCTAATTGTAGGT
CgSSR1520-4	CL4562.Contig1	GA(2*7)	GGAGATTGTTTTGTGCTCAATGT	60.407	ACCTACAATTAGGGCACCTCTTC	59.914	156	1073	1228	Cs4g06770	27428553	27430267	GGAGATTGTTTTGTGCTCAATGTCAGGTTCCTTGGCATTCAGGGATTAATTGTGTAGAGTTTCAAAAGTTGAATAAGGAT[GAGAGAGAGAGAGA]AGATATACTGTTGATGAAGGTGGCTCAAAAGGAGAAATGGAAGAGGTGCCCTAATTGTAGGT
CgSSR1520-5	CL4562.Contig1	GA(2*7)	GGCATTCAGGGATTAATTGTGTA	60.089	ACCTCTTCCATTTCTCCTTTTGA	60.452	108	1073	1180	Cs4g06770	27428553	27430267	GGCATTCAGGGATTAATTGTGTAGAGTTTCAAAAGTTGAATAAGGAT[GAGAGAGAGAGAGA]AGATATACTGTTGATGAAGGTGGCTCAAAAGGAGAAATGGAAGAGGT
CgSSR1522-1	CL4576.Contig2	ATT(3*6)	GACAGCCAACAAACTGAATTCTC	60.165	GTTTTATTATGCTTCGGCTTTGA	59.67	123	151	273	Cs5g10180	28065409	28070797	GACAGCCAACAAACTGAATTCTCCTTTTTCTCTC[ATTATTATTATTATTATT]TTTCCTCCTCTAATTATTGAATTGGAAAGATTCATTCGCAATAACCAATCAAAGCCGAAGCATAATAAAAC
CgSSR1522-2	CL4576.Contig2	ATT(3*6)	GAAAACGCTTACTACAAAAGCGA	59.969	TTGATTGGTTATTGCGAATGAAT	60.546	133	151	283	Cs5g10180	28065409	28070797	GAAAACGCTTACTACAAAAGCGAGTTCGTGACAGCCAACAAACTGAATTCTCCTTTTTCTCTC[ATTATTATTATTATTATT]TTTCCTCCTCTAATTATTGAATTGGAAAGATTCATTCGCAATAACCAATCAA
CgSSR1522-3	CL4576.Contig2	ATT(3*6)	GACAGCCAACAAACTGAATTCTC	60.165	TTATTATGCTTCGGCTTTGATTG	60.442	120	151	270	Cs5g10180	28065409	28070797	GACAGCCAACAAACTGAATTCTCCTTTTTCTCTC[ATTATTATTATTATTATT]TTTCCTCCTCTAATTATTGAATTGGAAAGATTCATTCGCAATAACCAATCAAAGCCGAAGCATAATAA
CgSSR1522-4	CL4576.Contig2	ATT(3*6)	GACAGCCAACAAACTGAATTCTC	60.165	TGTTTTATTATGCTTCGGCTTTG	60.471	124	151	274	Cs5g10180	28065409	28070797	GACAGCCAACAAACTGAATTCTCCTTTTTCTCTC[ATTATTATTATTATTATT]TTTCCTCCTCTAATTATTGAATTGGAAAGATTCATTCGCAATAACCAATCAAAGCCGAAGCATAATAAAACA
CgSSR1522-5	CL4576.Contig2	ATT(3*6)	GAAAACGCTTACTACAAAAGCGA	59.969	GATTGGTTATTGCGAATGAATCT	59.373	131	151	281	Cs5g10180	28065409	28070797	GAAAACGCTTACTACAAAAGCGAGTTCGTGACAGCCAACAAACTGAATTCTCCTTTTTCTCTC[ATTATTATTATTATTATT]TTTCCTCCTCTAATTATTGAATTGGAAAGATTCATTCGCAATAACCAATC
CgSSR1530-1	CL4603.Contig3	CTG(3*5)	ATTTGAACTCTGTGATTGCTGGT	60.054	AATCAAGTTGAAAATGGCTCAGA	60.122	118	1707	1824	Cs4g20380	28117063	28119851	ATTTGAACTCTGTGATTGCTGGTTTGAAAGTGCGTGCTGCTGTGGGTTACTGTT[CTGCTGCTGCTGCTG]TTGTTGTTGCTGCTGTTGTTGATGCATCTGAGCCATTTTCAACTTGATT
CgSSR1530-2	CL4603.Contig3	CTG(3*5)	ATTTGAACTCTGTGATTGCTGGT	60.054	TGCTAATCAAGTTGAAAATGGCT	60.141	122	1707	1828	Cs4g20380	28117063	28119851	ATTTGAACTCTGTGATTGCTGGTTTGAAAGTGCGTGCTGCTGTGGGTTACTGTT[CTGCTGCTGCTGCTG]TTGTTGTTGCTGCTGTTGTTGATGCATCTGAGCCATTTTCAACTTGATTAGCA
CgSSR1530-3	CL4603.Contig3	CTG(3*5)	TGTGATTTGAACTCTGTGATTGC	60.169	AATCAAGTTGAAAATGGCTCAGA	60.122	122	1707	1828	Cs4g20380	28117063	28119851	TGTGATTTGAACTCTGTGATTGCTGGTTTGAAAGTGCGTGCTGCTGTGGGTTACTGTT[CTGCTGCTGCTGCTG]TTGTTGTTGCTGCTGTTGTTGATGCATCTGAGCCATTTTCAACTTGATT
CgSSR1530-4	CL4603.Contig3	CTG(3*5)	TGTGATTTGAACTCTGTGATTGC	60.169	TGCTAATCAAGTTGAAAATGGCT	60.141	126	1707	1832	Cs4g20380	28117063	28119851	TGTGATTTGAACTCTGTGATTGCTGGTTTGAAAGTGCGTGCTGCTGTGGGTTACTGTT[CTGCTGCTGCTGCTG]TTGTTGTTGCTGCTGTTGTTGATGCATCTGAGCCATTTTCAACTTGATTAGCA
CgSSR1530-5	CL4603.Contig3	CTG(3*5)	CCATTTTATCCTGTTGGTGAAGA	60.223	AATCAAGTTGAAAATGGCTCAGA	60.122	146	1707	1852	Cs4g20380	28117063	28119851	CCATTTTATCCTGTTGGTGAAGATTGTGATTTGAACTCTGTGATTGCTGGTTTGAAAGTGCGTGCTGCTGTGGGTTACTGTT[CTGCTGCTGCTGCTG]TTGTTGTTGCTGCTGTTGTTGATGCATCTGAGCCATTTTCAACTTGATT
CgSSR1533-1	CL4630.Contig1	AGA(3*5)	TTACAGGTCCGGAAGTAGAAGAA	59.313	ACCGAGAGAAGTGAAAAATGGAT	60.354	156	1949	2104	Cs2g17240	28308307	28309877	TTACAGGTCCGGAAGTAGAAGAAGGACCCGAACCCAAGACTCTGCCTTGGCCTTTGAATTTACC[AGAAGAAGAAGAAGA]CGATGATGATGATGAGACTTTCTTAAGGAACCCTTTCATCTTATCTTTCATATCATCCATTTTTCACTTCTCTCGGT
CgSSR1533-2	CL4630.Contig1	AGA(3*5)	TTTACAGGTCCGGAAGTAGAAGA	59.313	ACCGAGAGAAGTGAAAAATGGAT	60.354	157	1949	2105	Cs2g17240	28308307	28309877	TTTACAGGTCCGGAAGTAGAAGAAGGACCCGAACCCAAGACTCTGCCTTGGCCTTTGAATTTACC[AGAAGAAGAAGAAGA]CGATGATGATGATGAGACTTTCTTAAGGAACCCTTTCATCTTATCTTTCATATCATCCATTTTTCACTTCTCTCGGT
CgSSR1533-3	CL4630.Contig1	AGA(3*5)	AAGTAGAAGAAGGACCCGAACC	60.002	GATTCACCGAGAGAAGTGAAAAA	59.755	149	1949	2097	Cs2g17240	28308307	28309877	AAGTAGAAGAAGGACCCGAACCCAAGACTCTGCCTTGGCCTTTGAATTTACC[AGAAGAAGAAGAAGA]CGATGATGATGATGAGACTTTCTTAAGGAACCCTTTCATCTTATCTTTCATATCATCCATTTTTCACTTCTCTCGGTGAATC
CgSSR1533-4	CL4630.Contig1	AGA(3*5)	TACAGGTCCGGAAGTAGAAGAAG	58.967	GATTCACCGAGAGAAGTGAAAAA	59.755	160	1949	2108	Cs2g17240	28308307	28309877	TACAGGTCCGGAAGTAGAAGAAGGACCCGAACCCAAGACTCTGCCTTGGCCTTTGAATTTACC[AGAAGAAGAAGAAGA]CGATGATGATGATGAGACTTTCTTAAGGAACCCTTTCATCTTATCTTTCATATCATCCATTTTTCACTTCTCTCGGTGAATC
CgSSR1533-5	CL4630.Contig1	AGA(3*5)	TTACAGGTCCGGAAGTAGAAGAA	59.313	CGAGAGAAGTGAAAAATGGATGA	60.598	154	1949	2102	Cs2g17240	28308307	28309877	TTACAGGTCCGGAAGTAGAAGAAGGACCCGAACCCAAGACTCTGCCTTGGCCTTTGAATTTACC[AGAAGAAGAAGAAGA]CGATGATGATGATGAGACTTTCTTAAGGAACCCTTTCATCTTATCTTTCATATCATCCATTTTTCACTTCTCTCG
CgSSR1537-1	CL4648.Contig2	GGT(3*5)	AAGCGTATGAGGTTCTGAGTGAC	59.83	ACCGAAGAAGGATTGGAATATGT	60.089	134	241	374	Cs7g23510	28308307	28309877	AAGCGTATGAGGTTCTGAGTGACCCAGAGAAGCGTGAAATATATGATCAATACGGCGAGGATGCGCTTAAAGAGGGAATG[GGTGGTGGTGGTGGT]GCCCATGACCCATTCGACATATTCCAATCCTTCTTCGGT
CgSSR1537-2	CL4648.Contig2	GGT(3*5)	TTAAAGAGTTGGCACAAGCGTAT	60.192	ACCGAAGAAGGATTGGAATATGT	60.089	149	241	389	Cs7g23510	28308307	28309877	TTAAAGAGTTGGCACAAGCGTATGAGGTTCTGAGTGACCCAGAGAAGCGTGAAATATATGATCAATACGGCGAGGATGCGCTTAAAGAGGGAATG[GGTGGTGGTGGTGGT]GCCCATGACCCATTCGACATATTCCAATCCTTCTTCGGT
CgSSR1537-3	CL4648.Contig2	GGT(3*5)	TATATGATCAATACGGCGAGGAT	59.71	ACCGAAGAAGGATTGGAATATGT	60.089	95	241	335	Cs7g23510	28308307	28309877	TATATGATCAATACGGCGAGGATGCGCTTAAAGAGGGAATG[GGTGGTGGTGGTGGT]GCCCATGACCCATTCGACATATTCCAATCCTTCTTCGGT
CgSSR1537-4	CL4648.Contig2	GGT(3*5)	ATATATGATCAATACGGCGAGGA	59.71	ACCGAAGAAGGATTGGAATATGT	60.089	96	241	336	Cs7g23510	28308307	28309877	ATATATGATCAATACGGCGAGGATGCGCTTAAAGAGGGAATG[GGTGGTGGTGGTGGT]GCCCATGACCCATTCGACATATTCCAATCCTTCTTCGGT
CgSSR1537-5	CL4648.Contig2	GGT(3*5)	ACAAGCGTATGAGGTTCTGAGTG	60.725	ACCGAAGAAGGATTGGAATATGT	60.089	136	241	376	Cs7g23510	28308307	28309877	ACAAGCGTATGAGGTTCTGAGTGACCCAGAGAAGCGTGAAATATATGATCAATACGGCGAGGATGCGCTTAAAGAGGGAATG[GGTGGTGGTGGTGGT]GCCCATGACCCATTCGACATATTCCAATCCTTCTTCGGT
CgSSR1550-1	CL4698.Contig1	GTG(3*6)	GACAGTTCTCCAACCAAAATCAG	60.026	ATCAATCCTCAACAGAGATGCAG	60.645	140	244	383	Un	Un	Un	GACAGTTCTCCAACCAAAATCAGCTACTGCTACTGCGTCTCAGCTCCATCTCGACTA[GTGGTGGTGGTGGTGGTG]CGTCTCTGCTCTGCTTCGGCCATGGTGGATCGACTGATACTGCTGCATCTCTGTTGAGGATTGAT
CgSSR1550-2	CL4698.Contig1	GTG(3*6)	TCTTTCTCTCCGTGACAGTTCTC	60.045	ATCAATCCTCAACAGAGATGCAG	60.645	153	244	396	Un	Un	Un	TCTTTCTCTCCGTGACAGTTCTCCAACCAAAATCAGCTACTGCTACTGCGTCTCAGCTCCATCTCGACTA[GTGGTGGTGGTGGTGGTG]CGTCTCTGCTCTGCTTCGGCCATGGTGGATCGACTGATACTGCTGCATCTCTGTTGAGGATTGAT
CgSSR1550-3	CL4698.Contig1	GTG(3*6)	TCTCTTTCTCTCCGTGACAGTTC	60.045	ATCAATCCTCAACAGAGATGCAG	60.645	155	244	398	Un	Un	Un	TCTCTTTCTCTCCGTGACAGTTCTCCAACCAAAATCAGCTACTGCTACTGCGTCTCAGCTCCATCTCGACTA[GTGGTGGTGGTGGTGGTG]CGTCTCTGCTCTGCTTCGGCCATGGTGGATCGACTGATACTGCTGCATCTCTGTTGAGGATTGAT
CgSSR1550-4	CL4698.Contig1	GTG(3*6)	GTGACAGTTCTCCAACCAAAATC	59.899	ATCAATCCTCAACAGAGATGCAG	60.645	142	244	385	Un	Un	Un	GTGACAGTTCTCCAACCAAAATCAGCTACTGCTACTGCGTCTCAGCTCCATCTCGACTA[GTGGTGGTGGTGGTGGTG]CGTCTCTGCTCTGCTTCGGCCATGGTGGATCGACTGATACTGCTGCATCTCTGTTGAGGATTGAT
CgSSR1550-5	CL4698.Contig1	GTG(3*6)	GACAGTTCTCCAACCAAAATCAG	60.026	GAGATGCAGCAGTATCAGTCGAT	60.807	126	244	369	Un	Un	Un	GACAGTTCTCCAACCAAAATCAGCTACTGCTACTGCGTCTCAGCTCCATCTCGACTA[GTGGTGGTGGTGGTGGTG]CGTCTCTGCTCTGCTTCGGCCATGGTGGATCGACTGATACTGCTGCATCTC
CgSSR1553-1	CL4724.Contig1	CAC(3*5)	GTATTATTCAATGCTGGTGAGGC	59.883	GAAGTCAGCCATCTAGTGGAGAG	59.538	142	842	983	Cs5g23920	28480830	28488189	GTATTATTCAATGCTGGTGAGGCCAGGTCGGATGAGCCTACCGTGGCAAAAGACTCATGGCCTAGATAACAACCCTCAATTATATGGTCCT[CACCACCACCACCAC]CAGGAGAGCTCTGCTCTCCACTAGATGGCTGACTTC
CgSSR1553-2	CL4724.Contig1	CAC(3*5)	TGGTGTATTATTCAATGCTGGTG	59.772	GAAGTCAGCCATCTAGTGGAGAG	59.538	146	842	987	Cs5g23920	28480830	28488189	TGGTGTATTATTCAATGCTGGTGAGGCCAGGTCGGATGAGCCTACCGTGGCAAAAGACTCATGGCCTAGATAACAACCCTCAATTATATGGTCCT[CACCACCACCACCAC]CAGGAGAGCTCTGCTCTCCACTAGATGGCTGACTTC
CgSSR1553-3	CL4724.Contig1	CAC(3*5)	GCAAAAGACTCATGGCCTAGATA	59.771	TCTGGATAAATATGGGCTAGGTG	59.386	138	842	979	Cs5g23920	28480830	28488189	GCAAAAGACTCATGGCCTAGATAACAACCCTCAATTATATGGTCCT[CACCACCACCACCAC]CAGGAGAGCTCTGCTCTCCACTAGATGGCTGACTTCTAAGGGCAGTTGATCGAACACCTAGCCCATATTTATCCAGA
CgSSR1553-4	CL4724.Contig1	CAC(3*5)	ACTCATGGCCTAGATAACAACCC	60.603	GAAGTCAGCCATCTAGTGGAGAG	59.538	90	842	931	Cs5g23920	28480830	28488189	ACTCATGGCCTAGATAACAACCCTCAATTATATGGTCCT[CACCACCACCACCAC]CAGGAGAGCTCTGCTCTCCACTAGATGGCTGACTTC
CgSSR1553-5	CL4724.Contig1	CAC(3*5)	GTATTATTCAATGCTGGTGAGGC	59.883	AGTCAGCCATCTAGTGGAGAGC	60.045	140	842	981	Cs5g23920	28480830	28488189	GTATTATTCAATGCTGGTGAGGCCAGGTCGGATGAGCCTACCGTGGCAAAAGACTCATGGCCTAGATAACAACCCTCAATTATATGGTCCT[CACCACCACCACCAC]CAGGAGAGCTCTGCTCTCCACTAGATGGCTGACT
CgSSR1554-1	CL4732.Contig1	ATT(3*6)	AGTTGAAACGGAGTCTTCATCTG	59.803	CGCCGAGAAAAGTAATGAATGTA	60.482	114	5381	5494	Cs2g05540	28699496	28703265	AGTTGAAACGGAGTCTTCATCTGTCGTTTGGGCTTTCCTTGTTGACCTTCATTAGAATG[ATTATTATTATTATTATT]GACAACAAATTTTTTACATTCATTACTTTTCTCGGCG
CgSSR1554-2	CL4732.Contig1	ATT(3*6)	AGTTGAAACGGAGTCTTCATCTG	59.803	AGACGCCGAGAAAAGTAATGAAT	60.485	117	5381	5497	Cs2g05540	28699496	28703265	AGTTGAAACGGAGTCTTCATCTGTCGTTTGGGCTTTCCTTGTTGACCTTCATTAGAATG[ATTATTATTATTATTATT]GACAACAAATTTTTTACATTCATTACTTTTCTCGGCGTCT
CgSSR1554-3	CL4732.Contig1	ATT(3*6)	AGTTGAAACGGAGTCTTCATCTG	59.803	ATTCAGACGCCGAGAAAAGTAAT	60.485	121	5381	5501	Cs2g05540	28699496	28703265	AGTTGAAACGGAGTCTTCATCTGTCGTTTGGGCTTTCCTTGTTGACCTTCATTAGAATG[ATTATTATTATTATTATT]GACAACAAATTTTTTACATTCATTACTTTTCTCGGCGTCTGAAT
CgSSR1554-4	CL4732.Contig1	ATT(3*6)	GTTGAAACGGAGTCTTCATCTGT	59.674	CGCCGAGAAAAGTAATGAATGTA	60.482	113	5381	5493	Cs2g05540	28699496	28703265	GTTGAAACGGAGTCTTCATCTGTCGTTTGGGCTTTCCTTGTTGACCTTCATTAGAATG[ATTATTATTATTATTATT]GACAACAAATTTTTTACATTCATTACTTTTCTCGGCG
CgSSR1554-5	CL4732.Contig1	ATT(3*6)	GTTGAAACGGAGTCTTCATCTGT	59.674	AGACGCCGAGAAAAGTAATGAAT	60.485	116	5381	5496	Cs2g05540	28699496	28703265	GTTGAAACGGAGTCTTCATCTGTCGTTTGGGCTTTCCTTGTTGACCTTCATTAGAATG[ATTATTATTATTATTATT]GACAACAAATTTTTTACATTCATTACTTTTCTCGGCGTCT
CgSSR1561-1	CL4756.Contig1	CAG(3*6)	ATATATGTGTGCAGACAGTGGCA	60.464	TCCTCCATTAGCCAATTTCTTTT	60.302	136	231	366	Cs1g24030	182368	184048	ATATATGTGTGCAGACAGTGGCAATCTTATGGCAGTTGCCCAACAAGTCATCAAACAAAAACAAGAACAAGAAAAACAA[CAGCAGCAGCAGCAGCAG]CGGATGAAAGAGAAATAAAAGAAATTGGCTAATGGAGGA
CgSSR1561-2	CL4756.Contig1	CAG(3*6)	CATATATGTGTGCAGACAGTGGC	60.464	TCCTCCATTAGCCAATTTCTTTT	60.302	137	231	367	Cs1g24030	182368	184048	CATATATGTGTGCAGACAGTGGCAATCTTATGGCAGTTGCCCAACAAGTCATCAAACAAAAACAAGAACAAGAAAAACAA[CAGCAGCAGCAGCAGCAG]CGGATGAAAGAGAAATAAAAGAAATTGGCTAATGGAGGA
CgSSR1561-3	CL4756.Contig1	CAG(3*6)	GCATATATGTGTGCAGACAGTGG	60.464	TCCTCCATTAGCCAATTTCTTTT	60.302	138	231	368	Cs1g24030	182368	184048	GCATATATGTGTGCAGACAGTGGCAATCTTATGGCAGTTGCCCAACAAGTCATCAAACAAAAACAAGAACAAGAAAAACAA[CAGCAGCAGCAGCAGCAG]CGGATGAAAGAGAAATAAAAGAAATTGGCTAATGGAGGA
CgSSR1561-4	CL4756.Contig1	CAG(3*6)	GAGAATGGCATATATGTGTGCAG	59.515	TCCTCCATTAGCCAATTTCTTTT	60.302	145	231	375	Cs1g24030	182368	184048	GAGAATGGCATATATGTGTGCAGACAGTGGCAATCTTATGGCAGTTGCCCAACAAGTCATCAAACAAAAACAAGAACAAGAAAAACAA[CAGCAGCAGCAGCAGCAG]CGGATGAAAGAGAAATAAAAGAAATTGGCTAATGGAGGA
CgSSR1561-5	CL4756.Contig1	CAG(3*6)	ATATATGTGTGCAGACAGTGGCA	60.464	ATCCTCCATTAGCCAATTTCTTT	59.4	137	231	367	Cs1g24030	182368	184048	ATATATGTGTGCAGACAGTGGCAATCTTATGGCAGTTGCCCAACAAGTCATCAAACAAAAACAAGAACAAGAAAAACAA[CAGCAGCAGCAGCAGCAG]CGGATGAAAGAGAAATAAAAGAAATTGGCTAATGGAGGAT
CgSSR1563-1	CL4756.Contig2	CAG(3*6)	CAAATAATGGAGGAGAAGTGTGG	59.879	GGGACTGTGTGAGTGATTGTAAA	59.018	155	231	385	Cs3g17560	360933	364522	CAAATAATGGAGGAGAAGTGTGGAGAGCCATTGGATATTGCAGTGCAGCAGCAGCAACAA[CAGCAGCAGCAGCAGCAG]CGGATGAAAGAGAAATAAAAGAAATTGGCTAATGGAGGATCCCAATGCTCACTATTTACAATCACTCACACAGTCCC
CgSSR1563-2	CL4756.Contig2	CAG(3*6)	CCAAATAATGGAGGAGAAGTGTG	59.879	GGGACTGTGTGAGTGATTGTAAA	59.018	156	231	386	Cs3g17560	360933	364522	CCAAATAATGGAGGAGAAGTGTGGAGAGCCATTGGATATTGCAGTGCAGCAGCAGCAACAA[CAGCAGCAGCAGCAGCAG]CGGATGAAAGAGAAATAAAAGAAATTGGCTAATGGAGGATCCCAATGCTCACTATTTACAATCACTCACACAGTCCC
CgSSR1563-3	CL4756.Contig2	CAG(3*6)	TAATGGAGGAGAAGTGTGGAGAG	59.759	GGGACTGTGTGAGTGATTGTAAA	59.018	151	231	381	Cs3g17560	360933	364522	TAATGGAGGAGAAGTGTGGAGAGCCATTGGATATTGCAGTGCAGCAGCAGCAACAA[CAGCAGCAGCAGCAGCAG]CGGATGAAAGAGAAATAAAAGAAATTGGCTAATGGAGGATCCCAATGCTCACTATTTACAATCACTCACACAGTCCC
CgSSR1563-4	CL4756.Contig2	CAG(3*6)	AAAAGACAAAAGCTCGCAAAAG	60.056	GATCCTCCATTAGCCAATTTCTT	59.833	150	231	380	Cs3g17560	360933	364522	AAAAGACAAAAGCTCGCAAAAGGGAAAACCCCAAATAATGGAGGAGAAGTGTGGAGAGCCATTGGATATTGCAGTGCAGCAGCAGCAACAA[CAGCAGCAGCAGCAGCAG]CGGATGAAAGAGAAATAAAAGAAATTGGCTAATGGAGGATC
CgSSR1563-5	CL4756.Contig2	CAG(3*6)	CAAATAATGGAGGAGAAGTGTGG	59.879	GGGGACTGTGTGAGTGATTGTA	59.891	156	231	386	Cs3g17560	360933	364522	CAAATAATGGAGGAGAAGTGTGGAGAGCCATTGGATATTGCAGTGCAGCAGCAGCAACAA[CAGCAGCAGCAGCAGCAG]CGGATGAAAGAGAAATAAAAGAAATTGGCTAATGGAGGATCCCAATGCTCACTATTTACAATCACTCACACAGTCCCC
CgSSR1567-1	CL4778.Contig1	TTG(3*5)	AAGTGATGCCACAAGTAGTAGCC	59.73	TGGCTTATCAATAACAATGAGCA	59.637	143	280	422	Cs5g10760	387671	396846	AAGTGATGCCACAAGTAGTAGCCGAAATAGAGAGCCTGCTGCTGCCA[TTGTTGTTGTTGTTG]TAGTTGTTAAATTTAGGTTTGTTTCGATACAGTATTTATGATGAAATCAATAACTGTCTGCTCATTGTTATTGATAAGCCA
CgSSR1567-2	CL4778.Contig1	TTG(3*5)	AAACACAAGTGATGCCACAAGTA	59.593	TGGCTTATCAATAACAATGAGCA	59.637	149	280	428	Cs5g10760	387671	396846	AAACACAAGTGATGCCACAAGTAGTAGCCGAAATAGAGAGCCTGCTGCTGCCA[TTGTTGTTGTTGTTG]TAGTTGTTAAATTTAGGTTTGTTTCGATACAGTATTTATGATGAAATCAATAACTGTCTGCTCATTGTTATTGATAAGCCA
CgSSR1567-3	CL4778.Contig1	TTG(3*5)	AGGTGAGAAAACACAAGTGATGC	60.583	TGGCTTATCAATAACAATGAGCA	59.637	157	280	436	Cs5g10760	387671	396846	AGGTGAGAAAACACAAGTGATGCCACAAGTAGTAGCCGAAATAGAGAGCCTGCTGCTGCCA[TTGTTGTTGTTGTTG]TAGTTGTTAAATTTAGGTTTGTTTCGATACAGTATTTATGATGAAATCAATAACTGTCTGCTCATTGTTATTGATAAGCCA
CgSSR1567-4	CL4778.Contig1	TTG(3*5)	GCCACAAGTAGTAGCCGAAATAG	59.382	TGGCTTATCAATAACAATGAGCA	59.637	136	280	415	Cs5g10760	387671	396846	GCCACAAGTAGTAGCCGAAATAGAGAGCCTGCTGCTGCCA[TTGTTGTTGTTGTTG]TAGTTGTTAAATTTAGGTTTGTTTCGATACAGTATTTATGATGAAATCAATAACTGTCTGCTCATTGTTATTGATAAGCCA
CgSSR1567-5	CL4778.Contig1	TTG(3*5)	TAGTAGCCGAAATAGAGAGCCTG	59.236	TGGCTTATCAATAACAATGAGCA	59.637	128	280	407	Cs5g10760	387671	396846	TAGTAGCCGAAATAGAGAGCCTGCTGCTGCCA[TTGTTGTTGTTGTTG]TAGTTGTTAAATTTAGGTTTGTTTCGATACAGTATTTATGATGAAATCAATAACTGTCTGCTCATTGTTATTGATAAGCCA
CgSSR1570-1	CL4824.Contig1	GAT(3*5)	TACCCATTACAGGAAGCAATGAT	59.75	ATTTTCATTTTCCTCGTTGTTGA	59.871	159	2758	2916	Cs2g02690	387671	396846	TACCCATTACAGGAAGCAATGATGAAAGACACCTTGGAACGTGCAAGGGAACCGAACCTTAACTTGAAAGGTTATCTTCGAAATGCATATATTCATCCCGTCTTTAAAGGTGAA[GATGATGATGATGAT]GCACTTTTCAACAACGAGGAAAATGAAAAT
CgSSR1570-2	CL4824.Contig1	GAT(3*5)	ATACCCATTACAGGAAGCAATGA	59.75	ATTTTCATTTTCCTCGTTGTTGA	59.871	160	2758	2917	Cs2g02690	387671	396846	ATACCCATTACAGGAAGCAATGATGAAAGACACCTTGGAACGTGCAAGGGAACCGAACCTTAACTTGAAAGGTTATCTTCGAAATGCATATATTCATCCCGTCTTTAAAGGTGAA[GATGATGATGATGAT]GCACTTTTCAACAACGAGGAAAATGAAAAT
CgSSR1570-3	CL4824.Contig1	GAT(3*5)	GAAGCAATGATGAAAGACACCTT	59.65	ATTTTCATTTTCCTCGTTGTTGA	59.871	147	2758	2904	Cs2g02690	387671	396846	GAAGCAATGATGAAAGACACCTTGGAACGTGCAAGGGAACCGAACCTTAACTTGAAAGGTTATCTTCGAAATGCATATATTCATCCCGTCTTTAAAGGTGAA[GATGATGATGATGAT]GCACTTTTCAACAACGAGGAAAATGAAAAT
CgSSR1570-4	CL4824.Contig1	GAT(3*5)	TTGAAAGGTTATCTTCGAAATGC	59.637	ATTTTCATTTTCCTCGTTGTTGA	59.871	96	2758	2853	Cs2g02690	387671	396846	TTGAAAGGTTATCTTCGAAATGCATATATTCATCCCGTCTTTAAAGGTGAA[GATGATGATGATGAT]GCACTTTTCAACAACGAGGAAAATGAAAAT
CgSSR1570-5	CL4824.Contig1	GAT(3*5)	GAACCGAACCTTAACTTGAAAGG	60.369	ATTTTCATTTTCCTCGTTGTTGA	59.871	111	2758	2868	Cs2g02690	387671	396846	GAACCGAACCTTAACTTGAAAGGTTATCTTCGAAATGCATATATTCATCCCGTCTTTAAAGGTGAA[GATGATGATGATGAT]GCACTTTTCAACAACGAGGAAAATGAAAAT
CgSSR1572-1	CL4833.Contig2	AT(2*7)	GACCAACAGCCTATGTGCTAGAT	59.693	ATGAATTTTGAATATCAGGGCAA	59.705	159	208	366	Un	Un	Un	GACCAACAGCCTATGTGCTAGATGTACTAACCATGCAGATCACAATCACATGTCTATGTCAACACAAACTTATTTAC[ATATATATATATAT]CACTCCAGTACTGTACTTGCTGGCAACGGAATGTGAAACCGAAATTTGCCCTGATATTCAAAATTCAT
CgSSR1572-2	CL4833.Contig2	AT(2*7)	CTAACCATGCAGATCACAATCAC	59.513	ATGAATTTTGAATATCAGGGCAA	59.705	133	208	340	Un	Un	Un	CTAACCATGCAGATCACAATCACATGTCTATGTCAACACAAACTTATTTAC[ATATATATATATAT]CACTCCAGTACTGTACTTGCTGGCAACGGAATGTGAAACCGAAATTTGCCCTGATATTCAAAATTCAT
CgSSR1572-3	CL4833.Contig2	AT(2*7)	ATGCAGATCACAATCACATGTCT	59.497	ATGAATTTTGAATATCAGGGCAA	59.705	127	208	334	Un	Un	Un	ATGCAGATCACAATCACATGTCTATGTCAACACAAACTTATTTAC[ATATATATATATAT]CACTCCAGTACTGTACTTGCTGGCAACGGAATGTGAAACCGAAATTTGCCCTGATATTCAAAATTCAT
CgSSR1572-4	CL4833.Contig2	AT(2*7)	CCAACAGCCTATGTGCTAGATGT	60.567	ATGAATTTTGAATATCAGGGCAA	59.705	157	208	364	Un	Un	Un	CCAACAGCCTATGTGCTAGATGTACTAACCATGCAGATCACAATCACATGTCTATGTCAACACAAACTTATTTAC[ATATATATATATAT]CACTCCAGTACTGTACTTGCTGGCAACGGAATGTGAAACCGAAATTTGCCCTGATATTCAAAATTCAT
CgSSR1572-5	CL4833.Contig2	AT(2*7)	GACCAACAGCCTATGTGCTAGAT	59.693	TGAATTTTGAATATCAGGGCAAA	60.641	158	208	365	Un	Un	Un	GACCAACAGCCTATGTGCTAGATGTACTAACCATGCAGATCACAATCACATGTCTATGTCAACACAAACTTATTTAC[ATATATATATATAT]CACTCCAGTACTGTACTTGCTGGCAACGGAATGTGAAACCGAAATTTGCCCTGATATTCAAAATTCA
CgSSR1581-1	CL4869.Contig1	CCA(3*8)	TACTACTCCTCCACCAATTCCAA	59.879	CCTTGACAACTTGTTCTTCTGCT	59.971	158	792	949	Cs7g30370	401267	402411	TACTACTCCTCCACCAATTCCAACTGAACCCATGGAAGTTTCAGATCCTGTTTCC[CCACCACCACCACCACCACCACCA]GCAGCCAAAGAAGAGGAGAAAGCACCTGAAGCGCCCCCAAAAGAAAAAGAAGCAGCAGCAGAAGAACAAGTTGTCAAGG
CgSSR1581-2	CL4869.Contig1	CCA(3*8)	CCTACTACTCCTCCACCAATTCC	60.241	CCTTGACAACTTGTTCTTCTGCT	59.971	160	792	951	Cs7g30370	401267	402411	CCTACTACTCCTCCACCAATTCCAACTGAACCCATGGAAGTTTCAGATCCTGTTTCC[CCACCACCACCACCACCACCACCA]GCAGCCAAAGAAGAGGAGAAAGCACCTGAAGCGCCCCCAAAAGAAAAAGAAGCAGCAGCAGAAGAACAAGTTGTCAAGG
CgSSR1581-3	CL4869.Contig1	CCA(3*8)	CTACTACTCCTCCACCAATTCCA	59.53	CCTTGACAACTTGTTCTTCTGCT	59.971	159	792	950	Cs7g30370	401267	402411	CTACTACTCCTCCACCAATTCCAACTGAACCCATGGAAGTTTCAGATCCTGTTTCC[CCACCACCACCACCACCACCACCA]GCAGCCAAAGAAGAGGAGAAAGCACCTGAAGCGCCCCCAAAAGAAAAAGAAGCAGCAGCAGAAGAACAAGTTGTCAAGG
CgSSR1581-4	CL4869.Contig1	CCA(3*8)	CATGGAAGTTTCAGATCCTGTTT	59.513	CCTTGACAACTTGTTCTTCTGCT	59.971	128	792	919	Cs7g30370	401267	402411	CATGGAAGTTTCAGATCCTGTTTCC[CCACCACCACCACCACCACCACCA]GCAGCCAAAGAAGAGGAGAAAGCACCTGAAGCGCCCCCAAAAGAAAAAGAAGCAGCAGCAGAAGAACAAGTTGTCAAGG
CgSSR1581-5	CL4869.Contig1	CCA(3*8)	TTCACCTACTACTCCTCCACCAA	60.04	CTTCAGGTGCTTTCTCCTCTTCT	60.533	116	792	907	Cs7g30370	401267	402411	TTCACCTACTACTCCTCCACCAATTCCAACTGAACCCATGGAAGTTTCAGATCCTGTTTCC[CCACCACCACCACCACCACCACCA]GCAGCCAAAGAAGAGGAGAAAGCACCTGAAG
CgSSR1582-3	CL4869.Contig2	CCA(3*8)	GTTAAGAGCTCACACAGGCTACG	60.489	CTTCAGGTGCTTTCTCCTCTTCT	60.533	150	233	382	Cs2g05530	405914	410616	GTTAAGAGCTCACACAGGCTACGAAAACCACATTTGTTTCTCTCTCAAAAGTAGCCACAGCGGTGACACGATGGAGTCGCGAGTGCTGTCACGCG[CCACCACCACCACCACCACCACCA]GCAGCCAAAGAAGAGGAGAAAGCACCTGAAG
CgSSR1582-4	CL4869.Contig2	CCA(3*8)	CGTTAAGAGCTCACACAGGCTAC	60.489	CTTCAGGTGCTTTCTCCTCTTCT	60.533	151	233	383	Cs2g05530	405914	410616	CGTTAAGAGCTCACACAGGCTACGAAAACCACATTTGTTTCTCTCTCAAAAGTAGCCACAGCGGTGACACGATGGAGTCGCGAGTGCTGTCACGCG[CCACCACCACCACCACCACCACCA]GCAGCCAAAGAAGAGGAGAAAGCACCTGAAG
CgSSR1585-1	CL4869.Contig3	CCA(3*8)	ACTGAAGCAGCTTATTCAAGACG	60.089	CCTTGACAACTTGTTCTTCTGCT	59.971	155	587	741	Cs3g22850	448750	454004	ACTGAAGCAGCTTATTCAAGACGCGCTTAACAAGCACGAGTTCACCGCCCCG[CCACCACCACCACCACCACCACCA]GCAGCCAAAGAAGAGGAGAAAGCACCTGAAGCGCCCCCAAAAGAAAAAGAAGCAGCAGCAGAAGAACAAGTTGTCAAGG
CgSSR1585-2	CL4869.Contig3	CCA(3*8)	ACTGAAGCAGCTTATTCAAGACG	60.089	CTTCAGGTGCTTTCTCCTCTTCT	60.533	107	587	693	Cs3g22850	448750	454004	ACTGAAGCAGCTTATTCAAGACGCGCTTAACAAGCACGAGTTCACCGCCCCG[CCACCACCACCACCACCACCACCA]GCAGCCAAAGAAGAGGAGAAAGCACCTGAAG
CgSSR1585-3	CL4869.Contig3	CCA(3*8)	AAGCTCTTGATGAACTGAAGCAG	60.199	CTTCAGGTGCTTTCTCCTCTTCT	60.533	120	587	706	Cs3g22850	448750	454004	AAGCTCTTGATGAACTGAAGCAGCTTATTCAAGACGCGCTTAACAAGCACGAGTTCACCGCCCCG[CCACCACCACCACCACCACCACCA]GCAGCCAAAGAAGAGGAGAAAGCACCTGAAG
CgSSR1585-4	CL4869.Contig3	CCA(3*8)	GAAAGCTCTTGATGAACTGAAGC	59.672	CTTCAGGTGCTTTCTCCTCTTCT	60.533	122	587	708	Cs3g22850	448750	454004	GAAAGCTCTTGATGAACTGAAGCAGCTTATTCAAGACGCGCTTAACAAGCACGAGTTCACCGCCCCG[CCACCACCACCACCACCACCACCA]GCAGCCAAAGAAGAGGAGAAAGCACCTGAAG
CgSSR1585-5	CL4869.Contig3	CCA(3*8)	ACTGAAGCAGCTTATTCAAGACG	60.089	CTTGACAACTTGTTCTTCTGCTG	59.223	154	587	740	Cs3g22850	448750	454004	ACTGAAGCAGCTTATTCAAGACGCGCTTAACAAGCACGAGTTCACCGCCCCG[CCACCACCACCACCACCACCACCA]GCAGCCAAAGAAGAGGAGAAAGCACCTGAAGCGCCCCCAAAAGAAAAAGAAGCAGCAGCAGAAGAACAAGTTGTCAAG
CgSSR1586-1	CL4870.Contig1	AT(2*6)	AACATTTCAAGGCGTCATCTTTA	60.017	ACACTATTATGATTCGCAATCGG	60.233	136	1569	1704	Cs4g17710	464555	466861	AACATTTCAAGGCGTCATCTTTATTCCCATCCATGATGAAAATTGAAAAACCACACAAGAACAAATAACA[ATATATATATAT]AAATATCACAAACCCTAATCCTAATTTATTGCCGATTGCGAATCATAATAGTGT
CgSSR1586-2	CL4870.Contig1	AT(2*6)	GTCATCTTTATTCCCATCCATGA	60.034	ACACTATTATGATTCGCAATCGG	60.233	123	1569	1691	Cs4g17710	464555	466861	GTCATCTTTATTCCCATCCATGATGAAAATTGAAAAACCACACAAGAACAAATAACA[ATATATATATAT]AAATATCACAAACCCTAATCCTAATTTATTGCCGATTGCGAATCATAATAGTGT
CgSSR1586-3	CL4870.Contig1	AT(2*6)	TCCATGATGAAAATTGAAAAACC	60.049	ACACTATTATGATTCGCAATCGG	60.233	107	1569	1675	Cs4g17710	464555	466861	TCCATGATGAAAATTGAAAAACCACACAAGAACAAATAACA[ATATATATATAT]AAATATCACAAACCCTAATCCTAATTTATTGCCGATTGCGAATCATAATAGTGT
CgSSR1586-4	CL4870.Contig1	AT(2*6)	TCCATGATGAAAATTGAAAAACC	60.049	GAACCCCTCAAATTCAAATTCTT	59.725	150	1569	1718	Cs4g17710	464555	466861	TCCATGATGAAAATTGAAAAACCACACAAGAACAAATAACA[ATATATATATAT]AAATATCACAAACCCTAATCCTAATTTATTGCCGATTGCGAATCATAATAGTGTTAATATAATGGATCTGACATAAGAATTTGAATTTGAGGGGTTC
CgSSR1586-5	CL4870.Contig1	AT(2*6)	AACATTTCAAGGCGTCATCTTTA	60.017	CGGCAATAAATTAGGATTAGGGT	59.649	116	1569	1684	Cs4g17710	464555	466861	AACATTTCAAGGCGTCATCTTTATTCCCATCCATGATGAAAATTGAAAAACCACACAAGAACAAATAACA[ATATATATATAT]AAATATCACAAACCCTAATCCTAATTTATTGCCG
CgSSR1587-1	CL4872.Contig2	TC(2*10)	TCTCACTTCTCTCCTTTGACCAG	60.038	AAAATGGTCTGCACAGTAATTGG	60.282	122	258	379	Cs5g04180	497671	503947	TCTCACTTCTCTCCTTTGACCAGCTGTCTTGCAAAACCCTGTCCTCCCCCAAAAACCCTTCGACG[TCTCTCTCTCTCTCTCTCTC]GCCGATTAGCGGCGCCAATTACTGTGCAGACCATTTT
CgSSR1587-2	CL4872.Contig2	TC(2*10)	TTGGGTGCTCTCTGTAAGTTCTC	59.936	AAAATGGTCTGCACAGTAATTGG	60.282	157	258	414	Cs5g04180	497671	503947	TTGGGTGCTCTCTGTAAGTTCTCCCCCAAATTTCTTCTCACTTCTCTCCTTTGACCAGCTGTCTTGCAAAACCCTGTCCTCCCCCAAAAACCCTTCGACG[TCTCTCTCTCTCTCTCTCTC]GCCGATTAGCGGCGCCAATTACTGTGCAGACCATTTT
CgSSR1587-3	CL4872.Contig2	TC(2*10)	TAAGTTCTCCCCCAAATTTCTTC	59.842	AAAATGGTCTGCACAGTAATTGG	60.282	143	258	400	Cs5g04180	497671	503947	TAAGTTCTCCCCCAAATTTCTTCTCACTTCTCTCCTTTGACCAGCTGTCTTGCAAAACCCTGTCCTCCCCCAAAAACCCTTCGACG[TCTCTCTCTCTCTCTCTCTC]GCCGATTAGCGGCGCCAATTACTGTGCAGACCATTTT
CgSSR1587-4	CL4872.Contig2	TC(2*10)	TTCTCACTTCTCTCCTTTGACCA	60.401	AAAATGGTCTGCACAGTAATTGG	60.282	123	258	380	Cs5g04180	497671	503947	TTCTCACTTCTCTCCTTTGACCAGCTGTCTTGCAAAACCCTGTCCTCCCCCAAAAACCCTTCGACG[TCTCTCTCTCTCTCTCTCTC]GCCGATTAGCGGCGCCAATTACTGTGCAGACCATTTT
CgSSR1587-5	CL4872.Contig2	TC(2*10)	CCCCAAATTTCTTCTCACTTCTC	60.452	AAAATGGTCTGCACAGTAATTGG	60.282	134	258	391	Cs5g04180	497671	503947	CCCCAAATTTCTTCTCACTTCTCTCCTTTGACCAGCTGTCTTGCAAAACCCTGTCCTCCCCCAAAAACCCTTCGACG[TCTCTCTCTCTCTCTCTCTC]GCCGATTAGCGGCGCCAATTACTGTGCAGACCATTTT
CgSSR1599-1	CL4951.Contig2	AGA(3*5)	TTAAAATCCGAAACTTGAAATGG	59.404	AGAAAACGAAGGGTTCAAAAGAC	60.031	152	183	334	Cs8g02930	760923	762398	TTAAAATCCGAAACTTGAAATGGGAAGCAAGAAG[AGAAGAAGAAGAAGA]GAGGAGCGACCCACGATTCACCCCAAAAACAAGTACTCCGAGAACCCGCCCGATTTCGCTCTGTTGGCTTCTCTTTACCCGTCTTTTGAACCCTTCGTTTTCT
CgSSR1599-2	CL4951.Contig2	AGA(3*5)	TTAAAATCCGAAACTTGAAATGG	59.404	GGGTTCTCGGAGTACTTGTTTTT	59.928	96	183	278	Cs8g02930	760923	762398	TTAAAATCCGAAACTTGAAATGGGAAGCAAGAAG[AGAAGAAGAAGAAGA]GAGGAGCGACCCACGATTCACCCCAAAAACAAGTACTCCGAGAACCC
CgSSR1599-3	CL4951.Contig2	AGA(3*5)	TCGAGAAATTCTTTCCGTTTAGG	60.889	GGGTTCTCGGAGTACTTGTTTTT	59.928	122	183	304	Cs8g02930	760923	762398	TCGAGAAATTCTTTCCGTTTAGGGTTTTAAAATCCGAAACTTGAAATGGGAAGCAAGAAG[AGAAGAAGAAGAAGA]GAGGAGCGACCCACGATTCACCCCAAAAACAAGTACTCCGAGAACCC
CgSSR1599-4	CL4951.Contig2	AGA(3*5)	AACTTGAAATGGGAAGCAAGAAG	60.95	AGAAAACGAAGGGTTCAAAAGAC	60.031	141	183	323	Cs8g02930	760923	762398	AACTTGAAATGGGAAGCAAGAAG[AGAAGAAGAAGAAGA]GAGGAGCGACCCACGATTCACCCCAAAAACAAGTACTCCGAGAACCCGCCCGATTTCGCTCTGTTGGCTTCTCTTTACCCGTCTTTTGAACCCTTCGTTTTCT
CgSSR1599-5	CL4951.Contig2	AGA(3*5)	GAGAAATTCTTTCCGTTTAGGGT	59.092	GGGTTCTCGGAGTACTTGTTTTT	59.928	120	183	302	Cs8g02930	760923	762398	GAGAAATTCTTTCCGTTTAGGGTTTTAAAATCCGAAACTTGAAATGGGAAGCAAGAAG[AGAAGAAGAAGAAGA]GAGGAGCGACCCACGATTCACCCCAAAAACAAGTACTCCGAGAACCC
CgSSR1600-1	CL4966.Contig2	AG(2*6)	AGCAAAATCCCTCATTCAAATTC	60.643	CAAAACGACTTTCTTTCTTCTTTTTC	60.181	134	298	431	Cs1g13440	819535	821417	AGCAAAATCCCTCATTCAAATTCGAATTCGCTAGGGTGTCGAGTCCGACATAAAACCAAGATAGGTAT[AGAGAGAGAGAG]CGTTAAGTTTCTAATTTGTTACCAAAAAGAAAAAGAAGAAAGAAAGTCGTTTTG
CgSSR1600-2	CL4966.Contig2	AG(2*6)	AGCAAAATCCCTCATTCAAATTC	60.643	CAAAACGACTTTCTTTCTTCTTTTT	58.704	134	298	431	Cs1g13440	819535	821417	AGCAAAATCCCTCATTCAAATTCGAATTCGCTAGGGTGTCGAGTCCGACATAAAACCAAGATAGGTAT[AGAGAGAGAGAG]CGTTAAGTTTCTAATTTGTTACCAAAAAGAAAAAGAAGAAAGAAAGTCGTTTTG
CgSSR1600-3	CL4966.Contig2	AG(2*6)	AGCAAAATCCCTCATTCAAATTC	60.643	TTTCTTTCTTCTTTTTCTTTTTGG	57.53	125	298	422	Cs1g13440	819535	821417	AGCAAAATCCCTCATTCAAATTCGAATTCGCTAGGGTGTCGAGTCCGACATAAAACCAAGATAGGTAT[AGAGAGAGAGAG]CGTTAAGTTTCTAATTTGTTACCAAAAAGAAAAAGAAGAAAGAAA
CgSSR1600-4	CL4966.Contig2	AG(2*6)	AGCAAAATCCCTCATTCAAATTC	60.643	CAAAACGACTTTCTTTCTTCTTTT	57.525	134	298	431	Cs1g13440	819535	821417	AGCAAAATCCCTCATTCAAATTCGAATTCGCTAGGGTGTCGAGTCCGACATAAAACCAAGATAGGTAT[AGAGAGAGAGAG]CGTTAAGTTTCTAATTTGTTACCAAAAAGAAAAAGAAGAAAGAAAGTCGTTTTG
CgSSR1600-5	CL4966.Contig2	AG(2*6)	AGCAAAATCCCTCATTCAAATTC	60.643	AAAACAAAACGACTTTCTTTCTTC	57.396	138	298	435	Cs1g13440	819535	821417	AGCAAAATCCCTCATTCAAATTCGAATTCGCTAGGGTGTCGAGTCCGACATAAAACCAAGATAGGTAT[AGAGAGAGAGAG]CGTTAAGTTTCTAATTTGTTACCAAAAAGAAAAAGAAGAAAGAAAGTCGTTTTGTTTT
CgSSR1605-1	CL4972.Contig2	GA(2*6)	AGACTGTCAGCAGTCATGTGAAA	59.968	CATCCACTGCATCTGCTCTAAC	59.904	157	233	389	Cs8g01670	843781	846931	AGACTGTCAGCAGTCATGTGAAATTAAATTAAAATTAAAAGATTTATCAATTTCTTTTTTTTGGTTTTTTTTTGGGGGAGGAGGGGGGGTGTCATCTGAG[GAGAGAGAGAGA]GGAAAGAGGAAAGCACCAGTGCCGTTAGAGCAGATGCAGTGGATG
CgSSR1605-2	CL4972.Contig2	GA(2*6)	GACTGTCAGCAGTCATGTGAAAT	59.275	CATCCACTGCATCTGCTCTAAC	59.904	156	233	388	Cs8g01670	843781	846931	GACTGTCAGCAGTCATGTGAAATTAAATTAAAATTAAAAGATTTATCAATTTCTTTTTTTTGGTTTTTTTTTGGGGGAGGAGGGGGGGTGTCATCTGAG[GAGAGAGAGAGA]GGAAAGAGGAAAGCACCAGTGCCGTTAGAGCAGATGCAGTGGATG
CgSSR1605-3	CL4972.Contig2	GA(2*6)	AGACTGTCAGCAGTCATGTGAAAT	60.238	CATCCACTGCATCTGCTCTAAC	59.904	157	233	389	Cs8g01670	843781	846931	AGACTGTCAGCAGTCATGTGAAATTAAATTAAAATTAAAAGATTTATCAATTTCTTTTTTTTGGTTTTTTTTTGGGGGAGGAGGGGGGGTGTCATCTGAG[GAGAGAGAGAGA]GGAAAGAGGAAAGCACCAGTGCCGTTAGAGCAGATGCAGTGGATG
CgSSR1605-4	CL4972.Contig2	GA(2*6)	TGTCAGCAGTCATGTGAAATTAAA	59.69	CATCCACTGCATCTGCTCTAAC	59.904	153	233	385	Cs8g01670	843781	846931	TGTCAGCAGTCATGTGAAATTAAATTAAAATTAAAAGATTTATCAATTTCTTTTTTTTGGTTTTTTTTTGGGGGAGGAGGGGGGGTGTCATCTGAG[GAGAGAGAGAGA]GGAAAGAGGAAAGCACCAGTGCCGTTAGAGCAGATGCAGTGGATG
CgSSR1605-5	CL4972.Contig2	GA(2*6)	CAGACTGTCAGCAGTCATGTGAA	61.492	CATCCACTGCATCTGCTCTAAC	59.904	158	233	390	Cs8g01670	843781	846931	CAGACTGTCAGCAGTCATGTGAAATTAAATTAAAATTAAAAGATTTATCAATTTCTTTTTTTTGGTTTTTTTTTGGGGGAGGAGGGGGGGTGTCATCTGAG[GAGAGAGAGAGA]GGAAAGAGGAAAGCACCAGTGCCGTTAGAGCAGATGCAGTGGATG
CgSSR1609-1	CL4998.Contig5	TCT(3*5)	TGGGTTTCTGCTTGTTGATTAGT	60.048	GGAAATTAGCGATGATGAAGATG	59.949	152	1577	1728	Cs9g19220	1020859	1022508	TGGGTTTCTGCTTGTTGATTAGTTGCCACTCGTGAGAAACCTCCTTAA[TCTTCTTCTTCTTCT]TGCCCTCCTTCTCCTTCTCCTCATCAACATCCTCCACATCGCCTTCCTCCTCCTTCTTGGGCTCATCATCTTCATCATCGCTAATTTCC
CgSSR1609-2	CL4998.Contig5	TCT(3*5)	TGGGTTTCTGCTTGTTGATTAGT	60.048	GAGAAGGAAATTAGCGATGATGA	59.714	157	1577	1733	Cs9g19220	1020859	1022508	TGGGTTTCTGCTTGTTGATTAGTTGCCACTCGTGAGAAACCTCCTTAA[TCTTCTTCTTCTTCT]TGCCCTCCTTCTCCTTCTCCTCATCAACATCCTCCACATCGCCTTCCTCCTCCTTCTTGGGCTCATCATCTTCATCATCGCTAATTTCCTTCTC
CgSSR1609-3	CL4998.Contig5	TCT(3*5)	TGGGTTTCTGCTTGTTGATTAGT	60.048	GATGTTGATGAGGAGAAGGAGAA	59.705	94	1577	1670	Cs9g19220	1020859	1022508	TGGGTTTCTGCTTGTTGATTAGTTGCCACTCGTGAGAAACCTCCTTAA[TCTTCTTCTTCTTCT]TGCCCTCCTTCTCCTTCTCCTCATCAACATC
CgSSR1609-4	CL4998.Contig5	TCT(3*5)	GATGGGTTTCTGCTTGTTGATTA	60.358	GGAAATTAGCGATGATGAAGATG	59.949	154	1577	1730	Cs9g19220	1020859	1022508	GATGGGTTTCTGCTTGTTGATTAGTTGCCACTCGTGAGAAACCTCCTTAA[TCTTCTTCTTCTTCT]TGCCCTCCTTCTCCTTCTCCTCATCAACATCCTCCACATCGCCTTCCTCCTCCTTCTTGGGCTCATCATCTTCATCATCGCTAATTTCC
CgSSR1609-5	CL4998.Contig5	TCT(3*5)	ATGGGTTTCTGCTTGTTGATTAG	59.552	GGAAATTAGCGATGATGAAGATG	59.949	153	1577	1729	Cs9g19220	1020859	1022508	ATGGGTTTCTGCTTGTTGATTAGTTGCCACTCGTGAGAAACCTCCTTAA[TCTTCTTCTTCTTCT]TGCCCTCCTTCTCCTTCTCCTCATCAACATCCTCCACATCGCCTTCCTCCTCCTTCTTGGGCTCATCATCTTCATCATCGCTAATTTCC
CgSSR1610-1	CL4998.Contig7	AGA(3*6)	AAGGATGAGGAGGGTAAAGTTGA	60.347	TGTAATCTCCTCAGGTTTCCTCA	60.116	147	956	1102	Cs4g08220	1103640	1110283	AAGGATGAGGAGGGTAAAGTTGAGGATGTTGATGAAGAGAAAGAGAAGGAAG[AGAAGAAGAAGAAGAAGA]TCAAGGAGGTGTCCCATGAGTGGTCATTGGTGAACAAGCAGAAACCCATTTGGATGAGGAAACCTGAGGAGATTACA
CgSSR1610-2	CL4998.Contig7	AGA(3*6)	GAAGGATGAGGAGGGTAAAGTTG	60.347	TGTAATCTCCTCAGGTTTCCTCA	60.116	148	956	1103	Cs4g08220	1103640	1110283	GAAGGATGAGGAGGGTAAAGTTGAGGATGTTGATGAAGAGAAAGAGAAGGAAG[AGAAGAAGAAGAAGAAGA]TCAAGGAGGTGTCCCATGAGTGGTCATTGGTGAACAAGCAGAAACCCATTTGGATGAGGAAACCTGAGGAGATTACA
CgSSR1610-3	CL4998.Contig7	AGA(3*6)	GGGTAAAGTTGAGGATGTTGATG	59.755	GAAGGCAGCATACTCTTCTTTTG	59.573	157	956	1112	Cs4g08220	1103640	1110283	GGGTAAAGTTGAGGATGTTGATGAAGAGAAAGAGAAGGAAG[AGAAGAAGAAGAAGAAGA]TCAAGGAGGTGTCCCATGAGTGGTCATTGGTGAACAAGCAGAAACCCATTTGGATGAGGAAACCTGAGGAGATTACAAAAGAAGAGTATGCTGCCTTC
CgSSR1610-4	CL4998.Contig7	AGA(3*6)	AGGATGAGGAGGGTAAAGTTGAG	60.009	GTTTCTGCTTGTTCACCAATGAC	60.937	114	956	1069	Cs4g08220	1103640	1110283	AGGATGAGGAGGGTAAAGTTGAGGATGTTGATGAAGAGAAAGAGAAGGAAG[AGAAGAAGAAGAAGAAGA]TCAAGGAGGTGTCCCATGAGTGGTCATTGGTGAACAAGCAGAAAC
CgSSR1610-5	CL4998.Contig7	AGA(3*6)	GAAAAGAAGGATGAGGAGGGTAA	59.958	GTTTCTGCTTGTTCACCAATGAC	60.937	121	956	1076	Cs4g08220	1103640	1110283	GAAAAGAAGGATGAGGAGGGTAAAGTTGAGGATGTTGATGAAGAGAAAGAGAAGGAAG[AGAAGAAGAAGAAGAAGA]TCAAGGAGGTGTCCCATGAGTGGTCATTGGTGAACAAGCAGAAAC
CgSSR1611-1	CL5009.Contig3	AGC(3*5)	TCCTCAAAAACATGAAGAAAAGC	59.765	CATAAAGATTGGTGAGGCAGTTC	60.014	124	212	335	Cs7g09640	1166737	1170265	TCCTCAAAAACATGAAGAAAAGCCAAAAGCAGA[AGCAGCAGCAGCAGC]TTCCACCGGGGCCTCCTATGCTCCCAATACTTGGCAATTTACTCCAACTTGGAGAACTGCCTCACCAATCTTTATG
CgSSR1611-2	CL5009.Contig3	AGC(3*5)	CCCTCTTCTCCTGATTCCTCTAC	59.738	CATAAAGATTGGTGAGGCAGTTC	60.014	153	212	364	Cs7g09640	1166737	1170265	CCCTCTTCTCCTGATTCCTCTACTACTTATCCTCAAAAACATGAAGAAAAGCCAAAAGCAGA[AGCAGCAGCAGCAGC]TTCCACCGGGGCCTCCTATGCTCCCAATACTTGGCAATTTACTCCAACTTGGAGAACTGCCTCACCAATCTTTATG
CgSSR1611-3	CL5009.Contig3	AGC(3*5)	TCCTCAAAAACATGAAGAAAAGC	59.765	TGGACAGTTTCCATAAAGATTGG	60.223	135	212	346	Cs7g09640	1166737	1170265	TCCTCAAAAACATGAAGAAAAGCCAAAAGCAGA[AGCAGCAGCAGCAGC]TTCCACCGGGGCCTCCTATGCTCCCAATACTTGGCAATTTACTCCAACTTGGAGAACTGCCTCACCAATCTTTATGGAAACTGTCCA
CgSSR1611-4	CL5009.Contig3	AGC(3*5)	TCCTCAAAAACATGAAGAAAAGC	59.765	TAAAGATTGGTGAGGCAGTTCTC	59.776	122	212	333	Cs7g09640	1166737	1170265	TCCTCAAAAACATGAAGAAAAGCCAAAAGCAGA[AGCAGCAGCAGCAGC]TTCCACCGGGGCCTCCTATGCTCCCAATACTTGGCAATTTACTCCAACTTGGAGAACTGCCTCACCAATCTTTA
CgSSR1611-5	CL5009.Contig3	AGC(3*5)	CCCTCTTCTCCTGATTCCTCTAC	59.738	TAAAGATTGGTGAGGCAGTTCTC	59.776	151	212	362	Cs7g09640	1166737	1170265	CCCTCTTCTCCTGATTCCTCTACTACTTATCCTCAAAAACATGAAGAAAAGCCAAAAGCAGA[AGCAGCAGCAGCAGC]TTCCACCGGGGCCTCCTATGCTCCCAATACTTGGCAATTTACTCCAACTTGGAGAACTGCCTCACCAATCTTTA
CgSSR1621-1	CL5063.Contig1	TCT(3*5)	TACTTGGACTCCCATCTTCGATA	59.973	GTAGGTTAAAAGCCCGTGAAACT	59.952	158	819	976	Cs3g01360	1166737	1170265	TACTTGGACTCCCATCTTCGATAATGGAAGAACAAGCCGCAGCTTCAACTTTAGTCCCTAGTTGCACTACCACTACTCTTTTTCCAGTAGCTTTA[TCTTCTTCTTCTTCT]CTTATTTATTCCGATGCAGCCGATGAGTTTCACGGGCTTTTAACCTAC
CgSSR1621-2	CL5063.Contig1	TCT(3*5)	TACTTGGACTCCCATCTTCGATA	59.973	TAGGTTAAAAGCCCGTGAAACTC	60.824	157	819	975	Cs3g01360	1166737	1170265	TACTTGGACTCCCATCTTCGATAATGGAAGAACAAGCCGCAGCTTCAACTTTAGTCCCTAGTTGCACTACCACTACTCTTTTTCCAGTAGCTTTA[TCTTCTTCTTCTTCT]CTTATTTATTCCGATGCAGCCGATGAGTTTCACGGGCTTTTAACCTA
CgSSR1621-3	CL5063.Contig1	TCT(3*5)	ACTTGGACTCCCATCTTCGATA	59.962	GTAGGTTAAAAGCCCGTGAAACT	59.952	157	819	975	Cs3g01360	1166737	1170265	ACTTGGACTCCCATCTTCGATAATGGAAGAACAAGCCGCAGCTTCAACTTTAGTCCCTAGTTGCACTACCACTACTCTTTTTCCAGTAGCTTTA[TCTTCTTCTTCTTCT]CTTATTTATTCCGATGCAGCCGATGAGTTTCACGGGCTTTTAACCTAC
CgSSR1621-4	CL5063.Contig1	TCT(3*5)	TACTTGGACTCCCATCTTCGAT	59.962	GTAGGTTAAAAGCCCGTGAAACT	59.952	158	819	976	Cs3g01360	1166737	1170265	TACTTGGACTCCCATCTTCGATAATGGAAGAACAAGCCGCAGCTTCAACTTTAGTCCCTAGTTGCACTACCACTACTCTTTTTCCAGTAGCTTTA[TCTTCTTCTTCTTCT]CTTATTTATTCCGATGCAGCCGATGAGTTTCACGGGCTTTTAACCTAC
CgSSR1621-5	CL5063.Contig1	TCT(3*5)	GCTTCAACTTTAGTCCCTAGTTGC	59.864	AAGCTTGTGGGTAGGTTAAAAGC	60.07	127	819	945	Cs3g01360	1166737	1170265	GCTTCAACTTTAGTCCCTAGTTGCACTACCACTACTCTTTTTCCAGTAGCTTTA[TCTTCTTCTTCTTCT]CTTATTTATTCCGATGCAGCCGATGAGTTTCACGGGCTTTTAACCTACCCACAAGCTT
CgSSR1622-1	CL5064.Contig1	CT(2*10)	GCCTAACAAACTCACGAAATCAC	60.055	GTGTTCGTATTGAATTATGGGGA	59.963	143	185	327	Cs5g21160	1420108	1424484	GCCTAACAAACTCACGAAATCACTCCTCATTTTTCTCTCTCCCTCTCCTCTTTCTCCTTCTCTCATTTCTTTTCAAATCCTTCCACCACCTCCCCCGC[CTCTCTCTCTCTCTCTCTCT]CCTCCCCATAATTCAATACGAACAC
CgSSR1622-2	CL5064.Contig1	CT(2*10)	TCATTTCTTTTCAAATCCTTCCA	59.937	GTGTTCGTATTGAATTATGGGGA	59.963	81	185	265	Cs5g21160	1420108	1424484	TCATTTCTTTTCAAATCCTTCCACCACCTCCCCCGC[CTCTCTCTCTCTCTCTCTCT]CCTCCCCATAATTCAATACGAACAC
CgSSR1622-3	CL5064.Contig1	CT(2*10)	GCCTAACAAACTCACGAAATCAC	60.055	TGTTCGTATTGAATTATGGGGAG	60.082	142	185	326	Cs5g21160	1420108	1424484	GCCTAACAAACTCACGAAATCACTCCTCATTTTTCTCTCTCCCTCTCCTCTTTCTCCTTCTCTCATTTCTTTTCAAATCCTTCCACCACCTCCCCCGC[CTCTCTCTCTCTCTCTCTCT]CCTCCCCATAATTCAATACGAACA
CgSSR1622-4	CL5064.Contig1	CT(2*10)	TCATTTCTTTTCAAATCCTTCCA	59.937	TGTTCGTATTGAATTATGGGGAG	60.082	80	185	264	Cs5g21160	1420108	1424484	TCATTTCTTTTCAAATCCTTCCACCACCTCCCCCGC[CTCTCTCTCTCTCTCTCTCT]CCTCCCCATAATTCAATACGAACA
CgSSR1622-5	CL5064.Contig1	CT(2*10)	TCATTTCTTTTCAAATCCTTCCA	59.937	AAATGAATTAGAGGCTTTCAGGC	60.108	127	185	311	Cs5g21160	1420108	1424484	TCATTTCTTTTCAAATCCTTCCACCACCTCCCCCGC[CTCTCTCTCTCTCTCTCTCT]CCTCCCCATAATTCAATACGAACACACAAGTCTTTCACTCGAAGCCATGCCTGAAAGCCTCTAATTCATTT
CgSSR1623-1	CL5064.Contig1	CAA(3*5)	TAATCGGAATCTTACTCGGTTCA	59.977	CGATTTCTTGAATTTCCTTGGAG	61.238	159	480	638	Un	Un	Un	TAATCGGAATCTTACTCGGTTCACTAATCGTTCTCGCTCTCTTTCTGATGTCTCTCTGCTTAACCTCTCGCCGGAAAAAACACAATCATCTT[CAACAACAACAACAA]TCCAAACAAATCCTTAACACGCCGCCAATCTCCAAGGAAATTCAAGAAATCG
CgSSR1623-2	CL5064.Contig1	CAA(3*5)	TCGGAATCTTACTCGGTTCACTA	60.136	CGATTTCTTGAATTTCCTTGGAG	61.238	156	480	635	Un	Un	Un	TCGGAATCTTACTCGGTTCACTAATCGTTCTCGCTCTCTTTCTGATGTCTCTCTGCTTAACCTCTCGCCGGAAAAAACACAATCATCTT[CAACAACAACAACAA]TCCAAACAAATCCTTAACACGCCGCCAATCTCCAAGGAAATTCAAGAAATCG
CgSSR1623-3	CL5064.Contig1	CAA(3*5)	TAATCGTTCTCGCTCTCTTTCTG	60.156	CGATTTCTTGAATTTCCTTGGAG	61.238	135	480	614	Un	Un	Un	TAATCGTTCTCGCTCTCTTTCTGATGTCTCTCTGCTTAACCTCTCGCCGGAAAAAACACAATCATCTT[CAACAACAACAACAA]TCCAAACAAATCCTTAACACGCCGCCAATCTCCAAGGAAATTCAAGAAATCG
CgSSR1623-4	CL5064.Contig1	CAA(3*5)	TTCTCGCTCTCTTTCTGATGTCT	59.787	CGATTTCTTGAATTTCCTTGGAG	61.238	129	480	608	Un	Un	Un	TTCTCGCTCTCTTTCTGATGTCTCTCTGCTTAACCTCTCGCCGGAAAAAACACAATCATCTT[CAACAACAACAACAA]TCCAAACAAATCCTTAACACGCCGCCAATCTCCAAGGAAATTCAAGAAATCG
CgSSR1623-5	CL5064.Contig1	CAA(3*5)	TCGCTCTCTTTCTGATGTCTCTC	60.282	CGATTTCTTGAATTTCCTTGGAG	61.238	126	480	605	Un	Un	Un	TCGCTCTCTTTCTGATGTCTCTCTGCTTAACCTCTCGCCGGAAAAAACACAATCATCTT[CAACAACAACAACAA]TCCAAACAAATCCTTAACACGCCGCCAATCTCCAAGGAAATTCAAGAAATCG
CgSSR1624-1	CL5064.Contig2	CT(2*10)	GCCTAACAAACTCACGAAATCAC	60.055	GGAGGTTTACATGGAAAAGTTGA	59.403	156	185	340	Cs5g21160	1426474	1427618	GCCTAACAAACTCACGAAATCACTCCTCATTTTTCTCTCTCCCTCTCCTCTTTCTCCTTCTCTCATTTCTTTTCAAATCCTTCCACCACCTCCCCCGC[CTCTCTCTCTCTCTCTCTCT]CCTCACCACCACAGCTCAACTTTTCCATGTAAACCTCC
CgSSR1624-2	CL5064.Contig2	CT(2*10)	GCCTAACAAACTCACGAAATCAC	60.055	TTACATGGAAAAGTTGAGCTGTG	59.322	150	185	334	Cs5g21160	1426474	1427618	GCCTAACAAACTCACGAAATCACTCCTCATTTTTCTCTCTCCCTCTCCTCTTTCTCCTTCTCTCATTTCTTTTCAAATCCTTCCACCACCTCCCCCGC[CTCTCTCTCTCTCTCTCTCT]CCTCACCACCACAGCTCAACTTTTCCATGTAA
CgSSR1624-3	CL5064.Contig2	CT(2*10)	TCATTTCTTTTCAAATCCTTCCA	59.937	TTACATGGAAAAGTTGAGCTGTG	59.322	88	185	272	Cs5g21160	1426474	1427618	TCATTTCTTTTCAAATCCTTCCACCACCTCCCCCGC[CTCTCTCTCTCTCTCTCTCT]CCTCACCACCACAGCTCAACTTTTCCATGTAA
CgSSR1625-1	CL5087.Contig1	AGC(3*6)	TTGCCTAGTCTGCGTAGAAATGT	60.321	GGTATGGTTGGTTGATCATCTTT	59.127	98	254	351	Cs9g07680	1857243	1861098	TTGCCTAGTCTGCGTAGAAATGTCAAGTTATGCGTGCGCTGCACGGCAGAGGATG[AGCAGCAGCAGCAGCAGC]AGAAAGATGATCAACCAACCATACC
CgSSR1625-2	CL5087.Contig1	AGC(3*6)	CTTGCCTAGTCTGCGTAGAAATG	60.439	GGTATGGTTGGTTGATCATCTTT	59.127	99	254	352	Cs9g07680	1857243	1861098	CTTGCCTAGTCTGCGTAGAAATGTCAAGTTATGCGTGCGCTGCACGGCAGAGGATG[AGCAGCAGCAGCAGCAGC]AGAAAGATGATCAACCAACCATACC
CgSSR1625-3	CL5087.Contig1	AGC(3*6)	TAGAAATGTCAAGTTATGCGTGC	59.333	GGTATGGTTGGTTGATCATCTTT	59.127	84	254	337	Cs9g07680	1857243	1861098	TAGAAATGTCAAGTTATGCGTGCGCTGCACGGCAGAGGATG[AGCAGCAGCAGCAGCAGC]AGAAAGATGATCAACCAACCATACC
CgSSR1625-4	CL5087.Contig1	AGC(3*6)	TGCGTAGAAATGTCAAGTTATGC	59.333	GGTATGGTTGGTTGATCATCTTT	59.127	88	254	341	Cs9g07680	1857243	1861098	TGCGTAGAAATGTCAAGTTATGCGTGCGCTGCACGGCAGAGGATG[AGCAGCAGCAGCAGCAGC]AGAAAGATGATCAACCAACCATACC
CgSSR1625-5	CL5087.Contig1	AGC(3*6)	TCGTGTGACTGGTATCAGGAGAT	60.947	GGTATGGTTGGTTGATCATCTTT	59.127	153	254	406	Cs9g07680	1857243	1861098	TCGTGTGACTGGTATCAGGAGATCCGGGGTAAACCAACTTTCCTCGGTCAAGTACTTGCCTAGTCTGCGTAGAAATGTCAAGTTATGCGTGCGCTGCACGGCAGAGGATG[AGCAGCAGCAGCAGCAGC]AGAAAGATGATCAACCAACCATACC
CgSSR1630-1	CL5124.Contig2	CTT(3*5)	TTTTCATCTATATCATCGCCACC	60.181	CTGATGAGAATGAAGCAAAAACC	60.122	156	380	535	Cs2g21130	2151220	2153387	TTTTCATCTATATCATCGCCACCCCAACAGACAATACCACCACCCGTCATCATCGTCATCAATATCAATGATGTTTTTTCTTTTTCTTTCCTCTTAGCAACCTCTTTGTCTC[CTTCTTCTTCTTCTT]TTCATCGGTTTTTGCTTCATTCTCATCAG
CgSSR1630-2	CL5124.Contig2	CTT(3*5)	CGTCATCATCGTCATCAATATCA	60.736	CTGATGAGAATGAAGCAAAAACC	60.122	112	380	491	Cs2g21130	2151220	2153387	CGTCATCATCGTCATCAATATCAATGATGTTTTTTCTTTTTCTTTCCTCTTAGCAACCTCTTTGTCTC[CTTCTTCTTCTTCTT]TTCATCGGTTTTTGCTTCATTCTCATCAG
CgSSR1630-3	CL5124.Contig2	CTT(3*5)	CGTCATCATCGTCATCAATATCA	60.736	AACATTTTTCTCAAGGCTGATGA	60.122	128	380	507	Cs2g21130	2151220	2153387	CGTCATCATCGTCATCAATATCAATGATGTTTTTTCTTTTTCTTTCCTCTTAGCAACCTCTTTGTCTC[CTTCTTCTTCTTCTT]TTCATCGGTTTTTGCTTCATTCTCATCAGCCTTGAGAAAAATGTT
CgSSR1630-4	CL5124.Contig2	CTT(3*5)	CGTCATCATCGTCATCAATATCA	60.736	GAACATTTTTCTCAAGGCTGATG	60.122	129	380	508	Cs2g21130	2151220	2153387	CGTCATCATCGTCATCAATATCAATGATGTTTTTTCTTTTTCTTTCCTCTTAGCAACCTCTTTGTCTC[CTTCTTCTTCTTCTT]TTCATCGGTTTTTGCTTCATTCTCATCAGCCTTGAGAAAAATGTTC
CgSSR1630-5	CL5124.Contig2	CTT(3*5)	TTCCTCTTAGCAACCTCTTTGTC	59.078	GATAACCAGGAAGCAAGACATTG	60.014	123	380	502	Cs2g21130	2151220	2153387	TTCCTCTTAGCAACCTCTTTGTCTC[CTTCTTCTTCTTCTT]TTCATCGGTTTTTGCTTCATTCTCATCAGCCTTGAGAAAAATGTTCGGAGGTGAAAACAGCAATGTCTTGCTTCCTGGTTATC
CgSSR1633-1	CL5136.Contig1	TC(2*6)	CATCTGCTTGATTTCTCCATTTC	60.089	TAGTAAGTCGTTGACCATGGCTG	61.425	145	198	342	Cs9g11750	2278266	2280205	CATCTGCTTGATTTCTCCATTTCTCAATATAAGTACATACAAGCGTCAGAGCAATTTTTTTCCCATGCACACCCATCAACTCTATCAGATTCTTCATCAATAA[TCTCTCTCTCTC]AAAACCTCAGCCATGGTCAACGACTTACTA
CgSSR1633-2	CL5136.Contig1	TC(2*6)	TCTGCTTGATTTCTCCATTTCTC	59.849	TAGTAAGTCGTTGACCATGGCTG	61.425	143	198	340	Cs9g11750	2278266	2280205	TCTGCTTGATTTCTCCATTTCTCAATATAAGTACATACAAGCGTCAGAGCAATTTTTTTCCCATGCACACCCATCAACTCTATCAGATTCTTCATCAATAA[TCTCTCTCTCTC]AAAACCTCAGCCATGGTCAACGACTTACTA
CgSSR1633-3	CL5136.Contig1	TC(2*6)	ACATACAAGCGTCAGAGCAATTT	60.203	TAGTAAGTCGTTGACCATGGCTG	61.425	111	198	308	Cs9g11750	2278266	2280205	ACATACAAGCGTCAGAGCAATTTTTTTCCCATGCACACCCATCAACTCTATCAGATTCTTCATCAATAA[TCTCTCTCTCTC]AAAACCTCAGCCATGGTCAACGACTTACTA
CgSSR1633-4	CL5136.Contig1	TC(2*6)	ATTCTCCCATCTGCTTGATTTCT	60.449	TAGTAAGTCGTTGACCATGGCTG	61.425	152	198	349	Cs9g11750	2278266	2280205	ATTCTCCCATCTGCTTGATTTCTCCATTTCTCAATATAAGTACATACAAGCGTCAGAGCAATTTTTTTCCCATGCACACCCATCAACTCTATCAGATTCTTCATCAATAA[TCTCTCTCTCTC]AAAACCTCAGCCATGGTCAACGACTTACTA
CgSSR1633-5	CL5136.Contig1	TC(2*6)	ATACAAGCGTCAGAGCAATTTTT	59.366	TAGTAAGTCGTTGACCATGGCTG	61.425	109	198	306	Cs9g11750	2278266	2280205	ATACAAGCGTCAGAGCAATTTTTTTCCCATGCACACCCATCAACTCTATCAGATTCTTCATCAATAA[TCTCTCTCTCTC]AAAACCTCAGCCATGGTCAACGACTTACTA
CgSSR1636-1	CL5165.Contig1	ACC(3*6)	ATATGCAAATGGTGCTGCTTC	60.117	GGAACACCTTGACCTATATGCTG	59.906	144	944	1087	Cs1g23860	2278266	2280205	ATATGCAAATGGTGCTGCTTCAGGCCCAATTTCAGCTGTTCG[ACCACCACCACCACCACC]ACAAGCTGCAGCATTCCCACCCATGCAAGTGGCTGGACAAGCCGCTTGGCAAGGTCAGCCACAGCATATAGGTCAAGGTGTTCC
CgSSR1636-2	CL5165.Contig1	ACC(3*6)	ATATGCAAATGGTGCTGCTTC	60.117	TGGAACACCTTGACCTATATGCT	59.906	145	944	1088	Cs1g23860	2278266	2280205	ATATGCAAATGGTGCTGCTTCAGGCCCAATTTCAGCTGTTCG[ACCACCACCACCACCACC]ACAAGCTGCAGCATTCCCACCCATGCAAGTGGCTGGACAAGCCGCTTGGCAAGGTCAGCCACAGCATATAGGTCAAGGTGTTCCA
CgSSR1636-3	CL5165.Contig1	ACC(3*6)	ATATGCAAATGGTGCTGCTTC	60.117	GTGGAACACCTTGACCTATATGC	59.781	146	944	1089	Cs1g23860	2278266	2280205	ATATGCAAATGGTGCTGCTTCAGGCCCAATTTCAGCTGTTCG[ACCACCACCACCACCACC]ACAAGCTGCAGCATTCCCACCCATGCAAGTGGCTGGACAAGCCGCTTGGCAAGGTCAGCCACAGCATATAGGTCAAGGTGTTCCAC
CgSSR1636-4	CL5165.Contig1	ACC(3*6)	ATATGCAAATGGTGCTGCTTC	60.117	ACACCTTGACCTATATGCTGTGG	60.309	141	944	1084	Cs1g23860	2278266	2280205	ATATGCAAATGGTGCTGCTTCAGGCCCAATTTCAGCTGTTCG[ACCACCACCACCACCACC]ACAAGCTGCAGCATTCCCACCCATGCAAGTGGCTGGACAAGCCGCTTGGCAAGGTCAGCCACAGCATATAGGTCAAGGTGT
CgSSR1636-5	CL5165.Contig1	ACC(3*6)	CATATGCAAATGGTGCTGCTT	61.034	GGAACACCTTGACCTATATGCTG	59.906	145	944	1088	Cs1g23860	2278266	2280205	CATATGCAAATGGTGCTGCTTCAGGCCCAATTTCAGCTGTTCG[ACCACCACCACCACCACC]ACAAGCTGCAGCATTCCCACCCATGCAAGTGGCTGGACAAGCCGCTTGGCAAGGTCAGCCACAGCATATAGGTCAAGGTGTTCC
CgSSR1637-1	CL5165.Contig1	GCC(3*5)	AGCATATAGGTCAAGGTGTTCCA	59.906	GGGGTCTTTGCATAGCTGAAG	61.121	117	1094	1210	Cs1g23860	2357257	2361576	AGCATATAGGTCAAGGTGTTCCACAACCAGTCATGCCCCCACCTATGCAGTTCAGGCCACCACCAAATAT[GCCGCCGCCGCCGCC]TCCTCAAGTAGCTTCAGCTATGCAAAGACCCC
CgSSR1637-2	CL5165.Contig1	GCC(3*5)	CAGCATATAGGTCAAGGTGTTCC	59.906	GGGGTCTTTGCATAGCTGAAG	61.121	118	1094	1211	Cs1g23860	2357257	2361576	CAGCATATAGGTCAAGGTGTTCCACAACCAGTCATGCCCCCACCTATGCAGTTCAGGCCACCACCAAATAT[GCCGCCGCCGCCGCC]TCCTCAAGTAGCTTCAGCTATGCAAAGACCCC
CgSSR1637-3	CL5165.Contig1	GCC(3*5)	AGCATATAGGTCAAGGTGTTCCA	59.906	GGGGTCTTTGCATAGCTGAA	60.214	117	1094	1210	Cs1g23860	2357257	2361576	AGCATATAGGTCAAGGTGTTCCACAACCAGTCATGCCCCCACCTATGCAGTTCAGGCCACCACCAAATAT[GCCGCCGCCGCCGCC]TCCTCAAGTAGCTTCAGCTATGCAAAGACCCC
CgSSR1637-4	CL5165.Contig1	GCC(3*5)	CAGCATATAGGTCAAGGTGTTCC	59.906	GGGGTCTTTGCATAGCTGAA	60.214	118	1094	1211	Cs1g23860	2357257	2361576	CAGCATATAGGTCAAGGTGTTCCACAACCAGTCATGCCCCCACCTATGCAGTTCAGGCCACCACCAAATAT[GCCGCCGCCGCCGCC]TCCTCAAGTAGCTTCAGCTATGCAAAGACCCC
CgSSR1637-5	CL5165.Contig1	GCC(3*5)	GCATATAGGTCAAGGTGTTCCAC	59.781	GGGGTCTTTGCATAGCTGAAG	61.121	116	1094	1209	Cs1g23860	2357257	2361576	GCATATAGGTCAAGGTGTTCCACAACCAGTCATGCCCCCACCTATGCAGTTCAGGCCACCACCAAATAT[GCCGCCGCCGCCGCC]TCCTCAAGTAGCTTCAGCTATGCAAAGACCCC
CgSSR1638-1	CL5190.Contig1	GGTGGA(6*4)	GTAACTTCCAGGGGTGAGTCTCT	60.048	TTATGACGATCTTCTTCAGCACA	59.897	137	1472	1608	Un	Un	Un	GTAACTTCCAGGGGTGAGTCTCTCTCCCATTCGATTATGATGATGGTGGTGGTCGGAATGGGAAGGAGAGAGAGGC[GGTGGAGGTGGAGGTGGAGGTGGA]GGTGGCATCATAGCTGTGCTGAAGAAGATCGTCATAA
CgSSR1638-2	CL5190.Contig1	GGTGGA(6*4)	CTCTCTCCCATTCGATTATGATG	59.938	TTATGACGATCTTCTTCAGCACA	59.897	118	1472	1589	Un	Un	Un	CTCTCTCCCATTCGATTATGATGATGGTGGTGGTCGGAATGGGAAGGAGAGAGAGGC[GGTGGAGGTGGAGGTGGAGGTGGA]GGTGGCATCATAGCTGTGCTGAAGAAGATCGTCATAA
CgSSR1638-4	CL5190.Contig1	GGTGGA(6*4)	GTAACTTCCAGGGGTGAGTCTCT	60.048	TATGACGATCTTCTTCAGCACAG	59.531	136	1472	1607	Un	Un	Un	GTAACTTCCAGGGGTGAGTCTCTCTCCCATTCGATTATGATGATGGTGGTGGTCGGAATGGGAAGGAGAGAGAGGC[GGTGGAGGTGGAGGTGGAGGTGGA]GGTGGCATCATAGCTGTGCTGAAGAAGATCGTCATA
CgSSR1638-5	CL5190.Contig1	GGTGGA(6*4)	AAGTAACTTCCAGGGGTGAGTCT	59.58	TTATGACGATCTTCTTCAGCACA	59.897	139	1472	1610	Un	Un	Un	AAGTAACTTCCAGGGGTGAGTCTCTCTCCCATTCGATTATGATGATGGTGGTGGTCGGAATGGGAAGGAGAGAGAGGC[GGTGGAGGTGGAGGTGGAGGTGGA]GGTGGCATCATAGCTGTGCTGAAGAAGATCGTCATAA
CgSSR1641-1	CL5204.Contig2	AT(2*8)	TTTGATTGAAACCATAAGTTGGA	58.531	ATTTTCTTCGAATTCAGCTGTTG	59.786	98	168	265	Cs4g12860	2618122	2622162	TTTGATTGAAACCATAAGTTGG[ATATATATATATATAT]GATCATCATGGAAAGTTGTAGCAGCAAGCAAATATTTCAACAGCTGAATTCGAAGAAAAT
CgSSR1641-2	CL5204.Contig2	AT(2*8)	TTTGATTGAAACCATAAGTTGGA	58.531	AGCTGTTGAAATATTTGCTTGCT	59.49	83	168	250	Cs4g12860	2618122	2622162	TTTGATTGAAACCATAAGTTGG[ATATATATATATATAT]GATCATCATGGAAAGTTGTAGCAGCAAGCAAATATTTCAACAGCT
CgSSR1641-3	CL5204.Contig2	AT(2*8)	TTTGATTGAAACCATAAGTTGGA	58.531	TCAGCTGTTGAAATATTTGCTTG	59.437	85	168	252	Cs4g12860	2618122	2622162	TTTGATTGAAACCATAAGTTGG[ATATATATATATATAT]GATCATCATGGAAAGTTGTAGCAGCAAGCAAATATTTCAACAGCTGA
CgSSR1641-4	CL5204.Contig2	AT(2*8)	TTCAAGCCAAATATCTTCTTCATTC	59.991	ATTTGCTTGCTGCTACAACTTTC	59.971	122	168	289	Cs4g12860	2618122	2622162	TTCAAGCCAAATATCTTCTTCATTCTTTATTCAGACTATGAAAGTTATTAATTTGATTGAAACCATAAGTTGG[ATATATATATATATAT]GATCATCATGGAAAGTTGTAGCAGCAAGCAAAT
CgSSR1641-5	CL5204.Contig2	AT(2*8)	TGTAACATTTCTTCAAGCCAAAT	57.886	ATTTGCTTGCTGCTACAACTTTC	59.971	133	168	300	Cs4g12860	2618122	2622162	TGTAACATTTCTTCAAGCCAAATATCTTCTTCATTCTTTATTCAGACTATGAAAGTTATTAATTTGATTGAAACCATAAGTTGG[ATATATATATATATAT]GATCATCATGGAAAGTTGTAGCAGCAAGCAAAT
CgSSR1642-1	CL5212.Contig1	TC(2*6)	TCGTAAAACTGAACTCTCCGTTC	59.812	GTGTGTACATGTGCCTTGTCCTA	59.972	84	304	387	Cs3g16700	2706578	2708597	TCGTAAAACTGAACTCTCCGTTCTCAGCCATTTCTTCAGTT[TCTCTCTCTCTC]TATATATATAGGACAAGGCACATGTACACAC
CgSSR1642-2	CL5212.Contig1	TC(2*6)	TCGTAAAACTGAACTCTCCGTTC	59.812	CTGAATGTGTGTACATGTGCCTT	59.972	90	304	393	Cs3g16700	2706578	2708597	TCGTAAAACTGAACTCTCCGTTCTCAGCCATTTCTTCAGTT[TCTCTCTCTCTC]TATATATATAGGACAAGGCACATGTACACACATTCAG
CgSSR1642-3	CL5212.Contig1	TC(2*6)	TCGTAAAACTGAACTCTCCGTTC	59.812	AATGTGTGTACATGTGCCTTGTC	59.84	87	304	390	Cs3g16700	2706578	2708597	TCGTAAAACTGAACTCTCCGTTCTCAGCCATTTCTTCAGTT[TCTCTCTCTCTC]TATATATATAGGACAAGGCACATGTACACACATT
CgSSR1642-4	CL5212.Contig1	TC(2*6)	CTGCTCGTAAAACTGAACTCTCC	59.595	GTGTGTACATGTGCCTTGTCCTA	59.972	88	304	391	Cs3g16700	2706578	2708597	CTGCTCGTAAAACTGAACTCTCCGTTCTCAGCCATTTCTTCAGTT[TCTCTCTCTCTC]TATATATATAGGACAAGGCACATGTACACAC
CgSSR1642-5	CL5212.Contig1	TC(2*6)	CTGCTCGTAAAACTGAACTCTCC	59.595	CTGAATGTGTGTACATGTGCCTT	59.972	94	304	397	Cs3g16700	2706578	2708597	CTGCTCGTAAAACTGAACTCTCCGTTCTCAGCCATTTCTTCAGTT[TCTCTCTCTCTC]TATATATATAGGACAAGGCACATGTACACACATTCAG
CgSSR1645-1	CL5220.Contig1	TG(2*11)	CTGCTGGTTCGACTCTTAAATTG	60.295	CTTCAATGAAACTACCCATCCAC	59.755	139	4009	4147	Cs2g16720	2960613	2961868	CTGCTGGTTCGACTCTTAAATTGGATGGTTCATATACAACAAAGGTCATGTCTTTAGCACTTTGATATATTTTAATTATGTATGGATGCA[TGTGTGTGTGTGTGTGTGTGTG]GCATGTGGATGGGTAGTTTCATTGAAG
CgSSR1645-2	CL5220.Contig1	TG(2*11)	CTGCTGGTTCGACTCTTAAATTG	60.295	TCAATGAAACTACCCATCCACAT	60.477	137	4009	4145	Cs2g16720	2960613	2961868	CTGCTGGTTCGACTCTTAAATTGGATGGTTCATATACAACAAAGGTCATGTCTTTAGCACTTTGATATATTTTAATTATGTATGGATGCA[TGTGTGTGTGTGTGTGTGTGTG]GCATGTGGATGGGTAGTTTCATTGA
CgSSR1645-3	CL5220.Contig1	TG(2*11)	CAACAAAGGTCATGTCTTTAGCA	59.322	CTTCAATGAAACTACCCATCCAC	59.755	103	4009	4111	Cs2g16720	2960613	2961868	CAACAAAGGTCATGTCTTTAGCACTTTGATATATTTTAATTATGTATGGATGCA[TGTGTGTGTGTGTGTGTGTGTG]GCATGTGGATGGGTAGTTTCATTGAAG
CgSSR1645-4	CL5220.Contig1	TG(2*11)	AGCTGCTGGTTCGACTCTTAAAT	60.771	CTTCAATGAAACTACCCATCCAC	59.755	141	4009	4149	Cs2g16720	2960613	2961868	AGCTGCTGGTTCGACTCTTAAATTGGATGGTTCATATACAACAAAGGTCATGTCTTTAGCACTTTGATATATTTTAATTATGTATGGATGCA[TGTGTGTGTGTGTGTGTGTGTG]GCATGTGGATGGGTAGTTTCATTGAAG
CgSSR1645-5	CL5220.Contig1	TG(2*11)	CAACAAAGGTCATGTCTTTAGCA	59.322	TCAATGAAACTACCCATCCACAT	60.477	101	4009	4109	Cs2g16720	2960613	2961868	CAACAAAGGTCATGTCTTTAGCACTTTGATATATTTTAATTATGTATGGATGCA[TGTGTGTGTGTGTGTGTGTGTG]GCATGTGGATGGGTAGTTTCATTGA
CgSSR1654-1	CL5233.Contig2	CT(2*6)	ATTCATCATTCTTCCCTCCAACT	60.196	AGGAAAATATAGTGGGGCTTTGA	60.202	89	183	271	Cs4g03760	3017081	3021245	ATTCATCATTCTTCCCTCCAACTCGA[CTCTCTCTCTCT]AACTTTTTTCCTTCTTCCTTCTTTAGCTTCAAAGCCCCACTATATTTTCCT
CgSSR1654-2	CL5233.Contig2	CT(2*6)	TTTTGGTTGCCGTTAGTGATAAG	60.391	GGCTTTGAAGCTAAAGAAGGAAG	60.033	107	183	289	Cs4g03760	3017081	3021245	TTTTGGTTGCCGTTAGTGATAAGCACGCCTGGCATTCATCATTCTTCCCTCCAACTCGA[CTCTCTCTCTCT]AACTTTTTTCCTTCTTCCTTCTTTAGCTTCAAAGCC
CgSSR1654-3	CL5233.Contig2	CT(2*6)	CTTTTTGGTTGCCGTTAGTGATA	60.391	GGCTTTGAAGCTAAAGAAGGAAG	60.033	109	183	291	Cs4g03760	3017081	3021245	CTTTTTGGTTGCCGTTAGTGATAAGCACGCCTGGCATTCATCATTCTTCCCTCCAACTCGA[CTCTCTCTCTCT]AACTTTTTTCCTTCTTCCTTCTTTAGCTTCAAAGCC
CgSSR1654-4	CL5233.Contig2	CT(2*6)	ATTCATCATTCTTCCCTCCAACT	60.196	AAGGAAAATATAGTGGGGCTTTG	59.769	90	183	272	Cs4g03760	3017081	3021245	ATTCATCATTCTTCCCTCCAACTCGA[CTCTCTCTCTCT]AACTTTTTTCCTTCTTCCTTCTTTAGCTTCAAAGCCCCACTATATTTTCCTT
CgSSR1654-5	CL5233.Contig2	CT(2*6)	GCAAAATAACAGTTCATGTGACG	59.571	GGCTTTGAAGCTAAAGAAGGAAG	60.033	144	183	326	Cs4g03760	3017081	3021245	GCAAAATAACAGTTCATGTGACGTTGTGGGGTGAGCTTTTTGGTTGCCGTTAGTGATAAGCACGCCTGGCATTCATCATTCTTCCCTCCAACTCGA[CTCTCTCTCTCT]AACTTTTTTCCTTCTTCCTTCTTTAGCTTCAAAGCC
CgSSR1663-1	CL5249.Contig2	CT(2*7)	TCCAAAATCTCTGAAACTTGTCC	59.623	CGACAGATCTCATTAAACCCTTG	60.008	144	207	350	Cs8g02350	3021905	3032640	TCCAAAATCTCTGAAACTTGTCCAAACATAAAACCCGCACAAG[CTCTCTCTCTCTCT]TTCTCTTTAATCATAATCATCAGCAGTAAAGATGGCGACCAGTGTCGCGTGGCAGCCGCAAGAACAAGGGTTTAATGAGATCTGTCG
CgSSR1663-2	CL5249.Contig2	CT(2*7)	CCAAAATCTCTGAAACTTGTCCA	60.5	CGACAGATCTCATTAAACCCTTG	60.008	143	207	349	Cs8g02350	3021905	3032640	CCAAAATCTCTGAAACTTGTCCAAACATAAAACCCGCACAAG[CTCTCTCTCTCTCT]TTCTCTTTAATCATAATCATCAGCAGTAAAGATGGCGACCAGTGTCGCGTGGCAGCCGCAAGAACAAGGGTTTAATGAGATCTGTCG
CgSSR1663-3	CL5249.Contig2	CT(2*7)	TCCAAAATCTCTGAAACTTGTCC	59.623	CAAGCGACAGATCTCATTAAACC	60.143	148	207	354	Cs8g02350	3021905	3032640	TCCAAAATCTCTGAAACTTGTCCAAACATAAAACCCGCACAAG[CTCTCTCTCTCTCT]TTCTCTTTAATCATAATCATCAGCAGTAAAGATGGCGACCAGTGTCGCGTGGCAGCCGCAAGAACAAGGGTTTAATGAGATCTGTCGCTTG
CgSSR1663-4	CL5249.Contig2	CT(2*7)	CCAAAATCTCTGAAACTTGTCCA	60.5	CAAGCGACAGATCTCATTAAACC	60.143	147	207	353	Cs8g02350	3021905	3032640	CCAAAATCTCTGAAACTTGTCCAAACATAAAACCCGCACAAG[CTCTCTCTCTCTCT]TTCTCTTTAATCATAATCATCAGCAGTAAAGATGGCGACCAGTGTCGCGTGGCAGCCGCAAGAACAAGGGTTTAATGAGATCTGTCGCTTG
CgSSR1663-5	CL5249.Contig2	CT(2*7)	TCCAAAATCTCTGAAACTTGTCC	59.623	TCTCATTAAACCCTTGTTCTTGC	59.659	137	207	343	Cs8g02350	3021905	3032640	TCCAAAATCTCTGAAACTTGTCCAAACATAAAACCCGCACAAG[CTCTCTCTCTCTCT]TTCTCTTTAATCATAATCATCAGCAGTAAAGATGGCGACCAGTGTCGCGTGGCAGCCGCAAGAACAAGGGTTTAATGAGA
CgSSR1664-1	CL5249.Contig2	GAT(3*5)	TGATGATGAGTCACTTGTTGAGG	60.164	CTGCACTTCCGTAGATTCCATAC	60.035	159	1317	1475	Cs8g02350	3132273	3137769	TGATGATGAGTCACTTGTTGAGGCTGAGGAGGATGAGTCTCTCCCAGATCGAGATCAGGATCTAAAACCTCGTTTTCATTCTTCACGGTTGCATGGGTCGGAGAACCCAGAA[GATGATGATGATGAT]ATCGTTAATGTATGGAATCTACGGAAGTGCAG
CgSSR1664-2	CL5249.Contig2	GAT(3*5)	TGATGATGAGTCACTTGTTGAGG	60.164	ACTGCACTTCCGTAGATTCCATA	60.035	160	1317	1476	Cs8g02350	3132273	3137769	TGATGATGAGTCACTTGTTGAGGCTGAGGAGGATGAGTCTCTCCCAGATCGAGATCAGGATCTAAAACCTCGTTTTCATTCTTCACGGTTGCATGGGTCGGAGAACCCAGAA[GATGATGATGATGAT]ATCGTTAATGTATGGAATCTACGGAAGTGCAGT
CgSSR1664-3	CL5249.Contig2	GAT(3*5)	ATGATGAGTCACTTGTTGAGGCT	60.189	CTGCACTTCCGTAGATTCCATAC	60.035	157	1317	1473	Cs8g02350	3132273	3137769	ATGATGAGTCACTTGTTGAGGCTGAGGAGGATGAGTCTCTCCCAGATCGAGATCAGGATCTAAAACCTCGTTTTCATTCTTCACGGTTGCATGGGTCGGAGAACCCAGAA[GATGATGATGATGAT]ATCGTTAATGTATGGAATCTACGGAAGTGCAG
CgSSR1664-4	CL5249.Contig2	GAT(3*5)	ATGATGAGTCACTTGTTGAGGCT	60.189	ACTGCACTTCCGTAGATTCCATA	60.035	158	1317	1474	Cs8g02350	3132273	3137769	ATGATGAGTCACTTGTTGAGGCTGAGGAGGATGAGTCTCTCCCAGATCGAGATCAGGATCTAAAACCTCGTTTTCATTCTTCACGGTTGCATGGGTCGGAGAACCCAGAA[GATGATGATGATGAT]ATCGTTAATGTATGGAATCTACGGAAGTGCAGT
CgSSR1664-5	CL5249.Contig2	GAT(3*5)	TGATGATGAGTCACTTGTTGAGG	60.164	GCACTTCCGTAGATTCCATACAT	59.411	157	1317	1473	Cs8g02350	3132273	3137769	TGATGATGAGTCACTTGTTGAGGCTGAGGAGGATGAGTCTCTCCCAGATCGAGATCAGGATCTAAAACCTCGTTTTCATTCTTCACGGTTGCATGGGTCGGAGAACCCAGAA[GATGATGATGATGAT]ATCGTTAATGTATGGAATCTACGGAAGTGC
CgSSR1665-1	CL5253.Contig1	ATC(3*5)	GGCTATAAGTGAAAAGCACTCCA	59.806	GTAATGTGCTCTCCTGTGGTCTT	59.696	127	631	757	Cs5g10500	3160116	3161948	GGCTATAAGTGAAAAGCACTCCAGGCCATTTGCGGG[ATCATCATCATCATC]TGAGGATGAGGCCGATGGAGGGGATGTCAGAGAAAGGCGTGCTATGAACTTCGAAGACCACAGGAGAGCACATTAC
CgSSR1665-2	CL5253.Contig1	ATC(3*5)	TGGCTATAAGTGAAAAGCACTCC	59.806	GTAATGTGCTCTCCTGTGGTCTT	59.696	128	631	758	Cs5g10500	3160116	3161948	TGGCTATAAGTGAAAAGCACTCCAGGCCATTTGCGGG[ATCATCATCATCATC]TGAGGATGAGGCCGATGGAGGGGATGTCAGAGAAAGGCGTGCTATGAACTTCGAAGACCACAGGAGAGCACATTAC
CgSSR1665-3	CL5253.Contig1	ATC(3*5)	GAAGTGCATTAAACAAAGTGGCT	59.721	GTAATGTGCTCTCCTGTGGTCTT	59.696	146	631	776	Cs5g10500	3160116	3161948	GAAGTGCATTAAACAAAGTGGCTATAAGTGAAAAGCACTCCAGGCCATTTGCGGG[ATCATCATCATCATC]TGAGGATGAGGCCGATGGAGGGGATGTCAGAGAAAGGCGTGCTATGAACTTCGAAGACCACAGGAGAGCACATTAC
CgSSR1665-4	CL5253.Contig1	ATC(3*5)	AGAAGTGCATTAAACAAAGTGGC	59.721	GTAATGTGCTCTCCTGTGGTCTT	59.696	147	631	777	Cs5g10500	3160116	3161948	AGAAGTGCATTAAACAAAGTGGCTATAAGTGAAAAGCACTCCAGGCCATTTGCGGG[ATCATCATCATCATC]TGAGGATGAGGCCGATGGAGGGGATGTCAGAGAAAGGCGTGCTATGAACTTCGAAGACCACAGGAGAGCACATTAC
CgSSR1665-5	CL5253.Contig1	ATC(3*5)	TATAAGTGAAAAGCACTCCAGGC	59.806	TCTCTTGAACTCGTCGTAATGTG	59.434	139	631	769	Cs5g10500	3160116	3161948	TATAAGTGAAAAGCACTCCAGGCCATTTGCGGG[ATCATCATCATCATC]TGAGGATGAGGCCGATGGAGGGGATGTCAGAGAAAGGCGTGCTATGAACTTCGAAGACCACAGGAGAGCACATTACGACGAGTTCAAGAGA
CgSSR1670-1	CL5295.Contig2	TGA(3*5)	AAATTGATGTCAAGTTCGTCCAG	60.399	ATGAGAAACACGGTCAATTCCTA	59.885	99	254	352	Cs1g17310	3173160	3175802	AAATTGATGTCAAGTTCGTCCAGAAG[TGATGATGATGATGA]TGCAAACGGTGGTGTTTCAACCAGTCATACTCCTTTAGGAATTGACCGTGTTTCTCAT
CgSSR1670-2	CL5295.Contig2	TGA(3*5)	AAATTGATGTCAAGTTCGTCCAG	60.399	TATGAGAAACACGGTCAATTCCT	59.885	100	254	353	Cs1g17310	3173160	3175802	AAATTGATGTCAAGTTCGTCCAGAAG[TGATGATGATGATGA]TGCAAACGGTGGTGTTTCAACCAGTCATACTCCTTTAGGAATTGACCGTGTTTCTCATA
CgSSR1670-3	CL5295.Contig2	TGA(3*5)	AAATTGATGTCAAGTTCGTCCAG	60.399	CTATGAGAAACACGGTCAATTCC	59.885	101	254	354	Cs1g17310	3173160	3175802	AAATTGATGTCAAGTTCGTCCAGAAG[TGATGATGATGATGA]TGCAAACGGTGGTGTTTCAACCAGTCATACTCCTTTAGGAATTGACCGTGTTTCTCATAG
CgSSR1670-4	CL5295.Contig2	TGA(3*5)	TAAATTGATGTCAAGTTCGTCCA	59.505	ATGAGAAACACGGTCAATTCCTA	59.885	100	254	353	Cs1g17310	3173160	3175802	TAAATTGATGTCAAGTTCGTCCAGAAG[TGATGATGATGATGA]TGCAAACGGTGGTGTTTCAACCAGTCATACTCCTTTAGGAATTGACCGTGTTTCTCAT
CgSSR1670-5	CL5295.Contig2	TGA(3*5)	TAAATTGATGTCAAGTTCGTCCA	59.505	TATGAGAAACACGGTCAATTCCT	59.885	101	254	354	Cs1g17310	3173160	3175802	TAAATTGATGTCAAGTTCGTCCAGAAG[TGATGATGATGATGA]TGCAAACGGTGGTGTTTCAACCAGTCATACTCCTTTAGGAATTGACCGTGTTTCTCATA
CgSSR1682-1	CL5334.Contig3	CGC(3*5)	CAGAGCCGTCGCTAGCAT	60.272	GGAGGATGAAAACTGACTTTCG	60.11	233	401	633	Un	Un	Un	CAGAGCCGTCGCTAGCATGGCCGCCGCGGCCGTCGCCGCTGCCGTTGCCGTCGTCGCCGCCGACGTTGCCCTCGTCGCCGTCGCTGTGGCCGT[CGCCGCCGCCGCCGC]TGTGGCCATCGCCGCCGCTGTGGCCGACGCCGCCGTGGCCGTCGCCGCCGGAGCCGTTGCCGAAGTCGCCGGATCCGAACTTCGAACTAAAGTCAAAGAAATTCGAAAGTCAGTTTTCATCCTCC
CgSSR1682-2	CL5334.Contig3	CGC(3*5)	CAGAGCCGTCGCTAGCAT	60.272	GGGAGGATGAAAACTGACTTTC	59.081	234	401	634	Un	Un	Un	CAGAGCCGTCGCTAGCATGGCCGCCGCGGCCGTCGCCGCTGCCGTTGCCGTCGTCGCCGCCGACGTTGCCCTCGTCGCCGTCGCTGTGGCCGT[CGCCGCCGCCGCCGC]TGTGGCCATCGCCGCCGCTGTGGCCGACGCCGCCGTGGCCGTCGCCGCCGGAGCCGTTGCCGAAGTCGCCGGATCCGAACTTCGAACTAAAGTCAAAGAAATTCGAAAGTCAGTTTTCATCCTCCC
CgSSR1682-3	CL5334.Contig3	CGC(3*5)	CAGAGCCGTCGCTAGCAT	60.272	TCGAATTTCTTTGACTTTAGTTCG	59.026	214	401	614	Un	Un	Un	CAGAGCCGTCGCTAGCATGGCCGCCGCGGCCGTCGCCGCTGCCGTTGCCGTCGTCGCCGCCGACGTTGCCCTCGTCGCCGTCGCTGTGGCCGT[CGCCGCCGCCGCCGC]TGTGGCCATCGCCGCCGCTGTGGCCGACGCCGCCGTGGCCGTCGCCGCCGGAGCCGTTGCCGAAGTCGCCGGATCCGAACTTCGAACTAAAGTCAAAGAAATTCGA
CgSSR1682-4	CL5334.Contig3	CGC(3*5)	CAGAGCCGTCGCTAGCAT	60.272	TTCGAATTTCTTTGACTTTAGTTCG	60.161	215	401	615	Un	Un	Un	CAGAGCCGTCGCTAGCATGGCCGCCGCGGCCGTCGCCGCTGCCGTTGCCGTCGTCGCCGCCGACGTTGCCCTCGTCGCCGTCGCTGTGGCCGT[CGCCGCCGCCGCCGC]TGTGGCCATCGCCGCCGCTGTGGCCGACGCCGCCGTGGCCGTCGCCGCCGGAGCCGTTGCCGAAGTCGCCGGATCCGAACTTCGAACTAAAGTCAAAGAAATTCGAA
CgSSR1682-5	CL5334.Contig3	CGC(3*5)	CAGAGCCGTCGCTAGCAT	60.272	AAAACTGACTTTCGAATTTCTTTGA	59.723	225	401	625	Un	Un	Un	CAGAGCCGTCGCTAGCATGGCCGCCGCGGCCGTCGCCGCTGCCGTTGCCGTCGTCGCCGCCGACGTTGCCCTCGTCGCCGTCGCTGTGGCCGT[CGCCGCCGCCGCCGC]TGTGGCCATCGCCGCCGCTGTGGCCGACGCCGCCGTGGCCGTCGCCGCCGGAGCCGTTGCCGAAGTCGCCGGATCCGAACTTCGAACTAAAGTCAAAGAAATTCGAAAGTCAGTTTT
CgSSR1683-1	CL5351.Contig1	CCT(3*7)	CAGAGTGCAGAGTATACGCATTG	59.976	AGAGTAGGGCTTTGTATTCTGGG	60.031	138	293	430	Cs1g21020	3200284	3200880	CAGAGTGCAGAGTATACGCATTGTCAATTTCTAGCTGAACTAAACCCTAACACGCGCCGTTGAG[CCTCCTCCTCCTCCTCCTCCT]CTTACTCCACATTTCTCAATCCCGCACGGTCCCAGAATACAAAGCCCTACTCT
CgSSR1683-2	CL5351.Contig1	CCT(3*7)	CAGAGTGCAGAGTATACGCATTG	59.976	AGTAGGGCTTTGTATTCTGGGAC	59.914	136	293	428	Cs1g21020	3200284	3200880	CAGAGTGCAGAGTATACGCATTGTCAATTTCTAGCTGAACTAAACCCTAACACGCGCCGTTGAG[CCTCCTCCTCCTCCTCCTCCT]CTTACTCCACATTTCTCAATCCCGCACGGTCCCAGAATACAAAGCCCTACT
CgSSR1683-3	CL5351.Contig1	CCT(3*7)	AGTGCAGAGTATACGCATTGTCA	59.848	AGAGTAGGGCTTTGTATTCTGGG	60.031	135	293	427	Cs1g21020	3200284	3200880	AGTGCAGAGTATACGCATTGTCAATTTCTAGCTGAACTAAACCCTAACACGCGCCGTTGAG[CCTCCTCCTCCTCCTCCTCCT]CTTACTCCACATTTCTCAATCCCGCACGGTCCCAGAATACAAAGCCCTACTCT
CgSSR1683-4	CL5351.Contig1	CCT(3*7)	AGTGCAGAGTATACGCATTGTCA	59.848	AGTAGGGCTTTGTATTCTGGGAC	59.914	133	293	425	Cs1g21020	3200284	3200880	AGTGCAGAGTATACGCATTGTCAATTTCTAGCTGAACTAAACCCTAACACGCGCCGTTGAG[CCTCCTCCTCCTCCTCCTCCT]CTTACTCCACATTTCTCAATCCCGCACGGTCCCAGAATACAAAGCCCTACT
CgSSR1683-5	CL5351.Contig1	CCT(3*7)	AGTGCAGAGTATACGCATTGTCA	59.848	CGTCGGTAATTGAGGATTTGATA	60.207	159	293	451	Cs1g21020	3200284	3200880	AGTGCAGAGTATACGCATTGTCAATTTCTAGCTGAACTAAACCCTAACACGCGCCGTTGAG[CCTCCTCCTCCTCCTCCTCCT]CTTACTCCACATTTCTCAATCCCGCACGGTCCCAGAATACAAAGCCCTACTCTCTATCAAATCCTCAATTACCGACG
CgSSR1684-1	CL5351.Contig2	CCT(3*7)	ATTTATTGTTCCCTCTGGCTCTG	60.82	AGAGTAGGGCTTTGTATTCTGGG	60.031	160	393	552	Cs3g27790	3218688	3221155	ATTTATTGTTCCCTCTGGCTCTGACTCTTGTAATTACCAGCATTGTCAATTTCTAGCTGAACTAAACCCTAACACGCGCCGTTGAG[CCTCCTCCTCCTCCTCCTCCT]CTTACTCCACATTTCTCAATCCCGCACGGTCCCAGAATACAAAGCCCTACTCT
CgSSR1684-2	CL5351.Contig2	CCT(3*7)	ATTTATTGTTCCCTCTGGCTCTG	60.82	AGTAGGGCTTTGTATTCTGGGAC	59.914	158	393	550	Cs3g27790	3218688	3221155	ATTTATTGTTCCCTCTGGCTCTGACTCTTGTAATTACCAGCATTGTCAATTTCTAGCTGAACTAAACCCTAACACGCGCCGTTGAG[CCTCCTCCTCCTCCTCCTCCT]CTTACTCCACATTTCTCAATCCCGCACGGTCCCAGAATACAAAGCCCTACT
CgSSR1684-3	CL5351.Contig2	CCT(3*7)	CATTTATTGTTCCCTCTGGCTCT	60.82	AGTAGGGCTTTGTATTCTGGGAC	59.914	159	393	551	Cs3g27790	3218688	3221155	CATTTATTGTTCCCTCTGGCTCTGACTCTTGTAATTACCAGCATTGTCAATTTCTAGCTGAACTAAACCCTAACACGCGCCGTTGAG[CCTCCTCCTCCTCCTCCTCCT]CTTACTCCACATTTCTCAATCCCGCACGGTCCCAGAATACAAAGCCCTACT
CgSSR1684-4	CL5351.Contig2	CCT(3*7)	CCTCTGGCTCTGACTCTTGTAAT	59.068	AGAGTAGGGCTTTGTATTCTGGG	60.031	149	393	541	Cs3g27790	3218688	3221155	CCTCTGGCTCTGACTCTTGTAATTACCAGCATTGTCAATTTCTAGCTGAACTAAACCCTAACACGCGCCGTTGAG[CCTCCTCCTCCTCCTCCTCCT]CTTACTCCACATTTCTCAATCCCGCACGGTCCCAGAATACAAAGCCCTACTCT
CgSSR1684-5	CL5351.Contig2	CCT(3*7)	CCTCTGGCTCTGACTCTTGTAAT	59.068	AGTAGGGCTTTGTATTCTGGGAC	59.914	147	393	539	Cs3g27790	3218688	3221155	CCTCTGGCTCTGACTCTTGTAATTACCAGCATTGTCAATTTCTAGCTGAACTAAACCCTAACACGCGCCGTTGAG[CCTCCTCCTCCTCCTCCTCCT]CTTACTCCACATTTCTCAATCCCGCACGGTCCCAGAATACAAAGCCCTACT
CgSSR1685-1	CL5353.Contig1	ATT(3*5)	TCTGTGTAAAGCTGGCTCAGAGT	60.614	CAGCCGCTTTGTAATTGTAATGT	60.417	138	199	336	Cs1g26800	3278108	3279301	TCTGTGTAAAGCTGGCTCAGAGTGGCTGCATCCAAATCCTATAAGGATACAGGTTTTATTC[ATTATTATTATTATT]TTCACTTCTTGGTGTTCTTTAAAATGTCCTATACTGTATACATTACAATTACAAAGCGGCTG
CgSSR1685-2	CL5353.Contig1	ATT(3*5)	AGGAATCTGTGTAAAGCTGGCTC	61.128	CAGCCGCTTTGTAATTGTAATGT	60.417	143	199	341	Cs1g26800	3278108	3279301	AGGAATCTGTGTAAAGCTGGCTCAGAGTGGCTGCATCCAAATCCTATAAGGATACAGGTTTTATTC[ATTATTATTATTATT]TTCACTTCTTGGTGTTCTTTAAAATGTCCTATACTGTATACATTACAATTACAAAGCGGCTG
CgSSR1685-3	CL5353.Contig1	ATT(3*5)	ATAGGAATCTGTGTAAAGCTGGC	58.859	CAGCCGCTTTGTAATTGTAATGT	60.417	145	199	343	Cs1g26800	3278108	3279301	ATAGGAATCTGTGTAAAGCTGGCTCAGAGTGGCTGCATCCAAATCCTATAAGGATACAGGTTTTATTC[ATTATTATTATTATT]TTCACTTCTTGGTGTTCTTTAAAATGTCCTATACTGTATACATTACAATTACAAAGCGGCTG
CgSSR1685-4	CL5353.Contig1	ATT(3*5)	GGAATCTGTGTAAAGCTGGCTC	60.27	CAGCCGCTTTGTAATTGTAATGT	60.417	142	199	340	Cs1g26800	3278108	3279301	GGAATCTGTGTAAAGCTGGCTCAGAGTGGCTGCATCCAAATCCTATAAGGATACAGGTTTTATTC[ATTATTATTATTATT]TTCACTTCTTGGTGTTCTTTAAAATGTCCTATACTGTATACATTACAATTACAAAGCGGCTG
CgSSR1685-5	CL5353.Contig1	ATT(3*5)	TGGATAGGAATCTGTGTAAAGCTG	59.687	CAGCCGCTTTGTAATTGTAATGT	60.417	148	199	346	Cs1g26800	3278108	3279301	TGGATAGGAATCTGTGTAAAGCTGGCTCAGAGTGGCTGCATCCAAATCCTATAAGGATACAGGTTTTATTC[ATTATTATTATTATT]TTCACTTCTTGGTGTTCTTTAAAATGTCCTATACTGTATACATTACAATTACAAAGCGGCTG
CgSSR1688-1	CL5359.Contig4	ATG(3*5)	GCTGAATTAGGACCAAGGAGTTT	60.018	ATTAGGTTGTCAGTCTACGCTCG	59.854	141	573	713	Cs6g16090	3313724	3315264	GCTGAATTAGGACCAAGGAGTTTGCACGAGTATTCGAGCTGATGA[ATGATGATGATGATG]GGAGTGGAAACTGGAAGGGAGTACTGAATAATTTCAAAAATGTAATTCTAATAATTTCCGAGCGTAGACTGACAACCTAAT
CgSSR1688-2	CL5359.Contig4	ATG(3*5)	GAGAGGGATTTGTTCCGTAGACT	60.015	GTACTCCCTTCCAGTTTCCACTC	60.395	125	573	697	Cs6g16090	3313724	3315264	GAGAGGGATTTGTTCCGTAGACTGATAGCCATGTGCTGGAGGCTGAATTAGGACCAAGGAGTTTGCACGAGTATTCGAGCTGATGA[ATGATGATGATGATG]GGAGTGGAAACTGGAAGGGAGTAC
CgSSR1688-3	CL5359.Contig4	ATG(3*5)	GCTGAATTAGGACCAAGGAGTTT	60.018	GTACTCCCTTCCAGTTTCCACTC	60.395	84	573	656	Cs6g16090	3313724	3315264	GCTGAATTAGGACCAAGGAGTTTGCACGAGTATTCGAGCTGATGA[ATGATGATGATGATG]GGAGTGGAAACTGGAAGGGAGTAC
CgSSR1688-4	CL5359.Contig4	ATG(3*5)	GAGAGGGATTTGTTCCGTAGACT	60.015	AGTACTCCCTTCCAGTTTCCACT	59.58	126	573	698	Cs6g16090	3313724	3315264	GAGAGGGATTTGTTCCGTAGACTGATAGCCATGTGCTGGAGGCTGAATTAGGACCAAGGAGTTTGCACGAGTATTCGAGCTGATGA[ATGATGATGATGATG]GGAGTGGAAACTGGAAGGGAGTACT
CgSSR1688-5	CL5359.Contig4	ATG(3*5)	GCTGAATTAGGACCAAGGAGTTT	60.018	AGTACTCCCTTCCAGTTTCCACT	59.58	85	573	657	Cs6g16090	3313724	3315264	GCTGAATTAGGACCAAGGAGTTTGCACGAGTATTCGAGCTGATGA[ATGATGATGATGATG]GGAGTGGAAACTGGAAGGGAGTACT
CgSSR1695-1	CL5398.Contig2	CGA(3*5)	ATCACCTCTAATTCACGAACAGC	59.672	TTTGTTGAGAAACCCTAGGATCA	59.987	134	291	424	Cs7g09560	3313724	3315264	ATCACCTCTAATTCACGAACAGCACGC[CGACGACGACGACGA]CGGTCGCTCGAGGCATCTATTCAGAGATCGTGTCCGCTCGATTTGGTCGTACTTCCCTTTCGTGAGTGATGATCCTAGGGTTTCTCAACAAA
CgSSR1695-2	CL5398.Contig2	CGA(3*5)	ATCACCTCTAATTCACGAACAGC	59.672	TGGAGTTTTGTTGAGAAACCCTA	60.022	140	291	430	Cs7g09560	3313724	3315264	ATCACCTCTAATTCACGAACAGCACGC[CGACGACGACGACGA]CGGTCGCTCGAGGCATCTATTCAGAGATCGTGTCCGCTCGATTTGGTCGTACTTCCCTTTCGTGAGTGATGATCCTAGGGTTTCTCAACAAAACTCCA
CgSSR1695-3	CL5398.Contig2	CGA(3*5)	ATCACCTCTAATTCACGAACAGC	59.672	CTAGGATCATCACTCACGAAAGG	60.137	120	291	410	Cs7g09560	3313724	3315264	ATCACCTCTAATTCACGAACAGCACGC[CGACGACGACGACGA]CGGTCGCTCGAGGCATCTATTCAGAGATCGTGTCCGCTCGATTTGGTCGTACTTCCCTTTCGTGAGTGATGATCCTAG
CgSSR1695-4	CL5398.Contig2	CGA(3*5)	ATCACCTCTAATTCACGAACAGC	59.672	CCTAGGATCATCACTCACGAAAG	60.137	121	291	411	Cs7g09560	3313724	3315264	ATCACCTCTAATTCACGAACAGCACGC[CGACGACGACGACGA]CGGTCGCTCGAGGCATCTATTCAGAGATCGTGTCCGCTCGATTTGGTCGTACTTCCCTTTCGTGAGTGATGATCCTAGG
CgSSR1695-5	CL5398.Contig2	CGA(3*5)	ATCACCTCTAATTCACGAACAGC	59.672	GAGATCCTGGAGTTTTGTTGAGA	59.743	147	291	437	Cs7g09560	3313724	3315264	ATCACCTCTAATTCACGAACAGCACGC[CGACGACGACGACGA]CGGTCGCTCGAGGCATCTATTCAGAGATCGTGTCCGCTCGATTTGGTCGTACTTCCCTTTCGTGAGTGATGATCCTAGGGTTTCTCAACAAAACTCCAGGATCTC
CgSSR1699-1	CL5411.Contig2	TGA(3*6)	TAGTTTAAATCGGCGAAACGTAA	60.034	TAAGCTCGAATTACCTGGAAACA	60.134	151	360	510	Cs3g02630	3361118	3368487	TAGTTTAAATCGGCGAAACGTAATATCGTTTCAGTCAGGTGCCGTAAACAGCTCGTCGGAGG[TGATGATGATGATGATGA]ATCCTTGTGCTTCTTCTGCGGCTGGCATGCATTTGAATACGAATATGGTGTTTCCAGGTAATTCGAGCTTA
CgSSR1699-3	CL5411.Contig2	TGA(3*6)	TAGTTTAAATCGGCGAAACGTAA	60.034	CAATTAAGCTCGAATTACCTGGA	59.652	155	360	514	Cs3g02630	3361118	3368487	TAGTTTAAATCGGCGAAACGTAATATCGTTTCAGTCAGGTGCCGTAAACAGCTCGTCGGAGG[TGATGATGATGATGATGA]ATCCTTGTGCTTCTTCTGCGGCTGGCATGCATTTGAATACGAATATGGTGTTTCCAGGTAATTCGAGCTTAATTG
CgSSR1699-4	CL5411.Contig2	TGA(3*6)	AGTTTAAATCGGCGAAACGTAAT	60.252	TAAGCTCGAATTACCTGGAAACA	60.134	150	360	509	Cs3g02630	3361118	3368487	AGTTTAAATCGGCGAAACGTAATATCGTTTCAGTCAGGTGCCGTAAACAGCTCGTCGGAGG[TGATGATGATGATGATGA]ATCCTTGTGCTTCTTCTGCGGCTGGCATGCATTTGAATACGAATATGGTGTTTCCAGGTAATTCGAGCTTA
CgSSR1699-5	CL5411.Contig2	TGA(3*6)	TAATATCGTTTCAGTCAGGTGCC	60.377	TAAGCTCGAATTACCTGGAAACA	60.134	131	360	490	Cs3g02630	3361118	3368487	TAATATCGTTTCAGTCAGGTGCCGTAAACAGCTCGTCGGAGG[TGATGATGATGATGATGA]ATCCTTGTGCTTCTTCTGCGGCTGGCATGCATTTGAATACGAATATGGTGTTTCCAGGTAATTCGAGCTTA
CgSSR1700-3	CL5425.Contig1	TCG(3*5)	ATTCGACGAAATGAAGAGATTGA	60.089	ACGCACATTGTCTGACTTGTAGT	58.857	142	249	390	Cs7g01570	3432383	3436086	ATTCGACGAAATGAAGAGATTGAGATCAAGCGACGATCTTGATGAGAAAAACACAAGCAAGGACTCAGCGACCCCTAACCCTAATCGT[TCGTCGTCGTCGTCG]TCACATCGTAGCTTTTACTACAAGTCAGACAATGTGCGT
CgSSR1700-4	CL5425.Contig1	TCG(3*5)	GATTCGACGAAATGAAGAGATTG	60.089	ACGCACATTGTCTGACTTGTAGT	58.857	143	249	391	Cs7g01570	3432383	3436086	GATTCGACGAAATGAAGAGATTGAGATCAAGCGACGATCTTGATGAGAAAAACACAAGCAAGGACTCAGCGACCCCTAACCCTAATCGT[TCGTCGTCGTCGTCG]TCACATCGTAGCTTTTACTACAAGTCAGACAATGTGCGT
CgSSR1700-5	CL5425.Contig1	TCG(3*5)	TGATTCGACGAAATGAAGAGATT	60.089	ACGCACATTGTCTGACTTGTAGT	58.857	144	249	392	Cs7g01570	3432383	3436086	TGATTCGACGAAATGAAGAGATTGAGATCAAGCGACGATCTTGATGAGAAAAACACAAGCAAGGACTCAGCGACCCCTAACCCTAATCGT[TCGTCGTCGTCGTCG]TCACATCGTAGCTTTTACTACAAGTCAGACAATGTGCGT
CgSSR1705-1	CL5442.Contig2	ATC(3*5)	AAAATGAAAAGGTCAAGATCGGT	60.224	GTTTTTGTGAAGCTGCTATTGCT	59.971	151	485	635	Cs7g02570	3529556	3531431	AAAATGAAAAGGTCAAGATCGGTCAAGCTATCAGATATTGAGAGCTTGAG[ATCATCATCATCATC]AACTTTGAAACAAAGCATCTCACAGCCTGGAAAGCCACCTCCTTTGAATGTCAAAACAACAGCAGCAATAGCAGCTTCACAAAAAC
CgSSR1705-2	CL5442.Contig2	ATC(3*5)	AAAATGAAAAGGTCAAGATCGGT	60.224	TTGTTTTGACATTCAAAGGAGGT	59.9	124	485	608	Cs7g02570	3529556	3531431	AAAATGAAAAGGTCAAGATCGGTCAAGCTATCAGATATTGAGAGCTTGAG[ATCATCATCATCATC]AACTTTGAAACAAAGCATCTCACAGCCTGGAAAGCCACCTCCTTTGAATGTCAAAACAA
CgSSR1705-3	CL5442.Contig2	ATC(3*5)	AAAATGAAAAGGTCAAGATCGGT	60.224	GTTGTTTTGACATTCAAAGGAGG	59.9	125	485	609	Cs7g02570	3529556	3531431	AAAATGAAAAGGTCAAGATCGGTCAAGCTATCAGATATTGAGAGCTTGAG[ATCATCATCATCATC]AACTTTGAAACAAAGCATCTCACAGCCTGGAAAGCCACCTCCTTTGAATGTCAAAACAAC
CgSSR1705-4	CL5442.Contig2	ATC(3*5)	GTCAAGATCGGTCAAGCTATCAG	60.276	TTGTTTTGACATTCAAAGGAGGT	59.9	113	485	597	Cs7g02570	3529556	3531431	GTCAAGATCGGTCAAGCTATCAGATATTGAGAGCTTGAG[ATCATCATCATCATC]AACTTTGAAACAAAGCATCTCACAGCCTGGAAAGCCACCTCCTTTGAATGTCAAAACAA
CgSSR1705-5	CL5442.Contig2	ATC(3*5)	GTCAAGATCGGTCAAGCTATCAG	60.276	GTTGTTTTGACATTCAAAGGAGG	59.9	114	485	598	Cs7g02570	3529556	3531431	GTCAAGATCGGTCAAGCTATCAGATATTGAGAGCTTGAG[ATCATCATCATCATC]AACTTTGAAACAAAGCATCTCACAGCCTGGAAAGCCACCTCCTTTGAATGTCAAAACAAC
CgSSR1714-1	CL5463.Contig2	CAT(3*6)	ATTATCATCACCTTCTTCTTGCG	59.643	CCAGTCTTGAAACTTATGGATGC	60.014	153	1464	1616	Cs2g23550	3529556	3531431	ATTATCATCACCTTCTTCTTGCGGGCAGAGGTCATATTCACCAC[CATCATCATCATCATCAT]CTGAATCCACAAAAGCCGCCGTCGCCTCCTCCTTTTTCACAACTTTTACCATCTTGTTCTTCCTTTTTGCATCCATAAGTTTCAAGACTGG
CgSSR1714-2	CL5463.Contig2	CAT(3*6)	ATTATCATCACCTTCTTCTTGCG	59.643	AAAAGTTGTGAAAAAGGAGGAGG	60.025	109	1464	1572	Cs2g23550	3529556	3531431	ATTATCATCACCTTCTTCTTGCGGGCAGAGGTCATATTCACCAC[CATCATCATCATCATCAT]CTGAATCCACAAAAGCCGCCGTCGCCTCCTCCTTTTTCACAACTTTT
CgSSR1714-3	CL5463.Contig2	CAT(3*6)	ATTATCATCACCTTCTTCTTGCG	59.643	TTATGGATGCAAAAAGGAAGAAC	59.512	140	1464	1603	Cs2g23550	3529556	3531431	ATTATCATCACCTTCTTCTTGCGGGCAGAGGTCATATTCACCAC[CATCATCATCATCATCAT]CTGAATCCACAAAAGCCGCCGTCGCCTCCTCCTTTTTCACAACTTTTACCATCTTGTTCTTCCTTTTTGCATCCATAA
CgSSR1714-4	CL5463.Contig2	CAT(3*6)	TATTATCATCACCTTCTTCTTGCG	59.665	CCAGTCTTGAAACTTATGGATGC	60.014	154	1464	1617	Cs2g23550	3529556	3531431	TATTATCATCACCTTCTTCTTGCGGGCAGAGGTCATATTCACCAC[CATCATCATCATCATCAT]CTGAATCCACAAAAGCCGCCGTCGCCTCCTCCTTTTTCACAACTTTTACCATCTTGTTCTTCCTTTTTGCATCCATAAGTTTCAAGACTGG
CgSSR1714-5	CL5463.Contig2	CAT(3*6)	TATTATCATCACCTTCTTCTTGCG	59.665	AAAAGTTGTGAAAAAGGAGGAGG	60.025	110	1464	1573	Cs2g23550	3529556	3531431	TATTATCATCACCTTCTTCTTGCGGGCAGAGGTCATATTCACCAC[CATCATCATCATCATCAT]CTGAATCCACAAAAGCCGCCGTCGCCTCCTCCTTTTTCACAACTTTT
CgSSR1715-1	CL5467.Contig1	CGG(3*5)	GGTGAAGAATTAGAAGGGTTTGG	60.217	AAGGACAGTTACAACTGAAGCCA	60.212	153	2150	2302	Cs3g27030	3755663	3757190	GGTGAAGAATTAGAAGGGTTTGGTTTGGAGGGCTGAGCTTGGACTAA[CGGCGGCGGCGGCGG]TGGCGGCGGCGTGTTGTCGACCGCTAAGGCTTGTGGGGCTATTGAAGACAAGAGCAAAGCAGCCATAGTGGCTTCAGTTGTAACTGTCCTT
CgSSR1715-2	CL5467.Contig1	CGG(3*5)	AATTAGAAGGGTTTGGTTTGGAG	59.774	AAGGACAGTTACAACTGAAGCCA	60.212	146	2150	2295	Cs3g27030	3755663	3757190	AATTAGAAGGGTTTGGTTTGGAGGGCTGAGCTTGGACTAA[CGGCGGCGGCGGCGG]TGGCGGCGGCGTGTTGTCGACCGCTAAGGCTTGTGGGGCTATTGAAGACAAGAGCAAAGCAGCCATAGTGGCTTCAGTTGTAACTGTCCTT
CgSSR1715-3	CL5467.Contig1	CGG(3*5)	AGAATTAGAAGGGTTTGGTTTGG	59.774	AAGGACAGTTACAACTGAAGCCA	60.212	148	2150	2297	Cs3g27030	3755663	3757190	AGAATTAGAAGGGTTTGGTTTGGAGGGCTGAGCTTGGACTAA[CGGCGGCGGCGGCGG]TGGCGGCGGCGTGTTGTCGACCGCTAAGGCTTGTGGGGCTATTGAAGACAAGAGCAAAGCAGCCATAGTGGCTTCAGTTGTAACTGTCCTT
CgSSR1715-4	CL5467.Contig1	CGG(3*5)	GGTGAAGAATTAGAAGGGTTTGG	60.217	GGACAGTTACAACTGAAGCCACT	59.734	151	2150	2300	Cs3g27030	3755663	3757190	GGTGAAGAATTAGAAGGGTTTGGTTTGGAGGGCTGAGCTTGGACTAA[CGGCGGCGGCGGCGG]TGGCGGCGGCGTGTTGTCGACCGCTAAGGCTTGTGGGGCTATTGAAGACAAGAGCAAAGCAGCCATAGTGGCTTCAGTTGTAACTGTCC
CgSSR1715-5	CL5467.Contig1	CGG(3*5)	GGTGAAGAATTAGAAGGGTTTGG	60.217	AGGACAGTTACAACTGAAGCCAC	59.734	152	2150	2301	Cs3g27030	3755663	3757190	GGTGAAGAATTAGAAGGGTTTGGTTTGGAGGGCTGAGCTTGGACTAA[CGGCGGCGGCGGCGG]TGGCGGCGGCGTGTTGTCGACCGCTAAGGCTTGTGGGGCTATTGAAGACAAGAGCAAAGCAGCCATAGTGGCTTCAGTTGTAACTGTCCT
CgSSR1716-1	CL5489.Contig1	AT(2*7)	GTTTTATCACCCTCATTGCTCTG	60.014	CACACACTCCACGATCTTAGTTG	59.711	156	849	1004	Un	Un	Un	GTTTTATCACCCTCATTGCTCTGCCCTTGCGCTTTTGTGGTTTCGTTGCTACCCGTCATTTTTATTTGATTATATAACTAGTCCTTTAGGGAATGAATCAACTACAGATATG[ATATATATATATAT]ACCAGTACAACTAAGATCGTGGAGTGTGTG
CgSSR1716-4	CL5489.Contig1	AT(2*7)	TTGCTACCCGTCATTTTTATTTG	60.234	CACACACTCCACGATCTTAGTTG	59.711	111	849	959	Un	Un	Un	TTGCTACCCGTCATTTTTATTTGATTATATAACTAGTCCTTTAGGGAATGAATCAACTACAGATATG[ATATATATATATAT]ACCAGTACAACTAAGATCGTGGAGTGTGTG
CgSSR1724-1	CL5615.Contig1	TTC(3*6)	TCGTCACCATTTTCACTTTCTTT	60.028	GAAGAAGAAGCAGGAGAAAGAGC	60.268	159	1793	1951	Cs3g08540	3755663	3757190	TCGTCACCATTTTCACTTTCTTTACCATTTGCCTTATCTCCATCTTCCTTG[TTCTTCTTCTTCTTCTTC]TTTTGCTTCTTCTTATGCCCACCATCATCATCATCGTGGCTCTGTTCTGATATCTCAATTTCTTCGAGCTCTTTCTCCTGCTTCTTCTTC
CgSSR1724-2	CL5615.Contig1	TTC(3*6)	TTTCACTTTCTTTACCATTTGCC	59.549	AAGGAGAAGAAGAAGCAGGAGAA	60.135	154	1793	1946	Cs3g08540	3755663	3757190	TTTCACTTTCTTTACCATTTGCCTTATCTCCATCTTCCTTG[TTCTTCTTCTTCTTCTTC]TTTTGCTTCTTCTTATGCCCACCATCATCATCATCGTGGCTCTGTTCTGATATCTCAATTTCTTCGAGCTCTTTCTCCTGCTTCTTCTTCTCCTT
CgSSR1724-3	CL5615.Contig1	TTC(3*6)	TTTCACTTTCTTTACCATTTGCC	59.549	AAGAAGGAGAAGAAGAAGCAGGA	60.135	157	1793	1949	Cs3g08540	3755663	3757190	TTTCACTTTCTTTACCATTTGCCTTATCTCCATCTTCCTTG[TTCTTCTTCTTCTTCTTC]TTTTGCTTCTTCTTATGCCCACCATCATCATCATCGTGGCTCTGTTCTGATATCTCAATTTCTTCGAGCTCTTTCTCCTGCTTCTTCTTCTCCTTCTT
CgSSR1724-4	CL5615.Contig1	TTC(3*6)	TTTCACTTTCTTTACCATTTGCC	59.549	GAAGAAGGAGAAGAAGAAGCAGG	60.135	158	1793	1950	Cs3g08540	3755663	3757190	TTTCACTTTCTTTACCATTTGCCTTATCTCCATCTTCCTTG[TTCTTCTTCTTCTTCTTC]TTTTGCTTCTTCTTATGCCCACCATCATCATCATCGTGGCTCTGTTCTGATATCTCAATTTCTTCGAGCTCTTTCTCCTGCTTCTTCTTCTCCTTCTTC
CgSSR1724-5	CL5615.Contig1	TTC(3*6)	CTTTACCATTTGCCTTATCTCCA	59.528	AAGGAGAAGAAGAAGCAGGAGAA	60.135	145	1793	1937	Cs3g08540	3755663	3757190	CTTTACCATTTGCCTTATCTCCATCTTCCTTG[TTCTTCTTCTTCTTCTTC]TTTTGCTTCTTCTTATGCCCACCATCATCATCATCGTGGCTCTGTTCTGATATCTCAATTTCTTCGAGCTCTTTCTCCTGCTTCTTCTTCTCCTT
CgSSR1725-1	CL5615.Contig1	TTC(3*5)	CCTGCTTCTTCTTCTCCTTCTTC	60.135	GAACAAACACAAAGAGATTGAAGC	59.351	143	1990	2132	Cs3g08540	3773414	3782644	CCTGCTTCTTCTTCTCCTTCTTCTCCTTATTATTTTTCTTTTCAGCTCCATTGGCGGTTTCAATTGCTTCAAGCTTTCGTTTTAGATTCAGTTCATTTTGTTG[TTCTTCTTCTTCTTC]GGCTTCAATCTCTTTGTGTTTGTTC
CgSSR1725-2	CL5615.Contig1	TTC(3*5)	CTTTCTCCTGCTTCTTCTTCTCC	60.135	GAACAAACACAAAGAGATTGAAGC	59.351	149	1990	2138	Cs3g08540	3773414	3782644	CTTTCTCCTGCTTCTTCTTCTCCTTCTTCTCCTTATTATTTTTCTTTTCAGCTCCATTGGCGGTTTCAATTGCTTCAAGCTTTCGTTTTAGATTCAGTTCATTTTGTTG[TTCTTCTTCTTCTTC]GGCTTCAATCTCTTTGTGTTTGTTC
CgSSR1725-3	CL5615.Contig1	TTC(3*5)	CCTGCTTCTTCTTCTCCTTCTTC	60.135	AGAACAAACACAAAGAGATTGAAGC	60.21	144	1990	2133	Cs3g08540	3773414	3782644	CCTGCTTCTTCTTCTCCTTCTTCTCCTTATTATTTTTCTTTTCAGCTCCATTGGCGGTTTCAATTGCTTCAAGCTTTCGTTTTAGATTCAGTTCATTTTGTTG[TTCTTCTTCTTCTTC]GGCTTCAATCTCTTTGTGTTTGTTCT
CgSSR1725-4	CL5615.Contig1	TTC(3*5)	CTTTCTCCTGCTTCTTCTTCTCC	60.135	AGAACAAACACAAAGAGATTGAAGC	60.21	150	1990	2139	Cs3g08540	3773414	3782644	CTTTCTCCTGCTTCTTCTTCTCCTTCTTCTCCTTATTATTTTTCTTTTCAGCTCCATTGGCGGTTTCAATTGCTTCAAGCTTTCGTTTTAGATTCAGTTCATTTTGTTG[TTCTTCTTCTTCTTC]GGCTTCAATCTCTTTGTGTTTGTTCT
CgSSR1725-5	CL5615.Contig1	TTC(3*5)	GCTTCTTCTTCTCCTTCTTCTCC	59.287	GAACAAACACAAAGAGATTGAAGC	59.351	140	1990	2129	Cs3g08540	3773414	3782644	GCTTCTTCTTCTCCTTCTTCTCCTTATTATTTTTCTTTTCAGCTCCATTGGCGGTTTCAATTGCTTCAAGCTTTCGTTTTAGATTCAGTTCATTTTGTTG[TTCTTCTTCTTCTTC]GGCTTCAATCTCTTTGTGTTTGTTC
CgSSR1726-1	CL5620.Contig4	AGA(3*6)	TGTCCGAATTTTCATTCTCTTGT	59.994	AGCAAGGCCTATTCTCGTAAGTT	59.838	114	369	482	Cs6g19310	3797738	3804644	TGTCCGAATTTTCATTCTCTTGTTTTTGCATCAGATTTT[AGAAGAAGAAGAAGAAGA]ATTTTTTAAGAGGAAGATATGGTTGAGGGCAAACAACTTACGAGAATAGGCCTTGCT
CgSSR1726-2	CL5620.Contig4	AGA(3*6)	ATCACATTTTGGGTTGATTTGTC	59.979	AGCAAGGCCTATTCTCGTAAGTT	59.838	133	369	501	Cs6g19310	3797738	3804644	ATCACATTTTGGGTTGATTTGTCCGAATTTTCATTCTCTTGTTTTTGCATCAGATTTT[AGAAGAAGAAGAAGAAGA]ATTTTTTAAGAGGAAGATATGGTTGAGGGCAAACAACTTACGAGAATAGGCCTTGCT
CgSSR1726-3	CL5620.Contig4	AGA(3*6)	GATCACATTTTGGGTTGATTTGT	59.979	AGCAAGGCCTATTCTCGTAAGTT	59.838	134	369	502	Cs6g19310	3797738	3804644	GATCACATTTTGGGTTGATTTGTCCGAATTTTCATTCTCTTGTTTTTGCATCAGATTTT[AGAAGAAGAAGAAGAAGA]ATTTTTTAAGAGGAAGATATGGTTGAGGGCAAACAACTTACGAGAATAGGCCTTGCT
CgSSR1726-4	CL5620.Contig4	AGA(3*6)	TCTGCTAATCCCAGATCACATTT	59.979	AGCAAGGCCTATTCTCGTAAGTT	59.838	147	369	515	Cs6g19310	3797738	3804644	TCTGCTAATCCCAGATCACATTTTGGGTTGATTTGTCCGAATTTTCATTCTCTTGTTTTTGCATCAGATTTT[AGAAGAAGAAGAAGAAGA]ATTTTTTAAGAGGAAGATATGGTTGAGGGCAAACAACTTACGAGAATAGGCCTTGCT
CgSSR1726-5	CL5620.Contig4	AGA(3*6)	AGATCACATTTTGGGTTGATTTG	60.102	AGCAAGGCCTATTCTCGTAAGTT	59.838	135	369	503	Cs6g19310	3797738	3804644	AGATCACATTTTGGGTTGATTTGTCCGAATTTTCATTCTCTTGTTTTTGCATCAGATTTT[AGAAGAAGAAGAAGAAGA]ATTTTTTAAGAGGAAGATATGGTTGAGGGCAAACAACTTACGAGAATAGGCCTTGCT
CgSSR1727-1	CL5628.Contig1	TCA(3*5)	CCCCTTTGACATTGAGATTAACA	60.223	AACAGAGAAAGTTGAAGAAGGGG	60.148	158	2549	2706	Cs3g21250	3901047	3902185	CCCCTTTGACATTGAGATTAACATCATCCCAGCTCTTTGCATCCCATTCC[TCATCATCATCATCA]TCTTCTTCTTCTACTTCATTTTCCTTGGGCGCATCAGCAATTTCTGGTTTCTCCTCCACAGTTAATGATTCCCCTTCTTCAACTTTCTCTGTT
CgSSR1727-2	CL5628.Contig1	TCA(3*5)	TTCAGAATCAGCCTCTTCATCAT	60.222	TAACTGTGGAGGAGAAACCAGAA	60.151	158	2549	2706	Cs3g21250	3901047	3902185	TTCAGAATCAGCCTCTTCATCATCAAATGCCCCTTTGACATTGAGATTAACATCATCCCAGCTCTTTGCATCCCATTCC[TCATCATCATCATCA]TCTTCTTCTTCTACTTCATTTTCCTTGGGCGCATCAGCAATTTCTGGTTTCTCCTCCACAGTTA
CgSSR1727-3	CL5628.Contig1	TCA(3*5)	TTCAGAATCAGCCTCTTCATCAT	60.222	TTAACTGTGGAGGAGAAACCAGA	60.151	159	2549	2707	Cs3g21250	3901047	3902185	TTCAGAATCAGCCTCTTCATCATCAAATGCCCCTTTGACATTGAGATTAACATCATCCCAGCTCTTTGCATCCCATTCC[TCATCATCATCATCA]TCTTCTTCTTCTACTTCATTTTCCTTGGGCGCATCAGCAATTTCTGGTTTCTCCTCCACAGTTAA
CgSSR1727-4	CL5628.Contig1	TCA(3*5)	CCCCTTTGACATTGAGATTAACA	60.223	TAACTGTGGAGGAGAAACCAGAA	60.151	129	2549	2677	Cs3g21250	3901047	3902185	CCCCTTTGACATTGAGATTAACATCATCCCAGCTCTTTGCATCCCATTCC[TCATCATCATCATCA]TCTTCTTCTTCTACTTCATTTTCCTTGGGCGCATCAGCAATTTCTGGTTTCTCCTCCACAGTTA
CgSSR1727-5	CL5628.Contig1	TCA(3*5)	CCCCTTTGACATTGAGATTAACA	60.223	TTAACTGTGGAGGAGAAACCAGA	60.151	130	2549	2678	Cs3g21250	3901047	3902185	CCCCTTTGACATTGAGATTAACATCATCCCAGCTCTTTGCATCCCATTCC[TCATCATCATCATCA]TCTTCTTCTTCTACTTCATTTTCCTTGGGCGCATCAGCAATTTCTGGTTTCTCCTCCACAGTTAA
CgSSR1729-1	CL5646.Contig1	GA(2*8)	CGTGTTTGTGTGTTTGACTCTGT	60.162	GATGGAGAAGAAAATGCTCAATG	60.089	160	637	796	Cs2g24750	4074050	4075674	CGTGTTTGTGTGTTTGACTCTGT[GAGAGAGAGAGAGAGA]TGCCTTTCAATTCAATAAAGGAGCATAAGGTGCTGGGCACGGAGAAACAGTGACGTCAGGTAACAGCTTTATCATATCAGCTGTCACCTGTAGGCATGCATTGAGCATTTTCTTCTCCATC
CgSSR1729-2	CL5646.Contig1	GA(2*8)	CGTGTTTGTGTGTTTGACTCTGT	60.162	TTACCTGACGTCACTGTTTCTCC	60.574	102	637	738	Cs2g24750	4074050	4075674	CGTGTTTGTGTGTTTGACTCTGT[GAGAGAGAGAGAGAGA]TGCCTTTCAATTCAATAAAGGAGCATAAGGTGCTGGGCACGGAGAAACAGTGACGTCAGGTAA
CgSSR1729-3	CL5646.Contig1	GA(2*8)	CGTGTTTGTGTGTTTGACTCTGT	60.162	GCTGTTACCTGACGTCACTGTTT	60.633	106	637	742	Cs2g24750	4074050	4075674	CGTGTTTGTGTGTTTGACTCTGT[GAGAGAGAGAGAGAGA]TGCCTTTCAATTCAATAAAGGAGCATAAGGTGCTGGGCACGGAGAAACAGTGACGTCAGGTAACAGC
CgSSR1729-4	CL5646.Contig1	GA(2*8)	CGTGTTTGTGTGTTTGACTCTGT	60.162	TGTTACCTGACGTCACTGTTTCT	58.83	104	637	740	Cs2g24750	4074050	4075674	CGTGTTTGTGTGTTTGACTCTGT[GAGAGAGAGAGAGAGA]TGCCTTTCAATTCAATAAAGGAGCATAAGGTGCTGGGCACGGAGAAACAGTGACGTCAGGTAACA
CgSSR1729-5	CL5646.Contig1	GA(2*8)	CGTGTTTGTGTGTTTGACTCTGT	60.162	CTGTTACCTGACGTCACTGTTTCT	59.779	105	637	741	Cs2g24750	4074050	4075674	CGTGTTTGTGTGTTTGACTCTGT[GAGAGAGAGAGAGAGA]TGCCTTTCAATTCAATAAAGGAGCATAAGGTGCTGGGCACGGAGAAACAGTGACGTCAGGTAACAG
CgSSR1734-1	CL5696.Contig2	CTC(3*5)	GATCTGAATCTCATCGTTTGCTC	60.229	AGCTTGGATCTGTGATTGTGAAT	60.018	104	1427	1530	Cs2g29000	4317682	4320662	GATCTGAATCTCATCGTTTGCTCCTGCTCCTGCTA[CTCCTCCTCCTCCTC]CCTCTTCTCTCCCGTTTGCATTTCCCATCACATTCACAATCACAGATCCAAGCT
CgSSR1734-2	CL5696.Contig2	CTC(3*5)	GATCTGAATCTCATCGTTTGCTC	60.229	TTGTCAAAGATTTGAGCTTGGAT	60.122	118	1427	1544	Cs2g29000	4317682	4320662	GATCTGAATCTCATCGTTTGCTCCTGCTCCTGCTA[CTCCTCCTCCTCCTC]CCTCTTCTCTCCCGTTTGCATTTCCCATCACATTCACAATCACAGATCCAAGCTCAAATCTTTGACAA
CgSSR1734-3	CL5696.Contig2	CTC(3*5)	CTGGAGGACTGATATTGCTCATT	59.628	AGCTTGGATCTGTGATTGTGAAT	60.018	144	1427	1570	Cs2g29000	4317682	4320662	CTGGAGGACTGATATTGCTCATTGAATGATCACCGCCGTTGATCTGAATCTCATCGTTTGCTCCTGCTCCTGCTA[CTCCTCCTCCTCCTC]CCTCTTCTCTCCCGTTTGCATTTCCCATCACATTCACAATCACAGATCCAAGCT
CgSSR1734-4	CL5696.Contig2	CTC(3*5)	GATCTGAATCTCATCGTTTGCTC	60.229	AAGATTTGAGCTTGGATCTGTGA	60.256	112	1427	1538	Cs2g29000	4317682	4320662	GATCTGAATCTCATCGTTTGCTCCTGCTCCTGCTA[CTCCTCCTCCTCCTC]CCTCTTCTCTCCCGTTTGCATTTCCCATCACATTCACAATCACAGATCCAAGCTCAAATCTT
CgSSR1734-5	CL5696.Contig2	CTC(3*5)	CTGGAGGACTGATATTGCTCATT	59.628	TTGTCAAAGATTTGAGCTTGGAT	60.122	158	1427	1584	Cs2g29000	4317682	4320662	CTGGAGGACTGATATTGCTCATTGAATGATCACCGCCGTTGATCTGAATCTCATCGTTTGCTCCTGCTCCTGCTA[CTCCTCCTCCTCCTC]CCTCTTCTCTCCCGTTTGCATTTCCCATCACATTCACAATCACAGATCCAAGCTCAAATCTTTGACAA
CgSSR1735-1	CL5697.Contig2	AG(2*7)	TGACCCATTTTACCGTATCAATC	59.963	CAAGAGCTGGAGGCAAGATAATA	59.891	156	258	413	Cs5g02610	4546973	4547850	TGACCCATTTTACCGTATCAATCTGAGAGAGCGTCGCTGC[AGAGAGAGAGAGAG]GTTGATATCCAGTTTCTTTTTCTATGGCGGTTTCTAGGGTATCATTGGTATTCGCGGTTGTTGTGGCTCTTGTCTTTGCTATTATCTTGCCTCCAGCTCTTG
CgSSR1735-2	CL5697.Contig2	AG(2*7)	TGACCCATTTTACCGTATCAATC	59.963	ATAGCAAAGACAAGAGCCACAAC	59.839	136	258	393	Cs5g02610	4546973	4547850	TGACCCATTTTACCGTATCAATCTGAGAGAGCGTCGCTGC[AGAGAGAGAGAGAG]GTTGATATCCAGTTTCTTTTTCTATGGCGGTTTCTAGGGTATCATTGGTATTCGCGGTTGTTGTGGCTCTTGTCTTTGCTAT
CgSSR1735-3	CL5697.Contig2	AG(2*7)	TGACCCATTTTACCGTATCAATC	59.963	ATACCCTAGAAACCGCCATAGAA	60.22	96	258	353	Cs5g02610	4546973	4547850	TGACCCATTTTACCGTATCAATCTGAGAGAGCGTCGCTGC[AGAGAGAGAGAGAG]GTTGATATCCAGTTTCTTTTTCTATGGCGGTTTCTAGGGTAT
CgSSR1735-4	CL5697.Contig2	AG(2*7)	TGACCCATTTTACCGTATCAATC	59.963	TGGAGGCAAGATAATAGCAAAGA	60.226	149	258	406	Cs5g02610	4546973	4547850	TGACCCATTTTACCGTATCAATCTGAGAGAGCGTCGCTGC[AGAGAGAGAGAGAG]GTTGATATCCAGTTTCTTTTTCTATGGCGGTTTCTAGGGTATCATTGGTATTCGCGGTTGTTGTGGCTCTTGTCTTTGCTATTATCTTGCCTCCA
CgSSR1735-5	CL5697.Contig2	AG(2*7)	TGACCCATTTTACCGTATCAATC	59.963	AATAGCAAAGACAAGAGCCACAA	60.302	137	258	394	Cs5g02610	4546973	4547850	TGACCCATTTTACCGTATCAATCTGAGAGAGCGTCGCTGC[AGAGAGAGAGAGAG]GTTGATATCCAGTTTCTTTTTCTATGGCGGTTTCTAGGGTATCATTGGTATTCGCGGTTGTTGTGGCTCTTGTCTTTGCTATT
CgSSR1740-1	CL5744.Contig1	TAA(3*5)	TCTTGCCTCCTTTTGTAAAACAC	59.695	GAATTAGAAGGCGAGGTACGAGT	60.16	156	1148	1303	Cs7g08110	4790883	4795643	TCTTGCCTCCTTTTGTAAAACACACATGTATATAATAACCGAATTAAAACCAGTAACTATTACCACCACCGCTAAATATACAATAG[TAATAATAATAATAA]GAAGTTGCGTGATGAGTTAAGTAAGGAATAGTACTCGTACCTCGCCTTCTAATTC
CgSSR1740-2	CL5744.Contig1	TAA(3*5)	TCTTGCCTCCTTTTGTAAAACAC	59.695	AGAATTAGAAGGCGAGGTACGAG	60.274	157	1148	1304	Cs7g08110	4790883	4795643	TCTTGCCTCCTTTTGTAAAACACACATGTATATAATAACCGAATTAAAACCAGTAACTATTACCACCACCGCTAAATATACAATAG[TAATAATAATAATAA]GAAGTTGCGTGATGAGTTAAGTAAGGAATAGTACTCGTACCTCGCCTTCTAATTCT
CgSSR1740-3	CL5744.Contig1	TAA(3*5)	TTGCCTCCTTTTGTAAAACACAC	60.419	GAATTAGAAGGCGAGGTACGAGT	60.16	154	1148	1301	Cs7g08110	4790883	4795643	TTGCCTCCTTTTGTAAAACACACATGTATATAATAACCGAATTAAAACCAGTAACTATTACCACCACCGCTAAATATACAATAG[TAATAATAATAATAA]GAAGTTGCGTGATGAGTTAAGTAAGGAATAGTACTCGTACCTCGCCTTCTAATTC
CgSSR1740-4	CL5744.Contig1	TAA(3*5)	CAGTAACTATTACCACCACCGCT	59.505	ATTTCAAGAATTAGAAGGCGAGG	60.101	113	1148	1260	Cs7g08110	4790883	4795643	CAGTAACTATTACCACCACCGCTAAATATACAATAG[TAATAATAATAATAA]GAAGTTGCGTGATGAGTTAAGTAAGGAATAGTACTCGTACCTCGCCTTCTAATTCTTGAAAT
CgSSR1740-5	CL5744.Contig1	TAA(3*5)	GCCTCCTTTTGTAAAACACACAT	59.467	ATTTCAAGAATTAGAAGGCGAGG	60.101	159	1148	1306	Cs7g08110	4790883	4795643	GCCTCCTTTTGTAAAACACACATGTATATAATAACCGAATTAAAACCAGTAACTATTACCACCACCGCTAAATATACAATAG[TAATAATAATAATAA]GAAGTTGCGTGATGAGTTAAGTAAGGAATAGTACTCGTACCTCGCCTTCTAATTCTTGAAAT
CgSSR1745-1	CL5776.Contig1	TGC(3*5)	TCTGTGGGAATTAGCGTATTTGT	59.912	TGTCGAAACAGTTGAAGTCATGT	59.694	157	345	501	Cs7g29360	4822635	4828906	TCTGTGGGAATTAGCGTATTTGTATGACATTTCATAATATTGTGTGAATACAGGGGGTGCCACTGAAATTATTCACAATCGAGAAGATTTTCATCTTTGAT[TGCTGCTGCTGCTGC]TGACCGTTTCTTCGTCCCACATGACTTCAACTGTTTCGACA
CgSSR1745-2	CL5776.Contig1	TGC(3*5)	TCTGTGGGAATTAGCGTATTTGT	59.912	AAACAGTTGAAGTCATGTGGGAC	60.316	152	345	496	Cs7g29360	4822635	4828906	TCTGTGGGAATTAGCGTATTTGTATGACATTTCATAATATTGTGTGAATACAGGGGGTGCCACTGAAATTATTCACAATCGAGAAGATTTTCATCTTTGAT[TGCTGCTGCTGCTGC]TGACCGTTTCTTCGTCCCACATGACTTCAACTGTTT
CgSSR1745-3	CL5776.Contig1	TGC(3*5)	ATATTGTGTGAATACAGGGGGTG	59.885	TGTCGAAACAGTTGAAGTCATGT	59.694	121	345	465	Cs7g29360	4822635	4828906	ATATTGTGTGAATACAGGGGGTGCCACTGAAATTATTCACAATCGAGAAGATTTTCATCTTTGAT[TGCTGCTGCTGCTGC]TGACCGTTTCTTCGTCCCACATGACTTCAACTGTTTCGACA
CgSSR1745-4	CL5776.Contig1	TGC(3*5)	ATATTGTGTGAATACAGGGGGTG	59.885	AAACAGTTGAAGTCATGTGGGAC	60.316	116	345	460	Cs7g29360	4822635	4828906	ATATTGTGTGAATACAGGGGGTGCCACTGAAATTATTCACAATCGAGAAGATTTTCATCTTTGAT[TGCTGCTGCTGCTGC]TGACCGTTTCTTCGTCCCACATGACTTCAACTGTTT
CgSSR1745-5	CL5776.Contig1	TGC(3*5)	CAGAATCTGTGGGAATTAGCGTA	60.495	AAACAGTTGAAGTCATGTGGGAC	60.316	157	345	501	Cs7g29360	4822635	4828906	CAGAATCTGTGGGAATTAGCGTATTTGTATGACATTTCATAATATTGTGTGAATACAGGGGGTGCCACTGAAATTATTCACAATCGAGAAGATTTTCATCTTTGAT[TGCTGCTGCTGCTGC]TGACCGTTTCTTCGTCCCACATGACTTCAACTGTTT
CgSSR1748-1	CL5778.Contig2	TTG(3*7)	CTTCTTGTAGAACCCATTTGTGC	60.048	CGTCTCATGAACCAACACAACTA	60.081	133	573	705	Cs8g16850	4848829	4853255	CTTCTTGTAGAACCCATTTGTGCTGCTTTTTGCAAGAGGGCAGTAGCTGACATGTGAGCTAGTCC[TTGTTGTTGTTGTTGTTGTTG]CTGGTGCTGTAGTAATTGTTGTAGTAGTTGTGTTGGTTCATGAGACG
CgSSR1748-2	CL5778.Contig2	TTG(3*7)	TGCTTCTTGTAGAACCCATTTGT	60.048	CGTCTCATGAACCAACACAACTA	60.081	135	573	707	Cs8g16850	4848829	4853255	TGCTTCTTGTAGAACCCATTTGTGCTGCTTTTTGCAAGAGGGCAGTAGCTGACATGTGAGCTAGTCC[TTGTTGTTGTTGTTGTTGTTG]CTGGTGCTGTAGTAATTGTTGTAGTAGTTGTGTTGGTTCATGAGACG
CgSSR1748-3	CL5778.Contig2	TTG(3*7)	ACCCAGTACTGTTATTCGCATTG	60.302	CGTCTCATGAACCAACACAACTA	60.081	156	573	728	Cs8g16850	4848829	4853255	ACCCAGTACTGTTATTCGCATTGCTTCTTGTAGAACCCATTTGTGCTGCTTTTTGCAAGAGGGCAGTAGCTGACATGTGAGCTAGTCC[TTGTTGTTGTTGTTGTTGTTG]CTGGTGCTGTAGTAATTGTTGTAGTAGTTGTGTTGGTTCATGAGACG
CgSSR1748-4	CL5778.Contig2	TTG(3*7)	TTGCTTCTTGTAGAACCCATTTG	60.506	CGTCTCATGAACCAACACAACTA	60.081	136	573	708	Cs8g16850	4848829	4853255	TTGCTTCTTGTAGAACCCATTTGTGCTGCTTTTTGCAAGAGGGCAGTAGCTGACATGTGAGCTAGTCC[TTGTTGTTGTTGTTGTTGTTG]CTGGTGCTGTAGTAATTGTTGTAGTAGTTGTGTTGGTTCATGAGACG
CgSSR1748-5	CL5778.Contig2	TTG(3*7)	CCAGTACTGTTATTCGCATTGCT	60.552	CGTCTCATGAACCAACACAACTA	60.081	154	573	726	Cs8g16850	4848829	4853255	CCAGTACTGTTATTCGCATTGCTTCTTGTAGAACCCATTTGTGCTGCTTTTTGCAAGAGGGCAGTAGCTGACATGTGAGCTAGTCC[TTGTTGTTGTTGTTGTTGTTG]CTGGTGCTGTAGTAATTGTTGTAGTAGTTGTGTTGGTTCATGAGACG
CgSSR1749-1	CL5788.Contig1	TAG(3*6)	GTAACGGTGTTGTTACTGGTGGT	60.123	CACTATGAGATGTTGATGATGCC	59.471	122	1762	1883	Cs6g15420	4848829	4853255	GTAACGGTGTTGTTACTGGTGGTATTATTTACATTATTTGCAGCAGCAC[TAGTAGTAGTAGTAGTAG]GAGCAGGAGTAGTAAAATCTTGTAACCCTCGAGGCATCATCAACATCTCATAGTG
CgSSR1749-2	CL5788.Contig1	TAG(3*6)	AGTAACGGTGTTGTTACTGGTGG	60.245	CACTATGAGATGTTGATGATGCC	59.471	123	1762	1884	Cs6g15420	4848829	4853255	AGTAACGGTGTTGTTACTGGTGGTATTATTTACATTATTTGCAGCAGCAC[TAGTAGTAGTAGTAGTAG]GAGCAGGAGTAGTAAAATCTTGTAACCCTCGAGGCATCATCAACATCTCATAGTG
CgSSR1749-3	CL5788.Contig1	TAG(3*6)	ACGGTGTTGTTACTGGTGGTATT	59.616	CACTATGAGATGTTGATGATGCC	59.471	119	1762	1880	Cs6g15420	4848829	4853255	ACGGTGTTGTTACTGGTGGTATTATTTACATTATTTGCAGCAGCAC[TAGTAGTAGTAGTAGTAG]GAGCAGGAGTAGTAAAATCTTGTAACCCTCGAGGCATCATCAACATCTCATAGTG
CgSSR1749-4	CL5788.Contig1	TAG(3*6)	AACGGTGTTGTTACTGGTGGTAT	59.616	CACTATGAGATGTTGATGATGCC	59.471	120	1762	1881	Cs6g15420	4848829	4853255	AACGGTGTTGTTACTGGTGGTATTATTTACATTATTTGCAGCAGCAC[TAGTAGTAGTAGTAGTAG]GAGCAGGAGTAGTAAAATCTTGTAACCCTCGAGGCATCATCAACATCTCATAGTG
CgSSR1749-5	CL5788.Contig1	TAG(3*6)	TAACGGTGTTGTTACTGGTGGTA	59.362	CACTATGAGATGTTGATGATGCC	59.471	121	1762	1882	Cs6g15420	4848829	4853255	TAACGGTGTTGTTACTGGTGGTATTATTTACATTATTTGCAGCAGCAC[TAGTAGTAGTAGTAGTAG]GAGCAGGAGTAGTAAAATCTTGTAACCCTCGAGGCATCATCAACATCTCATAGTG
CgSSR1750-1	CL5792.Contig1	AC(2*7)	TGATACCAGCTCAAATTACGACC	60.377	GTGTTTAAAAACGGTGGTCTCAG	59.955	157	1255	1411	Cs8g01390	4877009	4881198	TGATACCAGCTCAAATTACGACCTATGTGTTATTTTGTCAACTCTTGAGGTATGAACCCTTATCTGTTTCTATAGTTAATTACTTG[ACACACACACACAC]ATTAACCCTTGATATTGGATATATGAAGCTTTCTCTGAGACCACCGTTTTTAAACAC
CgSSR1750-2	CL5792.Contig1	AC(2*7)	TGATACCAGCTCAAATTACGACC	60.377	AGTGTTTAAAAACGGTGGTCTCA	59.955	158	1255	1412	Cs8g01390	4877009	4881198	TGATACCAGCTCAAATTACGACCTATGTGTTATTTTGTCAACTCTTGAGGTATGAACCCTTATCTGTTTCTATAGTTAATTACTTG[ACACACACACACAC]ATTAACCCTTGATATTGGATATATGAAGCTTTCTCTGAGACCACCGTTTTTAAACACT
CgSSR1750-3	CL5792.Contig1	AC(2*7)	TGATACCAGCTCAAATTACGACC	60.377	CAGTGTTTAAAAACGGTGGTCTC	59.955	159	1255	1413	Cs8g01390	4877009	4881198	TGATACCAGCTCAAATTACGACCTATGTGTTATTTTGTCAACTCTTGAGGTATGAACCCTTATCTGTTTCTATAGTTAATTACTTG[ACACACACACACAC]ATTAACCCTTGATATTGGATATATGAAGCTTTCTCTGAGACCACCGTTTTTAAACACTG
CgSSR1750-4	CL5792.Contig1	AC(2*7)	TGATACCAGCTCAAATTACGACC	60.377	TCAGTGTTTAAAAACGGTGGTCT	59.955	160	1255	1414	Cs8g01390	4877009	4881198	TGATACCAGCTCAAATTACGACCTATGTGTTATTTTGTCAACTCTTGAGGTATGAACCCTTATCTGTTTCTATAGTTAATTACTTG[ACACACACACACAC]ATTAACCCTTGATATTGGATATATGAAGCTTTCTCTGAGACCACCGTTTTTAAACACTGA
CgSSR1750-5	CL5792.Contig1	AC(2*7)	ACCAGCTCAAATTACGACCTATG	59.573	GTGTTTAAAAACGGTGGTCTCAG	59.955	153	1255	1407	Cs8g01390	4877009	4881198	ACCAGCTCAAATTACGACCTATGTGTTATTTTGTCAACTCTTGAGGTATGAACCCTTATCTGTTTCTATAGTTAATTACTTG[ACACACACACACAC]ATTAACCCTTGATATTGGATATATGAAGCTTTCTCTGAGACCACCGTTTTTAAACAC
CgSSR1759-1	CL5807.Contig2	TA(2*7)	CATTAAGTCATCCTCTCAGTGGG	60.005	TCAAGCAACTAAATGTGCAGAAG	59.588	126	408	533	Cs2g06115	4896707	4897690	CATTAAGTCATCCTCTCAGTGGGCCCATTCTTGTTTATTGTTTTCTTAATCTGCGTTCCACCAAGACTGATTTTGATATTAGTACTGT[TATATATATATATA]TCTTCTGCACATTTAGTTGCTTGA
CgSSR1759-2	CL5807.Contig2	TA(2*7)	CATTAAGTCATCCTCTCAGTGGG	60.005	CTCAAGCAACTAAATGTGCAGAA	59.588	127	408	534	Cs2g06115	4896707	4897690	CATTAAGTCATCCTCTCAGTGGGCCCATTCTTGTTTATTGTTTTCTTAATCTGCGTTCCACCAAGACTGATTTTGATATTAGTACTGT[TATATATATATATA]TCTTCTGCACATTTAGTTGCTTGAG
CgSSR1759-5	CL5807.Contig2	TA(2*7)	CATTAAGTCATCCTCTCAGTGGG	60.005	AATGTGCAAAAGAGCATCTCAAG	60.783	144	408	551	Cs2g06115	4896707	4897690	CATTAAGTCATCCTCTCAGTGGGCCCATTCTTGTTTATTGTTTTCTTAATCTGCGTTCCACCAAGACTGATTTTGATATTAGTACTGT[TATATATATATATA]TCTTCTGCACATTTAGTTGCTTGAGATGCTCTTTTGCACATT
CgSSR1766-1	CL5833.Contig2	CA(2*7)	GAGACATATTCTCCCTCTCAACG	59.25	CCACTCTTGACTGAATGATTTCC	59.99	133	927	1059	Cs4g12980	5051766	5055937	GAGACATATTCTCCCTCTCAACGCAGGTG[CACACACACACACA]CGCACCTACACAAGACACATGTCCACACTGACTTGTCTATTTCTTGCTCTTCTTTTCCACAGCACTAGGAAATCATTCAGTCAAGAGTGG
CgSSR1766-2	CL5833.Contig2	CA(2*7)	GAGACATATTCTCCCTCTCAACG	59.25	CTGTGGAAAAGAAGAGCAAGAAA	60.042	105	927	1031	Cs4g12980	5051766	5055937	GAGACATATTCTCCCTCTCAACGCAGGTG[CACACACACACACA]CGCACCTACACAAGACACATGTCCACACTGACTTGTCTATTTCTTGCTCTTCTTTTCCACAG
CgSSR1766-3	CL5833.Contig2	CA(2*7)	GAGACATATTCTCCCTCTCAACG	59.25	TTCCTAGTGCTGTGGAAAAGAAG	59.935	114	927	1040	Cs4g12980	5051766	5055937	GAGACATATTCTCCCTCTCAACGCAGGTG[CACACACACACACA]CGCACCTACACAAGACACATGTCCACACTGACTTGTCTATTTCTTGCTCTTCTTTTCCACAGCACTAGGAA
CgSSR1766-4	CL5833.Contig2	CA(2*7)	ATTGGTTCCTTAGGGTGAAAAAT	59.193	GTCAGTGTGGACATGTGTCTTGT	59.987	159	927	1085	Cs4g12980	5051766	5055937	ATTGGTTCCTTAGGGTGAAAAATTATGCAGCCCCCAGTAATCCTCCAGGGCATTCTGCTGGATGCGTGAAACCTAATATTATTAGAGACATATTCTCCCTCTCAACGCAGGTG[CACACACACACACA]CGCACCTACACAAGACACATGTCCACACTGAC
CgSSR1766-5	CL5833.Contig2	CA(2*7)	GAGACATATTCTCCCTCTCAACG	59.25	ACAAATGCCAGTGGTGAACTAAT	59.818	156	927	1082	Cs4g12980	5051766	5055937	GAGACATATTCTCCCTCTCAACGCAGGTG[CACACACACACACA]CGCACCTACACAAGACACATGTCCACACTGACTTGTCTATTTCTTGCTCTTCTTTTCCACAGCACTAGGAAATCATTCAGTCAAGAGTGGATTAGTTCACCACTGGCATTTGT
CgSSR1767-1	CL5853.Contig2	CTGAAA(6*4)	TGTTCTAACAAAAACCCCACTTG	60.287	AATCAATGACAAAGATTTGGTGG	60.102	160	205	364	Cs8g04220	5084662	5089650	TGTTCTAACAAAAACCCCACTTGATTAGATTTAGGTTCTACTTCCCTCATTTTCCCCAACTGAAG[CTGAAACTGAAACTGAAACTGAAA]CTTACCCACTTACATGTTCTAATCATTTGATCCAAAAATCCCAAATCCCCACCAAATCTTTGTCATTGATT
CgSSR1767-2	CL5853.Contig2	CTGAAA(6*4)	GTTCTAACAAAAACCCCACTTGA	59.441	AATCAATGACAAAGATTTGGTGG	60.102	159	205	363	Cs8g04220	5084662	5089650	GTTCTAACAAAAACCCCACTTGATTAGATTTAGGTTCTACTTCCCTCATTTTCCCCAACTGAAG[CTGAAACTGAAACTGAAACTGAAA]CTTACCCACTTACATGTTCTAATCATTTGATCCAAAAATCCCAAATCCCCACCAAATCTTTGTCATTGATT
CgSSR1767-3	CL5853.Contig2	CTGAAA(6*4)	AGGTTCTACTTCCCTCATTTTCC	59.061	AATCAATGACAAAGATTTGGTGG	60.102	128	205	332	Cs8g04220	5084662	5089650	AGGTTCTACTTCCCTCATTTTCCCCAACTGAAG[CTGAAACTGAAACTGAAACTGAAA]CTTACCCACTTACATGTTCTAATCATTTGATCCAAAAATCCCAAATCCCCACCAAATCTTTGTCATTGATT
CgSSR1767-4	CL5853.Contig2	CTGAAA(6*4)	AACAAAAACCCCACTTGATTAGA	58.961	AATCAATGACAAAGATTTGGTGG	60.102	154	205	358	Cs8g04220	5084662	5089650	AACAAAAACCCCACTTGATTAGATTTAGGTTCTACTTCCCTCATTTTCCCCAACTGAAG[CTGAAACTGAAACTGAAACTGAAA]CTTACCCACTTACATGTTCTAATCATTTGATCCAAAAATCCCAAATCCCCACCAAATCTTTGTCATTGATT
CgSSR1767-5	CL5853.Contig2	CTGAAA(6*4)	TCTAACAAAAACCCCACTTGATT	58.961	AATCAATGACAAAGATTTGGTGG	60.102	157	205	361	Cs8g04220	5084662	5089650	TCTAACAAAAACCCCACTTGATTAGATTTAGGTTCTACTTCCCTCATTTTCCCCAACTGAAG[CTGAAACTGAAACTGAAACTGAAA]CTTACCCACTTACATGTTCTAATCATTTGATCCAAAAATCCCAAATCCCCACCAAATCTTTGTCATTGATT
CgSSR1769-1	CL5865.Contig2	TTG(3*5)	GAGTGCGGGTAAACCATCC	60.333	ATCTCAGCACCAGCACCAG	59.996	84	1383	1466	Cs8g12890	6146166	6149568	GAGTGCGGGTAAACCATCCCCCCGCCACCGCCGCCCCCGTCGTTA[TTGTTGTTGTTGTTG]TGGTGCTGGTGCTGGTGCTGAGAT
CgSSR1769-2	CL5865.Contig2	TTG(3*5)	GAGTGCGGGTAAACCATCC	60.333	GTTGCCATCTCAGCACCAG	60.419	90	1383	1472	Cs8g12890	6146166	6149568	GAGTGCGGGTAAACCATCCCCCCGCCACCGCCGCCCCCGTCGTTA[TTGTTGTTGTTGTTG]TGGTGCTGGTGCTGGTGCTGAGATGGCAAC
CgSSR1769-3	CL5865.Contig2	TTG(3*5)	GAGTGCGGGTAAACCATCC	60.333	CTGTTGCCATCTCAGCACC	60.419	92	1383	1474	Cs8g12890	6146166	6149568	GAGTGCGGGTAAACCATCCCCCCGCCACCGCCGCCCCCGTCGTTA[TTGTTGTTGTTGTTG]TGGTGCTGGTGCTGGTGCTGAGATGGCAACAG
CgSSR1769-4	CL5865.Contig2	TTG(3*5)	GAGTGCGGGTAAACCATCC	60.333	CCTGTTGCCATCTCAGCAC	60.419	93	1383	1475	Cs8g12890	6146166	6149568	GAGTGCGGGTAAACCATCCCCCCGCCACCGCCGCCCCCGTCGTTA[TTGTTGTTGTTGTTG]TGGTGCTGGTGCTGGTGCTGAGATGGCAACAGG
CgSSR1769-5	CL5865.Contig2	TTG(3*5)	GTACTTTCTGGGCCTGCCAC	61.973	ATCTCAGCACCAGCACCAG	59.996	154	1383	1536	Cs8g12890	6146166	6149568	GTACTTTCTGGGCCTGCCACGCTTCTTCTTCGCCGGCTCCAGCGTCGACGTCATAGCGGAGGACGCCACCGAGTGCGGGTAAACCATCCCCCCGCCACCGCCGCCCCCGTCGTTA[TTGTTGTTGTTGTTG]TGGTGCTGGTGCTGGTGCTGAGAT
CgSSR1772-1	CL5880.Contig1	CCA(3*5)	AATGAAGAGACGAAGCACTTCAC	59.942	GGTGACATCCAAGTCAAAGACTC	60.031	116	413	528	Cs5g10440	6283606	6285798	AATGAAGAGACGAAGCACTTCACCGTTTT[CCACCACCACCACCA]AGCTTGGGGCCCTTCGGAGTGGCACCCTTGGGCATGCTACCCTTGCTTTGAGTCTTTGACTTGGATGTCACC
CgSSR1772-2	CL5880.Contig1	CCA(3*5)	AATGAAGAGACGAAGCACTTCAC	59.942	GAGGTGACATCCAAGTCAAAGAC	60.031	118	413	530	Cs5g10440	6283606	6285798	AATGAAGAGACGAAGCACTTCACCGTTTT[CCACCACCACCACCA]AGCTTGGGGCCCTTCGGAGTGGCACCCTTGGGCATGCTACCCTTGCTTTGAGTCTTTGACTTGGATGTCACCTC
CgSSR1772-3	CL5880.Contig1	CCA(3*5)	AATGAAGAGACGAAGCACTTCAC	59.942	TCAAAGACTCAAAGCAAGGGTAG	59.935	103	413	515	Cs5g10440	6283606	6285798	AATGAAGAGACGAAGCACTTCACCGTTTT[CCACCACCACCACCA]AGCTTGGGGCCCTTCGGAGTGGCACCCTTGGGCATGCTACCCTTGCTTTGAGTCTTTGA
CgSSR1772-4	CL5880.Contig1	CCA(3*5)	GTCAGGAAGAAATGAAGAGACGA	59.878	GGTGACATCCAAGTCAAAGACTC	60.031	126	413	538	Cs5g10440	6283606	6285798	GTCAGGAAGAAATGAAGAGACGAAGCACTTCACCGTTTT[CCACCACCACCACCA]AGCTTGGGGCCCTTCGGAGTGGCACCCTTGGGCATGCTACCCTTGCTTTGAGTCTTTGACTTGGATGTCACC
CgSSR1772-5	CL5880.Contig1	CCA(3*5)	GTCAGGAAGAAATGAAGAGACGA	59.878	GAGGTGACATCCAAGTCAAAGAC	60.031	128	413	540	Cs5g10440	6283606	6285798	GTCAGGAAGAAATGAAGAGACGAAGCACTTCACCGTTTT[CCACCACCACCACCA]AGCTTGGGGCCCTTCGGAGTGGCACCCTTGGGCATGCTACCCTTGCTTTGAGTCTTTGACTTGGATGTCACCTC
CgSSR1775-1	CL5928.Contig1	CT(2*8)	ACGATCTCCAGATTTAGCATCAA	60.109	TATTTTGAGTGCTTTTGCCATTT	60.019	150	240	389	Cs6g18900	6304841	6309334	ACGATCTCCAGATTTAGCATCAAATAACACATG[CTCTCTCTCTCTCTCT]CCCTGCCAGTGCACTACCACAGGGGCACAGACAGTGTCATATTATGTTGTCGTTGAAGGTGGATCTGCGCAATTCACCAAATGGCAAAAGCACTCAAAATA
CgSSR1775-2	CL5928.Contig1	CT(2*8)	AACGATCTCCAGATTTAGCATCA	60.109	TATTTTGAGTGCTTTTGCCATTT	60.019	151	240	390	Cs6g18900	6304841	6309334	AACGATCTCCAGATTTAGCATCAAATAACACATG[CTCTCTCTCTCTCTCT]CCCTGCCAGTGCACTACCACAGGGGCACAGACAGTGTCATATTATGTTGTCGTTGAAGGTGGATCTGCGCAATTCACCAAATGGCAAAAGCACTCAAAATA
CgSSR1775-3	CL5928.Contig1	CT(2*8)	ACGATCTCCAGATTTAGCATCAA	60.109	AGCTGTATTTTGAGTGCTTTTGC	59.971	155	240	394	Cs6g18900	6304841	6309334	ACGATCTCCAGATTTAGCATCAAATAACACATG[CTCTCTCTCTCTCTCT]CCCTGCCAGTGCACTACCACAGGGGCACAGACAGTGTCATATTATGTTGTCGTTGAAGGTGGATCTGCGCAATTCACCAAATGGCAAAAGCACTCAAAATACAGCT
CgSSR1775-4	CL5928.Contig1	CT(2*8)	AACGATCTCCAGATTTAGCATCA	60.109	AGCTGTATTTTGAGTGCTTTTGC	59.971	156	240	395	Cs6g18900	6304841	6309334	AACGATCTCCAGATTTAGCATCAAATAACACATG[CTCTCTCTCTCTCTCT]CCCTGCCAGTGCACTACCACAGGGGCACAGACAGTGTCATATTATGTTGTCGTTGAAGGTGGATCTGCGCAATTCACCAAATGGCAAAAGCACTCAAAATACAGCT
CgSSR1775-5	CL5928.Contig1	CT(2*8)	CAAACGATCTCCAGATTTAGCAT	59.643	TATTTTGAGTGCTTTTGCCATTT	60.019	153	240	392	Cs6g18900	6304841	6309334	CAAACGATCTCCAGATTTAGCATCAAATAACACATG[CTCTCTCTCTCTCTCT]CCCTGCCAGTGCACTACCACAGGGGCACAGACAGTGTCATATTATGTTGTCGTTGAAGGTGGATCTGCGCAATTCACCAAATGGCAAAAGCACTCAAAATA
CgSSR1780-1	CL5955.Contig1	AGG(3*6)	ATAAACCACTATTTGTAGCCGCA	59.936	ACCTACCAATTCTTCACCTAGCA	59.209	128	1128	1255	Cs3g18290	6364267	6366775	ATAAACCACTATTTGTAGCCGCAACACTCCTTTTCCGCCCCAAAATCCCAAAAACCTCGGGGGGCTTAGA[AGGAGGAGGAGGAGGAGG]AGAAACCGAACTGGCAATGCTAGGTGAAGAATTGGTAGGT
CgSSR1780-2	CL5955.Contig1	AGG(3*6)	ATAAACCACTATTTGTAGCCGCA	59.936	CACCTACCAATTCTTCACCTAGC	59.209	129	1128	1256	Cs3g18290	6364267	6366775	ATAAACCACTATTTGTAGCCGCAACACTCCTTTTCCGCCCCAAAATCCCAAAAACCTCGGGGGGCTTAGA[AGGAGGAGGAGGAGGAGG]AGAAACCGAACTGGCAATGCTAGGTGAAGAATTGGTAGGTG
CgSSR1780-3	CL5955.Contig1	AGG(3*6)	ATAAACCACTATTTGTAGCCGCA	59.936	TCTCACCTACCAATTCTTCACCT	59.157	132	1128	1259	Cs3g18290	6364267	6366775	ATAAACCACTATTTGTAGCCGCAACACTCCTTTTCCGCCCCAAAATCCCAAAAACCTCGGGGGGCTTAGA[AGGAGGAGGAGGAGGAGG]AGAAACCGAACTGGCAATGCTAGGTGAAGAATTGGTAGGTGAGA
CgSSR1780-4	CL5955.Contig1	AGG(3*6)	ATAAACCACTATTTGTAGCCGCA	59.936	CCTACCAATTCTTCACCTAGCATT	59.926	127	1128	1254	Cs3g18290	6364267	6366775	ATAAACCACTATTTGTAGCCGCAACACTCCTTTTCCGCCCCAAAATCCCAAAAACCTCGGGGGGCTTAGA[AGGAGGAGGAGGAGGAGG]AGAAACCGAACTGGCAATGCTAGGTGAAGAATTGGTAGG
CgSSR1780-5	CL5955.Contig1	AGG(3*6)	ATAAACCACTATTTGTAGCCGCA	59.936	CCTACCAATTCTTCACCTAGCAT	58.728	127	1128	1254	Cs3g18290	6364267	6366775	ATAAACCACTATTTGTAGCCGCAACACTCCTTTTCCGCCCCAAAATCCCAAAAACCTCGGGGGGCTTAGA[AGGAGGAGGAGGAGGAGG]AGAAACCGAACTGGCAATGCTAGGTGAAGAATTGGTAGG
CgSSR1781-1	CL5966.Contig1	TTTA(4*5)	GGCGCTAAATACCAGAGTGTCTA	59.826	TTGTGTTCCAGCAACTGAGTAAG	59.475	146	1123	1268	Cs3g15800	7170704	7178648	GGCGCTAAATACCAGAGTGTCTAATTCTGATTTTTACTTGTAATTATTCGTTTCTGCCT[TTTATTTATTTATTTATTTA]TTTTTTCCTTTTCAATCTACTGATTACAAAAGCAAGTGGCTGTGCTTACTCAGTTGCTGGAACACAA
CgSSR1781-2	CL5966.Contig1	TTTA(4*5)	GGCGCTAAATACCAGAGTGTCTA	59.826	CTTGTGTTCCAGCAACTGAGTAA	59.475	147	1123	1269	Cs3g15800	7170704	7178648	GGCGCTAAATACCAGAGTGTCTAATTCTGATTTTTACTTGTAATTATTCGTTTCTGCCT[TTTATTTATTTATTTATTTA]TTTTTTCCTTTTCAATCTACTGATTACAAAAGCAAGTGGCTGTGCTTACTCAGTTGCTGGAACACAAG
CgSSR1781-3	CL5966.Contig1	TTTA(4*5)	GGCGCTAAATACCAGAGTGTCTA	59.826	AGCCACTTGCTTTTGTAATCAGT	59.381	120	1123	1242	Cs3g15800	7170704	7178648	GGCGCTAAATACCAGAGTGTCTAATTCTGATTTTTACTTGTAATTATTCGTTTCTGCCT[TTTATTTATTTATTTATTTA]TTTTTTCCTTTTCAATCTACTGATTACAAAAGCAAGTGGCT
CgSSR1781-4	CL5966.Contig1	TTTA(4*5)	GGCGCTAAATACCAGAGTGTCTA	59.826	CAACTGAGTAAGCACAGCCACTT	60.883	135	1123	1257	Cs3g15800	7170704	7178648	GGCGCTAAATACCAGAGTGTCTAATTCTGATTTTTACTTGTAATTATTCGTTTCTGCCT[TTTATTTATTTATTTATTTA]TTTTTTCCTTTTCAATCTACTGATTACAAAAGCAAGTGGCTGTGCTTACTCAGTTG
CgSSR1781-5	CL5966.Contig1	TTTA(4*5)	GGCGCTAAATACCAGAGTGTCTA	59.826	ACAGCCACTTGCTTTTGTAATCA	61.043	122	1123	1244	Cs3g15800	7170704	7178648	GGCGCTAAATACCAGAGTGTCTAATTCTGATTTTTACTTGTAATTATTCGTTTCTGCCT[TTTATTTATTTATTTATTTA]TTTTTTCCTTTTCAATCTACTGATTACAAAAGCAAGTGGCTGT
CgSSR1782-2	CL5969.Contig1	AC(2*6)	TTCCAAATTATACAATCCAACCC	59.018	GTGCTCTTAGGGTGCTACTTGAA	59.961	160	2367	2526	Cs9g11180	7701166	7704772	TTCCAAATTATACAATCCAACCCTAGCAAGTAATTCTTTATACACAT[ACACACACACAC]ATCAAACAGACCTAGCTCCCAATTGCTACTAAATGAGAAGCACTTTGAAACCTTCACCTAAAAATGAATCACCCCCAATTCAAGTAGCACCCTAAGAGCAC
CgSSR1784-1	CL6011.Contig1	CTG(3*8)	TAATTTAAGGAAACTGGCTGCTG	59.809	CCACAAAGTCAACACTCCTTGAT	60.442	116	209	324	Cs1g02280	7742871	7750684	TAATTTAAGGAAACTGGCTGCTGAAAGAGAGATGACTATCAAGCAAAATAACAATGCTGCTCCTGCTA[CTGCTGCTGCTGCTGCTGCTGCTG]AATCAAGGAGTGTTGACTTTGTGG
CgSSR1784-2	CL6011.Contig1	CTG(3*8)	TGGTTGCTGAAGAATATGAGAGG	60.617	CCACAAAGTCAACACTCCTTGAT	60.442	147	209	355	Cs1g02280	7742871	7750684	TGGTTGCTGAAGAATATGAGAGGAGGGTCAATAATTTAAGGAAACTGGCTGCTGAAAGAGAGATGACTATCAAGCAAAATAACAATGCTGCTCCTGCTA[CTGCTGCTGCTGCTGCTGCTGCTG]AATCAAGGAGTGTTGACTTTGTGG
CgSSR1784-3	CL6011.Contig1	CTG(3*8)	TATGCTGGTTGCTGAAGAATATG	59.288	CCACAAAGTCAACACTCCTTGAT	60.442	152	209	360	Cs1g02280	7742871	7750684	TATGCTGGTTGCTGAAGAATATGAGAGGAGGGTCAATAATTTAAGGAAACTGGCTGCTGAAAGAGAGATGACTATCAAGCAAAATAACAATGCTGCTCCTGCTA[CTGCTGCTGCTGCTGCTGCTGCTG]AATCAAGGAGTGTTGACTTTGTGG
CgSSR1784-4	CL6011.Contig1	CTG(3*8)	GCTATGCTGGTTGCTGAAGAATA	60.752	CCACAAAGTCAACACTCCTTGAT	60.442	154	209	362	Cs1g02280	7742871	7750684	GCTATGCTGGTTGCTGAAGAATATGAGAGGAGGGTCAATAATTTAAGGAAACTGGCTGCTGAAAGAGAGATGACTATCAAGCAAAATAACAATGCTGCTCCTGCTA[CTGCTGCTGCTGCTGCTGCTGCTG]AATCAAGGAGTGTTGACTTTGTGG
CgSSR1784-5	CL6011.Contig1	CTG(3*8)	GCTGGTTGCTGAAGAATATGAGA	60.755	CCACAAAGTCAACACTCCTTGAT	60.442	149	209	357	Cs1g02280	7742871	7750684	GCTGGTTGCTGAAGAATATGAGAGGAGGGTCAATAATTTAAGGAAACTGGCTGCTGAAAGAGAGATGACTATCAAGCAAAATAACAATGCTGCTCCTGCTA[CTGCTGCTGCTGCTGCTGCTGCTG]AATCAAGGAGTGTTGACTTTGTGG
CgSSR1785-1	CL6011.Contig2	CTG(3*8)	GTGTGAGAGTGTATTTGCACCAA	60.088	CCACAAAGTCAACACTCCTTGAT	60.442	93	160	252	Cs1g17150	7919163	7929130	GTGTGAGAGTGTATTTGCACCAAGCATCATCGGTGATCTCTGGAA[CTGCTGCTGCTGCTGCTGCTGCTG]AATCAAGGAGTGTTGACTTTGTGG
CgSSR1785-2	CL6011.Contig2	CTG(3*8)	ATTCTGGTTGAAAGCATTCATGT	59.891	CCACAAAGTCAACACTCCTTGAT	60.442	114	160	273	Cs1g17150	7919163	7929130	ATTCTGGTTGAAAGCATTCATGTGTGAGAGTGTATTTGCACCAAGCATCATCGGTGATCTCTGGAA[CTGCTGCTGCTGCTGCTGCTGCTG]AATCAAGGAGTGTTGACTTTGTGG
CgSSR1785-3	CL6011.Contig2	CTG(3*8)	GTTGAAAGCATTCATGTGTGAGA	60.169	CCACAAAGTCAACACTCCTTGAT	60.442	108	160	267	Cs1g17150	7919163	7929130	GTTGAAAGCATTCATGTGTGAGAGTGTATTTGCACCAAGCATCATCGGTGATCTCTGGAA[CTGCTGCTGCTGCTGCTGCTGCTG]AATCAAGGAGTGTTGACTTTGTGG
CgSSR1785-4	CL6011.Contig2	CTG(3*8)	GAAAGCATTCATGTGTGAGAGTG	59.795	CCACAAAGTCAACACTCCTTGAT	60.442	105	160	264	Cs1g17150	7919163	7929130	GAAAGCATTCATGTGTGAGAGTGTATTTGCACCAAGCATCATCGGTGATCTCTGGAA[CTGCTGCTGCTGCTGCTGCTGCTG]AATCAAGGAGTGTTGACTTTGTGG
CgSSR1785-5	CL6011.Contig2	CTG(3*8)	TGAAAGCATTCATGTGTGAGAGT	59.795	CCACAAAGTCAACACTCCTTGAT	60.442	106	160	265	Cs1g17150	7919163	7929130	TGAAAGCATTCATGTGTGAGAGTGTATTTGCACCAAGCATCATCGGTGATCTCTGGAA[CTGCTGCTGCTGCTGCTGCTGCTG]AATCAAGGAGTGTTGACTTTGTGG
CgSSR1786-1	CL6017.Contig1	TG(2*8)	TGAGGTTGAAGCTTGTACAGTGA	59.966	TTCATGAAATAACAGCTCTCGCT	60.397	137	868	1004	Un	Un	Un	TGAGGTTGAAGCTTGTACAGTGAATTGCTTAACTCTTTCAGCAATGGATGCTCGATAGCTATATATA[TGTGTGTGTGTGTGTG]CGTGTGTAGAATTAATTGATCAAAAGGCCTCAGCGAGAGCTGTTATTTCATGAA
CgSSR1786-2	CL6017.Contig1	TG(2*8)	TTGAAGCTTGTACAGTGAATTGC	59.46	TTCATGAAATAACAGCTCTCGCT	60.397	132	868	999	Un	Un	Un	TTGAAGCTTGTACAGTGAATTGCTTAACTCTTTCAGCAATGGATGCTCGATAGCTATATATA[TGTGTGTGTGTGTGTG]CGTGTGTAGAATTAATTGATCAAAAGGCCTCAGCGAGAGCTGTTATTTCATGAA
CgSSR1786-3	CL6017.Contig1	TG(2*8)	TTAACTCTTTCAGCAATGGATGC	60.609	CAACAAATGACAATCTCAAGCAC	59.668	146	868	1013	Un	Un	Un	TTAACTCTTTCAGCAATGGATGCTCGATAGCTATATATA[TGTGTGTGTGTGTGTG]CGTGTGTAGAATTAATTGATCAAAAGGCCTCAGCGAGAGCTGTTATTTCATGAAATCATGGATCTTGGGTGCTTGAGATTGTCATTTGTTG
CgSSR1786-4	CL6017.Contig1	TG(2*8)	CAAATTGTGAGGTTGAAGCTTGT	60.558	TTCATGAAATAACAGCTCTCGCT	60.397	144	868	1011	Un	Un	Un	CAAATTGTGAGGTTGAAGCTTGTACAGTGAATTGCTTAACTCTTTCAGCAATGGATGCTCGATAGCTATATATA[TGTGTGTGTGTGTGTG]CGTGTGTAGAATTAATTGATCAAAAGGCCTCAGCGAGAGCTGTTATTTCATGAA
CgSSR1786-5	CL6017.Contig1	TG(2*8)	TTAACTCTTTCAGCAATGGATGC	60.609	TTCATGAAATAACAGCTCTCGCT	60.397	109	868	976	Un	Un	Un	TTAACTCTTTCAGCAATGGATGCTCGATAGCTATATATA[TGTGTGTGTGTGTGTG]CGTGTGTAGAATTAATTGATCAAAAGGCCTCAGCGAGAGCTGTTATTTCATGAA
CgSSR1793-1	CL6094.Contig2	AC(2*7)	ACTGACAAGAATTAACAGTGGGC	59.578	ACTGCTTCTGCTTGTGAAGAGAG	60.37	124	664	787	Cs5g30380	7919163	7929130	ACTGACAAGAATTAACAGTGGGCCGCCAATGAGCGAAGCCCTAGTATAGTTAAAATGGCAGAGCTTCCACGCGCACAT[ACACACACACACAC]AGTCAATCTCTCTCTTCACAAGCAGAAGCAGT
CgSSR1794-1	CL6094.Contig2	TAC(3*8)	GAAAAAGACAATGCATCTATCCG	59.983	TTTTGTTTTGGGAGATAGACAGAA	59.203	145	913	1057	Cs5g30380	7950663	7952940	GAAAAAGACAATGCATCTATCCGTATATTAAATAACCCGCTCGGAGGCAAACACACAACTCTTTCCGCAACGTCCCGCCCGTTATCTCTAA[TACTACTACTACTACTACTACTAC]TAACAATTCTGTCTATCTCCCAAAACAAAA
CgSSR1794-2	CL6094.Contig2	TAC(3*8)	GAAAAAGACAATGCATCTATCCG	59.983	TTTTTGTTTTGGGAGATAGACAGA	59.203	146	913	1058	Cs5g30380	7950663	7952940	GAAAAAGACAATGCATCTATCCGTATATTAAATAACCCGCTCGGAGGCAAACACACAACTCTTTCCGCAACGTCCCGCCCGTTATCTCTAA[TACTACTACTACTACTACTACTAC]TAACAATTCTGTCTATCTCCCAAAACAAAAA
CgSSR1794-3	CL6094.Contig2	TAC(3*8)	GAAAAAGACAATGCATCTATCCG	59.983	TTTGTTTTGGGAGATAGACAGAA	57.928	144	913	1056	Cs5g30380	7950663	7952940	GAAAAAGACAATGCATCTATCCGTATATTAAATAACCCGCTCGGAGGCAAACACACAACTCTTTCCGCAACGTCCCGCCCGTTATCTCTAA[TACTACTACTACTACTACTACTAC]TAACAATTCTGTCTATCTCCCAAAACAAA
CgSSR1794-4	CL6094.Contig2	TAC(3*8)	GAAAAAGACAATGCATCTATCCG	59.983	TTTTGTTTTGGGAGATAGACAGA	57.928	145	913	1057	Cs5g30380	7950663	7952940	GAAAAAGACAATGCATCTATCCGTATATTAAATAACCCGCTCGGAGGCAAACACACAACTCTTTCCGCAACGTCCCGCCCGTTATCTCTAA[TACTACTACTACTACTACTACTAC]TAACAATTCTGTCTATCTCCCAAAACAAAA
CgSSR1794-5	CL6094.Contig2	TAC(3*8)	CCGTATATTAAATAACCCGCTCG	60.852	TGTTTTGGGAGATAGACAGAATTG	59.539	122	913	1034	Cs5g30380	7950663	7952940	CCGTATATTAAATAACCCGCTCGGAGGCAAACACACAACTCTTTCCGCAACGTCCCGCCCGTTATCTCTAA[TACTACTACTACTACTACTACTAC]TAACAATTCTGTCTATCTCCCAAAACA
CgSSR1795-1	CL6102.Contig1	CTC(3*6)	CCAAAATTCTTCACTTTTTGCAC	60.03	GAAGAGAACAGTGAGAAGCCAAA	60.047	108	321	428	Cs4g02080	8014607	8017347	CCAAAATTCTTCACTTTTTGCACTCTTGCAG[CTCCTCCTCCTCCTCCTC]TTCTTTCTTTCTTTTTCTCTTTTGCAGTTTGGTATTTTTGGCTTCTCACTGTTCTCTTC
CgSSR1795-2	CL6102.Contig1	CTC(3*6)	CCAAAATTCTTCACTTTTTGCAC	60.03	ACAGTGAGAAGCCAAAAATACCA	60.048	101	321	421	Cs4g02080	8014607	8017347	CCAAAATTCTTCACTTTTTGCACTCTTGCAG[CTCCTCCTCCTCCTCCTC]TTCTTTCTTTCTTTTTCTCTTTTGCAGTTTGGTATTTTTGGCTTCTCACTGT
CgSSR1795-3	CL6102.Contig1	CTC(3*6)	CTTCAATACCAAAAGAGACGACG	60.169	GAAGAGAACAGTGAGAAGCCAAA	60.047	137	321	457	Cs4g02080	8014607	8017347	CTTCAATACCAAAAGAGACGACGGGTCGTCCAAAATTCTTCACTTTTTGCACTCTTGCAG[CTCCTCCTCCTCCTCCTC]TTCTTTCTTTCTTTTTCTCTTTTGCAGTTTGGTATTTTTGGCTTCTCACTGTTCTCTTC
CgSSR1795-4	CL6102.Contig1	CTC(3*6)	CTTCAATACCAAAAGAGACGACG	60.169	ACAGTGAGAAGCCAAAAATACCA	60.048	130	321	450	Cs4g02080	8014607	8017347	CTTCAATACCAAAAGAGACGACGGGTCGTCCAAAATTCTTCACTTTTTGCACTCTTGCAG[CTCCTCCTCCTCCTCCTC]TTCTTTCTTTCTTTTTCTCTTTTGCAGTTTGGTATTTTTGGCTTCTCACTGT
CgSSR1795-5	CL6102.Contig1	CTC(3*6)	CTTCAATACCAAAAGAGACGACG	60.169	CCAAAAATACCAAACTGCAAAAG	59.925	119	321	439	Cs4g02080	8014607	8017347	CTTCAATACCAAAAGAGACGACGGGTCGTCCAAAATTCTTCACTTTTTGCACTCTTGCAG[CTCCTCCTCCTCCTCCTC]TTCTTTCTTTCTTTTTCTCTTTTGCAGTTTGGTATTTTTGG
CgSSR1799-1	CL6109.Contig1	CA(2*6)	GCATTTGAAACATTCAGGAAAAG	59.997	AGTAATTCGTACTGCCGTTTTTG	59.625	115	1158	1272	Cs4g14680	8346700	8351948	GCATTTGAAACATTCAGGAAAAGAATACTAGCAAAGAACTAAATAGCAAGGGCATGCATG[CACACACACACA]CCGGAACGGGGGAAAAAGGACAAAAACGGCAGTACGAATTACT
CgSSR1799-2	CL6109.Contig1	CA(2*6)	AGCATTTGAAACATTCAGGAAAA	59.997	AGTAATTCGTACTGCCGTTTTTG	59.625	116	1158	1273	Cs4g14680	8346700	8351948	AGCATTTGAAACATTCAGGAAAAGAATACTAGCAAAGAACTAAATAGCAAGGGCATGCATG[CACACACACACA]CCGGAACGGGGGAAAAAGGACAAAAACGGCAGTACGAATTACT
CgSSR1799-3	CL6109.Contig1	CA(2*6)	AAGCATTTGAAACATTCAGGAAA	59.997	AGTAATTCGTACTGCCGTTTTTG	59.625	117	1158	1274	Cs4g14680	8346700	8351948	AAGCATTTGAAACATTCAGGAAAAGAATACTAGCAAAGAACTAAATAGCAAGGGCATGCATG[CACACACACACA]CCGGAACGGGGGAAAAAGGACAAAAACGGCAGTACGAATTACT
CgSSR1799-4	CL6109.Contig1	CA(2*6)	AAAAGCATTTGAAACATTCAGGA	59.997	AGTAATTCGTACTGCCGTTTTTG	59.625	119	1158	1276	Cs4g14680	8346700	8351948	AAAAGCATTTGAAACATTCAGGAAAAGAATACTAGCAAAGAACTAAATAGCAAGGGCATGCATG[CACACACACACA]CCGGAACGGGGGAAAAAGGACAAAAACGGCAGTACGAATTACT
CgSSR1799-5	CL6109.Contig1	CA(2*6)	GCATTTGAAACATTCAGGAAAAG	59.997	TAATTCGTACTGCCGTTTTTGTC	60.398	113	1158	1270	Cs4g14680	8346700	8351948	GCATTTGAAACATTCAGGAAAAGAATACTAGCAAAGAACTAAATAGCAAGGGCATGCATG[CACACACACACA]CCGGAACGGGGGAAAAAGGACAAAAACGGCAGTACGAATTA
CgSSR1816-1	CL6188.Contig3	GCA(3*5)	AAGGCAGTTACCAAGAAGGAAAC	60.05	GCTTTTCAAGCTTCCTAACAACA	59.946	103	580	682	Cs7g16640	8482093	8484711	AAGGCAGTTACCAAGAAGGAAACCACAGAGGAGGGAGAAGGT[GCAGCAGCAGCAGCA]GAAGAAACTAAGAAGAGCAATCATGTTGTTAGGAAGCTTGAAAAGC
CgSSR1816-2	CL6188.Contig3	GCA(3*5)	AAGCAATGGTACCTTCAGCACTA	60.195	GCTTTTCAAGCTTCCTAACAACA	59.946	151	580	730	Cs7g16640	8482093	8484711	AAGCAATGGTACCTTCAGCACTATGGCGTTGACATTGGTAGGAAGAAGAAGGCAGTTACCAAGAAGGAAACCACAGAGGAGGGAGAAGGT[GCAGCAGCAGCAGCA]GAAGAAACTAAGAAGAGCAATCATGTTGTTAGGAAGCTTGAAAAGC
CgSSR1816-3	CL6188.Contig3	GCA(3*5)	TAAGCAATGGTACCTTCAGCACT	60.195	GCTTTTCAAGCTTCCTAACAACA	59.946	152	580	731	Cs7g16640	8482093	8484711	TAAGCAATGGTACCTTCAGCACTATGGCGTTGACATTGGTAGGAAGAAGAAGGCAGTTACCAAGAAGGAAACCACAGAGGAGGGAGAAGGT[GCAGCAGCAGCAGCA]GAAGAAACTAAGAAGAGCAATCATGTTGTTAGGAAGCTTGAAAAGC
CgSSR1816-4	CL6188.Contig3	GCA(3*5)	TTACCAAGAAGGAAACCACAGAG	59.677	GCTTTTCAAGCTTCCTAACAACA	59.946	96	580	675	Cs7g16640	8482093	8484711	TTACCAAGAAGGAAACCACAGAGGAGGGAGAAGGT[GCAGCAGCAGCAGCA]GAAGAAACTAAGAAGAGCAATCATGTTGTTAGGAAGCTTGAAAAGC
CgSSR1816-5	CL6188.Contig3	GCA(3*5)	CAGTTACCAAGAAGGAAACCACA	60.422	GCTTTTCAAGCTTCCTAACAACA	59.946	99	580	678	Cs7g16640	8482093	8484711	CAGTTACCAAGAAGGAAACCACAGAGGAGGGAGAAGGT[GCAGCAGCAGCAGCA]GAAGAAACTAAGAAGAGCAATCATGTTGTTAGGAAGCTTGAAAAGC
CgSSR1843-1	CL6357.Contig1	GAGAC(5*4)	AAATAACAACCGAAGACTCAGCA	60.176	CAGCGTTTTGGTGATTTTAGTCT	59.716	141	889	1029	Cs6g15100	8853267	8859064	AAATAACAACCGAAGACTCAGCAATAAAACTTATGCTTTGTCAGCTCAGCCGAAAG[GAGACGAGACGAGACGAGAC]GAGGAAGCCGAATGGCTGATGCCAAACTGAGCCGCCCCGCAAAGACTAAAATCACCAAAACGCTG
CgSSR1843-2	CL6357.Contig1	GAGAC(5*4)	ACAACCGAAGACTCAGCAATAAA	60.176	ACAGCGTTTTGGTGATTTTAGTC	59.594	137	889	1025	Cs6g15100	8853267	8859064	ACAACCGAAGACTCAGCAATAAAACTTATGCTTTGTCAGCTCAGCCGAAAG[GAGACGAGACGAGACGAGAC]GAGGAAGCCGAATGGCTGATGCCAAACTGAGCCGCCCCGCAAAGACTAAAATCACCAAAACGCTGT
CgSSR1843-3	CL6357.Contig1	GAGAC(5*4)	AACAACCGAAGACTCAGCAATAA	60.176	ACAGCGTTTTGGTGATTTTAGTC	59.594	138	889	1026	Cs6g15100	8853267	8859064	AACAACCGAAGACTCAGCAATAAAACTTATGCTTTGTCAGCTCAGCCGAAAG[GAGACGAGACGAGACGAGAC]GAGGAAGCCGAATGGCTGATGCCAAACTGAGCCGCCCCGCAAAGACTAAAATCACCAAAACGCTGT
CgSSR1843-4	CL6357.Contig1	GAGAC(5*4)	AATAACAACCGAAGACTCAGCAA	60.176	ACAGCGTTTTGGTGATTTTAGTC	59.594	141	889	1029	Cs6g15100	8853267	8859064	AATAACAACCGAAGACTCAGCAATAAAACTTATGCTTTGTCAGCTCAGCCGAAAG[GAGACGAGACGAGACGAGAC]GAGGAAGCCGAATGGCTGATGCCAAACTGAGCCGCCCCGCAAAGACTAAAATCACCAAAACGCTGT
CgSSR1843-5	CL6357.Contig1	GAGAC(5*4)	AAATAACAACCGAAGACTCAGCA	60.176	ACAGCGTTTTGGTGATTTTAGTC	59.594	142	889	1030	Cs6g15100	8853267	8859064	AAATAACAACCGAAGACTCAGCAATAAAACTTATGCTTTGTCAGCTCAGCCGAAAG[GAGACGAGACGAGACGAGAC]GAGGAAGCCGAATGGCTGATGCCAAACTGAGCCGCCCCGCAAAGACTAAAATCACCAAAACGCTGT
CgSSR1850-1	CL6409.Contig2	GCT(3*5)	GTAGTTTCGCAATGACTGCACTT	60.713	GTAATGATGAGAAAACGAGTGGC	60.021	152	255	406	Cs1g09960	8925121	8930412	GTAGTTTCGCAATGACTGCACTTTC[GCTGCTGCTGCTGCT]GCACAATGTGTTCTCTTCTGCGACCCTTCTGTTTCTTATAATTATTAGCCACGACACAACTGTTGTTGTAGTCCGCTAACGGCGCCGGCGCCACTCGTTTTCTCATCATTAC
CgSSR1850-2	CL6409.Contig2	GCT(3*5)	GTAGTTTCGCAATGACTGCACTT	60.713	CAACAGTTGTGTCGTGGCTAATA	60.102	105	255	359	Cs1g09960	8925121	8930412	GTAGTTTCGCAATGACTGCACTTTC[GCTGCTGCTGCTGCT]GCACAATGTGTTCTCTTCTGCGACCCTTCTGTTTCTTATAATTATTAGCCACGACACAACTGTTG
CgSSR1850-3	CL6409.Contig2	GCT(3*5)	GTAGTTTCGCAATGACTGCACTT	60.713	TTATAAGAAACAGAAGGGTCGCA	60.134	81	255	335	Cs1g09960	8925121	8930412	GTAGTTTCGCAATGACTGCACTTTC[GCTGCTGCTGCTGCT]GCACAATGTGTTCTCTTCTGCGACCCTTCTGTTTCTTATAA
CgSSR1850-4	CL6409.Contig2	GCT(3*5)	GTAGTTTCGCAATGACTGCACTT	60.713	TATAAGAAACAGAAGGGTCGCAG	59.801	80	255	334	Cs1g09960	8925121	8930412	GTAGTTTCGCAATGACTGCACTTTC[GCTGCTGCTGCTGCT]GCACAATGTGTTCTCTTCTGCGACCCTTCTGTTTCTTATA
CgSSR1850-5	CL6409.Contig2	GCT(3*5)	GTAGTTTCGCAATGACTGCACTT	60.713	GCTCGAGTAATGATGAGAAAACG	60.27	158	255	412	Cs1g09960	8925121	8930412	GTAGTTTCGCAATGACTGCACTTTC[GCTGCTGCTGCTGCT]GCACAATGTGTTCTCTTCTGCGACCCTTCTGTTTCTTATAATTATTAGCCACGACACAACTGTTGTTGTAGTCCGCTAACGGCGCCGGCGCCACTCGTTTTCTCATCATTACTCGAGC
CgSSR1853-1	CL6417.Contig1	AGC(3*7)	CAGAGTCTAGACGTTGGCTGAAT	59.957	GGCACATTTTAGTGACATGGAAT	60.129	141	260	400	Cs2g16070	8948164	8951557	CAGAGTCTAGACGTTGGCTGAATTGTCAGGCTTGAATTTAGT[AGCAGCAGCAGCAGCAGCAGC]TCTGAGCTTCTTAAAGCTCAAGCACAGGTGTGGAATTGTGCCTTCAATTACATCAATTCCATGTCACTAAAATGTGCC
CgSSR1853-2	CL6417.Contig1	AGC(3*7)	CAGAGTCTAGACGTTGGCTGAAT	59.957	GGAATTGATGTAATTGAAGGCAC	59.735	123	260	382	Cs2g16070	8948164	8951557	CAGAGTCTAGACGTTGGCTGAATTGTCAGGCTTGAATTTAGT[AGCAGCAGCAGCAGCAGCAGC]TCTGAGCTTCTTAAAGCTCAAGCACAGGTGTGGAATTGTGCCTTCAATTACATCAATTCC
CgSSR1853-3	CL6417.Contig1	AGC(3*7)	GTCTAGACGTTGGCTGAATTGTC	60.186	GGCACATTTTAGTGACATGGAAT	60.129	137	260	396	Cs2g16070	8948164	8951557	GTCTAGACGTTGGCTGAATTGTCAGGCTTGAATTTAGT[AGCAGCAGCAGCAGCAGCAGC]TCTGAGCTTCTTAAAGCTCAAGCACAGGTGTGGAATTGTGCCTTCAATTACATCAATTCCATGTCACTAAAATGTGCC
CgSSR1853-4	CL6417.Contig1	AGC(3*7)	GAGTCTAGACGTTGGCTGAATTG	60.309	GGCACATTTTAGTGACATGGAAT	60.129	139	260	398	Cs2g16070	8948164	8951557	GAGTCTAGACGTTGGCTGAATTGTCAGGCTTGAATTTAGT[AGCAGCAGCAGCAGCAGCAGC]TCTGAGCTTCTTAAAGCTCAAGCACAGGTGTGGAATTGTGCCTTCAATTACATCAATTCCATGTCACTAAAATGTGCC
CgSSR1853-5	CL6417.Contig1	AGC(3*7)	GTCTAGACGTTGGCTGAATTGTC	60.186	GGAATTGATGTAATTGAAGGCAC	59.735	119	260	378	Cs2g16070	8948164	8951557	GTCTAGACGTTGGCTGAATTGTCAGGCTTGAATTTAGT[AGCAGCAGCAGCAGCAGCAGC]TCTGAGCTTCTTAAAGCTCAAGCACAGGTGTGGAATTGTGCCTTCAATTACATCAATTCC
CgSSR1856-1	CL6455.Contig3	AGA(3*5)	GGGCAGAAGAAGAAAAAGAAGAG	60.011	ATTGTTAGGTTTCCAGTCACCAA	59.791	144	382	525	Cs2g08410	9017084	9020301	GGGCAGAAGAAGAAAAAGAAGAGAAAACATTCTGAAGATAATGAAGAGGAGTCGGAAACACCAAGTAAGAAGG[AGAAGAAGAAGAAGA]GGAAAAATAAGGATTGATAGTTTCTGGGTAGTTTTGGTGACTGGAAACCTAACAAT
CgSSR1856-2	CL6455.Contig3	AGA(3*5)	GGGCAGAAGAAGAAAAAGAAGAG	60.011	AATTGTTAGGTTTCCAGTCACCA	59.791	145	382	526	Cs2g08410	9017084	9020301	GGGCAGAAGAAGAAAAAGAAGAGAAAACATTCTGAAGATAATGAAGAGGAGTCGGAAACACCAAGTAAGAAGG[AGAAGAAGAAGAAGA]GGAAAAATAAGGATTGATAGTTTCTGGGTAGTTTTGGTGACTGGAAACCTAACAATT
CgSSR1856-5	CL6455.Contig3	AGA(3*5)	GGGCAGAAGAAGAAAAAGAAGAG	60.011	CAGTCACCAAAACTACCCAGAAA	60.422	131	382	512	Cs2g08410	9017084	9020301	GGGCAGAAGAAGAAAAAGAAGAGAAAACATTCTGAAGATAATGAAGAGGAGTCGGAAACACCAAGTAAGAAGG[AGAAGAAGAAGAAGA]GGAAAAATAAGGATTGATAGTTTCTGGGTAGTTTTGGTGACTG
CgSSR1862-1	CL6470.Contig1	ATG(3*5)	CTTTCGCTCCTCCACAATAATAA	59.652	CTGGCATCCATGTAGAGAGAACT	59.787	95	621	715	Cs5g28480	9145791	9152266	CTTTCGCTCCTCCACAATAATAATACTA[ATGATGATGATGATG]CAGTTGCTTCTTACTCCTACAACAGTTACAGTTCTCTCTACATGGATGCCAG
CgSSR1862-2	CL6470.Contig1	ATG(3*5)	CTTTCGCTCCTCCACAATAATAA	59.652	GGCATCCATGTAGAGAGAACTGT	59.657	93	621	713	Cs5g28480	9145791	9152266	CTTTCGCTCCTCCACAATAATAATACTA[ATGATGATGATGATG]CAGTTGCTTCTTACTCCTACAACAGTTACAGTTCTCTCTACATGGATGCC
CgSSR1862-3	CL6470.Contig1	ATG(3*5)	CTTTCGCTCCTCCACAATAATAA	59.652	TCTGGCATCCATGTAGAGAGAAC	60.645	96	621	716	Cs5g28480	9145791	9152266	CTTTCGCTCCTCCACAATAATAATACTA[ATGATGATGATGATG]CAGTTGCTTCTTACTCCTACAACAGTTACAGTTCTCTCTACATGGATGCCAGA
CgSSR1862-4	CL6470.Contig1	ATG(3*5)	CTTTCGCTCCTCCACAATAATAA	59.652	CTCTGGCATCCATGTAGAGAGAA	60.768	97	621	717	Cs5g28480	9145791	9152266	CTTTCGCTCCTCCACAATAATAATACTA[ATGATGATGATGATG]CAGTTGCTTCTTACTCCTACAACAGTTACAGTTCTCTCTACATGGATGCCAGAG
CgSSR1862-5	CL6470.Contig1	ATG(3*5)	CTGCCTTATATTGATGCCCTTTC	61.108	CTGGCATCCATGTAGAGAGAACT	59.787	113	621	733	Cs5g28480	9145791	9152266	CTGCCTTATATTGATGCCCTTTCGCTCCTCCACAATAATAATACTA[ATGATGATGATGATG]CAGTTGCTTCTTACTCCTACAACAGTTACAGTTCTCTCTACATGGATGCCAG
CgSSR1871-2	CL6581.Contig1	CG(2*6)	AGCTCACGTCACATCTGATATTG	59.28	TTCCGATTATACCTATGAGGGCT	60.19	118	261	378	Un	Un	Un	AGCTCACGTCACATCTGATATTGGTAGAGAATTATTATTATTACA[CGCGCGCGCGCG]AAAGTTCAAGCCAGGCACACTACTTGAAACCAGACAAGAGCCCTCATAGGTATAATCGGAA
CgSSR1872-2	CL6581.Contig2	CG(2*6)	AGCTCACGTCACATCTGATATTG	59.28	CTGACGCTTCAGGAAAATTTCTA	59.906	126	261	386	Un	Un	Un	AGCTCACGTCACATCTGATATTGGTAGAGAATTATTATTATTACA[CGCGCGCGCGCG]AAAGTTCAAGCCAGGCACACTACTTGAAACCAGACAAGAGCCCTCATAGAAATTTTCCTGAAGCGTCAG
CgSSR1872-4	CL6581.Contig2	CG(2*6)	AGCTCACGTCACATCTGATATTG	59.28	GGGGACTCTTATCAAAACCTGAC	60.229	144	261	404	Un	Un	Un	AGCTCACGTCACATCTGATATTGGTAGAGAATTATTATTATTACA[CGCGCGCGCGCG]AAAGTTCAAGCCAGGCACACTACTTGAAACCAGACAAGAGCCCTCATAGAAATTTTCCTGAAGCGTCAGGTTTTGATAAGAGTCCCC
CgSSR1873-1	CL6587.Contig2	AGA(3*5)	CATAGTGAGACGTGAGACGTGAG	59.984	TCAAAACAAGCAGTAGCGTAAAA	59.16	156	166	321	Cs7g26270	9167546	9175983	CATAGTGAGACGTGAGACGTGAGACGTCGTCGTGTAATCCGTCGAACTTGATTAGAG[AGAAGAAGAAGAAGA]TGAGCTGGAGAAGAGTGTTGAAGTCCGTGCAGGCAGTGGCGGCACACAGCCTTCTCTTAACTTTTACGCTACTGCTTGTTTTGA
CgSSR1873-2	CL6587.Contig2	AGA(3*5)	CATAGTGAGACGTGAGACGTGAG	59.984	TTCAAAACAAGCAGTAGCGTAAA	59.16	157	166	322	Cs7g26270	9167546	9175983	CATAGTGAGACGTGAGACGTGAGACGTCGTCGTGTAATCCGTCGAACTTGATTAGAG[AGAAGAAGAAGAAGA]TGAGCTGGAGAAGAGTGTTGAAGTCCGTGCAGGCAGTGGCGGCACACAGCCTTCTCTTAACTTTTACGCTACTGCTTGTTTTGAA
CgSSR1873-3	CL6587.Contig2	AGA(3*5)	CATAGTGAGACGTGAGACGTGAG	59.984	AAAGTTAAGAGAAGGCTGTGTGC	59.145	136	166	301	Cs7g26270	9167546	9175983	CATAGTGAGACGTGAGACGTGAGACGTCGTCGTGTAATCCGTCGAACTTGATTAGAG[AGAAGAAGAAGAAGA]TGAGCTGGAGAAGAGTGTTGAAGTCCGTGCAGGCAGTGGCGGCACACAGCCTTCTCTTAACTTT
CgSSR1873-4	CL6587.Contig2	AGA(3*5)	CATAGTGAGACGTGAGACGTGAG	59.984	GCTTCAAAACAAGCAGTAGCGTA	60.928	159	166	324	Cs7g26270	9167546	9175983	CATAGTGAGACGTGAGACGTGAGACGTCGTCGTGTAATCCGTCGAACTTGATTAGAG[AGAAGAAGAAGAAGA]TGAGCTGGAGAAGAGTGTTGAAGTCCGTGCAGGCAGTGGCGGCACACAGCCTTCTCTTAACTTTTACGCTACTGCTTGTTTTGAAGC
CgSSR1873-5	CL6587.Contig2	AGA(3*5)	CATAGTGAGACGTGAGACGTGAG	59.984	TCAAAACAAGCAGTAGCGTAAAAG	60.008	156	166	321	Cs7g26270	9167546	9175983	CATAGTGAGACGTGAGACGTGAGACGTCGTCGTGTAATCCGTCGAACTTGATTAGAG[AGAAGAAGAAGAAGA]TGAGCTGGAGAAGAGTGTTGAAGTCCGTGCAGGCAGTGGCGGCACACAGCCTTCTCTTAACTTTTACGCTACTGCTTGTTTTGA
CgSSR1883-1	CL6644.Contig2	TCA(3*5)	ATCATATTCCTCGATTTCTGCAA	59.949	TGACAGTGAAGAGGAAGGAGAAG	60.038	106	541	646	Cs4g09240	9249821	9252839	ATCATATTCCTCGATTTCTGCAAAGTCATCATCATCAGCTAACCAGTCATCTTCCTTCCCCTCATCG[TCATCATCATCATCA]TCTTCTCCTTCCTCTTCACTGTCA
CgSSR1883-2	CL6644.Contig2	TCA(3*5)	CCATTGACATCATATTCCTCGAT	60.054	TGACAGTGAAGAGGAAGGAGAAG	60.038	114	541	654	Cs4g09240	9249821	9252839	CCATTGACATCATATTCCTCGATTTCTGCAAAGTCATCATCATCAGCTAACCAGTCATCTTCCTTCCCCTCATCG[TCATCATCATCATCA]TCTTCTCCTTCCTCTTCACTGTCA
CgSSR1883-3	CL6644.Contig2	TCA(3*5)	CATATTCCTCGATTTCTGCAAAG	60.102	TGACAGTGAAGAGGAAGGAGAAG	60.038	104	541	644	Cs4g09240	9249821	9252839	CATATTCCTCGATTTCTGCAAAGTCATCATCATCAGCTAACCAGTCATCTTCCTTCCCCTCATCG[TCATCATCATCATCA]TCTTCTCCTTCCTCTTCACTGTCA
CgSSR1883-4	CL6644.Contig2	TCA(3*5)	ATCATATTCCTCGATTTCTGCAA	59.949	GATGACAGTGAAGAGGAAGGAGA	59.87	108	541	648	Cs4g09240	9249821	9252839	ATCATATTCCTCGATTTCTGCAAAGTCATCATCATCAGCTAACCAGTCATCTTCCTTCCCCTCATCG[TCATCATCATCATCA]TCTTCTCCTTCCTCTTCACTGTCATC
CgSSR1883-5	CL6644.Contig2	TCA(3*5)	CCATTGACATCATATTCCTCGAT	60.054	GATGACAGTGAAGAGGAAGGAGA	59.87	116	541	656	Cs4g09240	9249821	9252839	CCATTGACATCATATTCCTCGATTTCTGCAAAGTCATCATCATCAGCTAACCAGTCATCTTCCTTCCCCTCATCG[TCATCATCATCATCA]TCTTCTCCTTCCTCTTCACTGTCATC
CgSSR1884-1	CL6666.Contig1	TAAA(4*5)	GACGATCAAAAACATCCAAACAT	60.109	ATATAGCTGCGCTCATCCACTT	60.271	119	357	475	Cs1g24340	9875269	9875759	GACGATCAAAAACATCCAAACATGTGTTTCGTTGTGGAAGTTTTCATTGAAAAACATTTTT[TAAATAAATAAATAAATAAA]AGTCTCTTTAAAACCAAAGTGGATGAGCGCAGCTATAT
CgSSR1884-2	CL6666.Contig1	TAAA(4*5)	AGTACAATTCCTGGACGATCAAA	59.885	ATATAGCTGCGCTCATCCACTT	60.271	132	357	488	Cs1g24340	9875269	9875759	AGTACAATTCCTGGACGATCAAAAACATCCAAACATGTGTTTCGTTGTGGAAGTTTTCATTGAAAAACATTTTT[TAAATAAATAAATAAATAAA]AGTCTCTTTAAAACCAAAGTGGATGAGCGCAGCTATAT
CgSSR1884-3	CL6666.Contig1	TAAA(4*5)	AAGTACAATTCCTGGACGATCAA	59.885	ATATAGCTGCGCTCATCCACTT	60.271	133	357	489	Cs1g24340	9875269	9875759	AAGTACAATTCCTGGACGATCAAAAACATCCAAACATGTGTTTCGTTGTGGAAGTTTTCATTGAAAAACATTTTT[TAAATAAATAAATAAATAAA]AGTCTCTTTAAAACCAAAGTGGATGAGCGCAGCTATAT
CgSSR1884-4	CL6666.Contig1	TAAA(4*5)	AAAGTACAATTCCTGGACGATCA	59.885	ATATAGCTGCGCTCATCCACTT	60.271	134	357	490	Cs1g24340	9875269	9875759	AAAGTACAATTCCTGGACGATCAAAAACATCCAAACATGTGTTTCGTTGTGGAAGTTTTCATTGAAAAACATTTTT[TAAATAAATAAATAAATAAA]AGTCTCTTTAAAACCAAAGTGGATGAGCGCAGCTATAT
CgSSR1884-5	CL6666.Contig1	TAAA(4*5)	ATGTGTTTCGTTGTGGAAGTTTT	59.833	ATATAGCTGCGCTCATCCACTT	60.271	98	357	454	Cs1g24340	9875269	9875759	ATGTGTTTCGTTGTGGAAGTTTTCATTGAAAAACATTTTT[TAAATAAATAAATAAATAAA]AGTCTCTTTAAAACCAAAGTGGATGAGCGCAGCTATAT
CgSSR1887-1	CL6674.Contig2	TA(2*6)	ATTCCTTGACGTATCAGCAACAT	59.912	GCAAAGTCTTGTTTGTTTGCTTT	59.861	150	429	578	Cs5g29830	10068369	10070622	ATTCCTTGACGTATCAGCAACATGGTGAGAATGATTTG[TATATATATATA]TGTCTCGTTGTACATAGTAGTTATATAATATGGACAAGATTTGCACACTGAACGGTGCAGAAAATCTTTTAATTCTGAAAGCAAACAAACAAGACTTTGC
CgSSR1887-2	CL6674.Contig2	TA(2*6)	ATTCCTTGACGTATCAGCAACAT	59.912	TAAATTGCTGGCAAAGTCTTGTT	60.173	160	429	588	Cs5g29830	10068369	10070622	ATTCCTTGACGTATCAGCAACATGGTGAGAATGATTTG[TATATATATATA]TGTCTCGTTGTACATAGTAGTTATATAATATGGACAAGATTTGCACACTGAACGGTGCAGAAAATCTTTTAATTCTGAAAGCAAACAAACAAGACTTTGCCAGCAATTTA
CgSSR1887-3	CL6674.Contig2	TA(2*6)	AAGATTCCTTGACGTATCAGCAA	60.143	GCAAAGTCTTGTTTGTTTGCTTT	59.861	153	429	581	Cs5g29830	10068369	10070622	AAGATTCCTTGACGTATCAGCAACATGGTGAGAATGATTTG[TATATATATATA]TGTCTCGTTGTACATAGTAGTTATATAATATGGACAAGATTTGCACACTGAACGGTGCAGAAAATCTTTTAATTCTGAAAGCAAACAAACAAGACTTTGC
CgSSR1887-4	CL6674.Contig2	TA(2*6)	ATTCCTTGACGTATCAGCAACAT	59.912	TTAAAAGATTTTCTGCACCGTTC	59.672	122	429	550	Cs5g29830	10068369	10070622	ATTCCTTGACGTATCAGCAACATGGTGAGAATGATTTG[TATATATATATA]TGTCTCGTTGTACATAGTAGTTATATAATATGGACAAGATTTGCACACTGAACGGTGCAGAAAATCTTTTAA
CgSSR1887-5	CL6674.Contig2	TA(2*6)	AGATTCCTTGACGTATCAGCAAC	59.672	GCAAAGTCTTGTTTGTTTGCTTT	59.861	152	429	580	Cs5g29830	10068369	10070622	AGATTCCTTGACGTATCAGCAACATGGTGAGAATGATTTG[TATATATATATA]TGTCTCGTTGTACATAGTAGTTATATAATATGGACAAGATTTGCACACTGAACGGTGCAGAAAATCTTTTAATTCTGAAAGCAAACAAACAAGACTTTGC
CgSSR1888-1	CL6680.Contig1	ATTT(4*5)	AAAAGGATTGGTTTAGTGCAATG	59.445	TGTCGTGATAAGCAAGAAATGAA	59.772	143	380	522	Un	Un	Un	AAAAGGATTGGTTTAGTGCAATGTTTAGAAAAGTTAACTGCTATAGGTGAAAATTGAAATTAGTTATTTGAGAAAGTTTGTTTACTGGTTG[ATTTATTTATTTATTTATTT]CTTTGATTATTCATTTCTTGCTTATCACGACA
CgSSR1888-2	CL6680.Contig1	ATTT(4*5)	AAAAGGATTGGTTTAGTGCAATG	59.445	TTGTCGTGATAAGCAAGAAATGA	59.772	144	380	523	Un	Un	Un	AAAAGGATTGGTTTAGTGCAATGTTTAGAAAAGTTAACTGCTATAGGTGAAAATTGAAATTAGTTATTTGAGAAAGTTTGTTTACTGGTTG[ATTTATTTATTTATTTATTT]CTTTGATTATTCATTTCTTGCTTATCACGACAA
CgSSR1888-3	CL6680.Contig1	ATTT(4*5)	AAAAGGATTGGTTTAGTGCAATG	59.445	CAAAAGTTTGTCGTGATAAGCAA	59.346	151	380	530	Un	Un	Un	AAAAGGATTGGTTTAGTGCAATGTTTAGAAAAGTTAACTGCTATAGGTGAAAATTGAAATTAGTTATTTGAGAAAGTTTGTTTACTGGTTG[ATTTATTTATTTATTTATTT]CTTTGATTATTCATTTCTTGCTTATCACGACAAACTTTTG
CgSSR1888-4	CL6680.Contig1	ATTT(4*5)	AGGATTGGTTTAGTGCAATGTTT	58.986	TGTCGTGATAAGCAAGAAATGAA	59.772	140	380	519	Un	Un	Un	AGGATTGGTTTAGTGCAATGTTTAGAAAAGTTAACTGCTATAGGTGAAAATTGAAATTAGTTATTTGAGAAAGTTTGTTTACTGGTTG[ATTTATTTATTTATTTATTT]CTTTGATTATTCATTTCTTGCTTATCACGACA
CgSSR1888-5	CL6680.Contig1	ATTT(4*5)	AGGATTGGTTTAGTGCAATGTTT	58.986	TTGTCGTGATAAGCAAGAAATGA	59.772	141	380	520	Un	Un	Un	AGGATTGGTTTAGTGCAATGTTTAGAAAAGTTAACTGCTATAGGTGAAAATTGAAATTAGTTATTTGAGAAAGTTTGTTTACTGGTTG[ATTTATTTATTTATTTATTT]CTTTGATTATTCATTTCTTGCTTATCACGACAA
CgSSR1889-1	CL6680.Contig2	ATTT(4*5)	ACGATATACGTTAAGCCCCAAAT	60.009	GTTTATTATGCGCCAAATTGAAG	59.89	159	162	320	Cs3g17640	10068369	10070622	ACGATATACGTTAAGCCCCAAATAAGGCCCAAGCCGCCGGTGCAAAAATTTCATCTTG[ATTTATTTATTTATTTATTT]CTTTGATTATTCATTTCTTGCTTATCACGACAAACTTTTGCTATGACCTATCAAATTCCTTCAATTTGGCGCATAATAAAC
CgSSR1889-2	CL6680.Contig2	ATTT(4*5)	ACGATATACGTTAAGCCCCAAAT	60.009	TGTCGTGATAAGCAAGAAATGAA	59.772	110	162	271	Cs3g17640	10068369	10070622	ACGATATACGTTAAGCCCCAAATAAGGCCCAAGCCGCCGGTGCAAAAATTTCATCTTG[ATTTATTTATTTATTTATTT]CTTTGATTATTCATTTCTTGCTTATCACGACA
CgSSR1889-3	CL6680.Contig2	ATTT(4*5)	ACGATATACGTTAAGCCCCAAAT	60.009	TTGTCGTGATAAGCAAGAAATGA	59.772	111	162	272	Cs3g17640	10068369	10070622	ACGATATACGTTAAGCCCCAAATAAGGCCCAAGCCGCCGGTGCAAAAATTTCATCTTG[ATTTATTTATTTATTTATTT]CTTTGATTATTCATTTCTTGCTTATCACGACAA
CgSSR1889-4	CL6680.Contig2	ATTT(4*5)	TCATCTCTGGTTTCGTACTTTCC	59.645	TGTCGTGATAAGCAAGAAATGAA	59.772	158	162	319	Cs3g17640	10068369	10070622	TCATCTCTGGTTTCGTACTTTCCATTTTTATTCATCACTTTCTCCAAAACGATATACGTTAAGCCCCAAATAAGGCCCAAGCCGCCGGTGCAAAAATTTCATCTTG[ATTTATTTATTTATTTATTT]CTTTGATTATTCATTTCTTGCTTATCACGACA
CgSSR1889-5	CL6680.Contig2	ATTT(4*5)	ATTCATCACTTTCTCCAAAACGA	59.994	CAAAAGTTTGTCGTGATAAGCAA	59.346	137	162	298	Cs3g17640	10068369	10070622	ATTCATCACTTTCTCCAAAACGATATACGTTAAGCCCCAAATAAGGCCCAAGCCGCCGGTGCAAAAATTTCATCTTG[ATTTATTTATTTATTTATTT]CTTTGATTATTCATTTCTTGCTTATCACGACAAACTTTTG
CgSSR1909-1	CL6745.Contig1	AAACCA(6*4)	TTAAGGACATGAAACTGCCTAGC	59.806	CCAAGTCATCATCATACTCGTCA	60.008	159	1019	1177	Cs9g06110	10198802	10201904	TTAAGGACATGAAACTGCCTAGCATGCC[AAACCAAAACCAAAACCAAAACCA]GAAGGCTGTCAAGTTTAATATTCCTGATGATGACGAAGATTTAAGTGACTTCGATGATGATGAGTTTGATTATGATGAGTATGATGACGAGTATGATGATGACTTGG
CgSSR1909-2	CL6745.Contig1	AAACCA(6*4)	CATTTTAAGGACATGAAACTGCC	59.891	CAAACTCATCATCATCGAAGTCA	60.125	124	1019	1142	Cs9g06110	10198802	10201904	CATTTTAAGGACATGAAACTGCCTAGCATGCC[AAACCAAAACCAAAACCAAAACCA]GAAGGCTGTCAAGTTTAATATTCCTGATGATGACGAAGATTTAAGTGACTTCGATGATGATGAGTTTG
CgSSR1909-3	CL6745.Contig1	AAACCA(6*4)	TTAAGGACATGAAACTGCCTAGC	59.806	CAAACTCATCATCATCGAAGTCA	60.125	120	1019	1138	Cs9g06110	10198802	10201904	TTAAGGACATGAAACTGCCTAGCATGCC[AAACCAAAACCAAAACCAAAACCA]GAAGGCTGTCAAGTTTAATATTCCTGATGATGACGAAGATTTAAGTGACTTCGATGATGATGAGTTTG
CgSSR1909-4	CL6745.Contig1	AAACCA(6*4)	CATTTTAAGGACATGAAACTGCC	59.891	TCAAACTCATCATCATCGAAGTC	59.188	125	1019	1143	Cs9g06110	10198802	10201904	CATTTTAAGGACATGAAACTGCCTAGCATGCC[AAACCAAAACCAAAACCAAAACCA]GAAGGCTGTCAAGTTTAATATTCCTGATGATGACGAAGATTTAAGTGACTTCGATGATGATGAGTTTGA
CgSSR1909-5	CL6745.Contig1	AAACCA(6*4)	TTAAGGACATGAAACTGCCTAGC	59.806	TCAAACTCATCATCATCGAAGTC	59.188	121	1019	1139	Cs9g06110	10198802	10201904	TTAAGGACATGAAACTGCCTAGCATGCC[AAACCAAAACCAAAACCAAAACCA]GAAGGCTGTCAAGTTTAATATTCCTGATGATGACGAAGATTTAAGTGACTTCGATGATGATGAGTTTGA
CgSSR1910-1	CL6745.Contig1	GTG(3*6)	CGTCCAGGTAAATATGGCTAACA	60.257	CATTTTGCCCTACACCATTTTTA	60.114	146	1387	1532	Cs9g06110	10229728	10230849	CGTCCAGGTAAATATGGCTAACAATGAGGGTAAAAATGGAAACGGAGGGAAGAAAA[GTGGTGGTGGTGGTGGTG]GGAATAATCAGAATGGAGGAAACAATCAGAACCAAGGTGGCAAGAATGGTAAAAATGGTGTAGGGCAAAATG
CgSSR1910-2	CL6745.Contig1	GTG(3*6)	CGTCCAGGTAAATATGGCTAACA	60.257	TGATTGTTTCCTCCATTCTGATT	59.828	102	1387	1488	Cs9g06110	10229728	10230849	CGTCCAGGTAAATATGGCTAACAATGAGGGTAAAAATGGAAACGGAGGGAAGAAAA[GTGGTGGTGGTGGTGGTG]GGAATAATCAGAATGGAGGAAACAATCA
CgSSR1910-3	CL6745.Contig1	GTG(3*6)	AAAATGCCAAGAAAGGTGGTAAT	60.12	CTGATTGTTTCCTCCATTCTGAT	59.473	140	1387	1526	Cs9g06110	10229728	10230849	AAAATGCCAAGAAAGGTGGTAATGGAGGGCCTATGCCCGTCCAGGTAAATATGGCTAACAATGAGGGTAAAAATGGAAACGGAGGGAAGAAAA[GTGGTGGTGGTGGTGGTG]GGAATAATCAGAATGGAGGAAACAATCAG
CgSSR1910-4	CL6745.Contig1	GTG(3*6)	CGTCCAGGTAAATATGGCTAACA	60.257	TTCTGATTGTTTCCTCCATTCTG	60.469	105	1387	1491	Cs9g06110	10229728	10230849	CGTCCAGGTAAATATGGCTAACAATGAGGGTAAAAATGGAAACGGAGGGAAGAAAA[GTGGTGGTGGTGGTGGTG]GGAATAATCAGAATGGAGGAAACAATCAGAA
CgSSR1910-5	CL6745.Contig1	GTG(3*6)	CGTCCAGGTAAATATGGCTAACA	60.257	CTGATTGTTTCCTCCATTCTGAT	59.473	103	1387	1489	Cs9g06110	10229728	10230849	CGTCCAGGTAAATATGGCTAACAATGAGGGTAAAAATGGAAACGGAGGGAAGAAAA[GTGGTGGTGGTGGTGGTG]GGAATAATCAGAATGGAGGAAACAATCAG
CgSSR1911-1	CL6745.Contig1	GGC(3*6)	TGTAGGGCAAAATGGAAATAATG	60.082	ATTCATATCACCCATTGGATTTG	59.801	154	1488	1641	Cs9g06110	10547870	10552688	TGTAGGGCAAAATGGAAATAATGGA[GGCGGCGGCGGCGGCGGC]GGAGCTAATAACAAGAATGGTAATAATGGCGGTGGGGCAAACGGTCATAATATGAATGGTAATGGGGGCAAAAAGGGCAATGGTGGTCCAAATCCAATGGGTGATATGAAT
CgSSR1911-2	CL6745.Contig1	GGC(3*6)	TGTAGGGCAAAATGGAAATAATG	60.082	CATTCATATCACCCATTGGATTT	59.801	155	1488	1642	Cs9g06110	10547870	10552688	TGTAGGGCAAAATGGAAATAATGGA[GGCGGCGGCGGCGGCGGC]GGAGCTAATAACAAGAATGGTAATAATGGCGGTGGGGCAAACGGTCATAATATGAATGGTAATGGGGGCAAAAAGGGCAATGGTGGTCCAAATCCAATGGGTGATATGAATG
CgSSR1911-3	CL6745.Contig1	GGC(3*6)	GTAGGGCAAAATGGAAATAATGG	60.734	ATTCATATCACCCATTGGATTTG	59.801	153	1488	1640	Cs9g06110	10547870	10552688	GTAGGGCAAAATGGAAATAATGGA[GGCGGCGGCGGCGGCGGC]GGAGCTAATAACAAGAATGGTAATAATGGCGGTGGGGCAAACGGTCATAATATGAATGGTAATGGGGGCAAAAAGGGCAATGGTGGTCCAAATCCAATGGGTGATATGAAT
CgSSR1911-4	CL6745.Contig1	GGC(3*6)	GTAGGGCAAAATGGAAATAATGG	60.734	CATTCATATCACCCATTGGATTT	59.801	154	1488	1641	Cs9g06110	10547870	10552688	GTAGGGCAAAATGGAAATAATGGA[GGCGGCGGCGGCGGCGGC]GGAGCTAATAACAAGAATGGTAATAATGGCGGTGGGGCAAACGGTCATAATATGAATGGTAATGGGGGCAAAAAGGGCAATGGTGGTCCAAATCCAATGGGTGATATGAATG
CgSSR1911-5	CL6745.Contig1	GGC(3*6)	AATCAGAATGGAGGAAACAATCA	59.828	ACCGCCATTATTACCATTCTTGT	60.807	129	1488	1616	Cs9g06110	10547870	10552688	AATCAGAATGGAGGAAACAATCAGAACCAAGGTGGCAAGAATGGTAAAAATGGTGTAGGGCAAAATGGAAATAATGGA[GGCGGCGGCGGCGGCGGC]GGAGCTAATAACAAGAATGGTAATAATGGCGGT
CgSSR1912-1	CL6745.Contig2	GCAACA(6*4)	AAGAAAAAGAAGGAACAACAGGC	60.153	ATACATCATGGGCTGAAACCTT	59.731	134	220	353	Cs9g06110	10553971	10555821	AAGAAAAAGAAGGAACAACAGGCCAACCACCAGCAGG[GCAACAGCAACAGCAACAGCAACA]ACAGTACATGGCTGCTGCAATGATGAACCAACAACGTGCAATCGGTAACGAAAGGTTTCAGCCCATGATGTAT
CgSSR1912-2	CL6745.Contig2	GCAACA(6*4)	TAAGAAGAGAAAAGCTGCCAAGA	59.801	ATACATCATGGGCTGAAACCTT	59.731	153	220	372	Cs9g06110	10553971	10555821	TAAGAAGAGAAAAGCTGCCAAGAAAAAGAAGGAACAACAGGCCAACCACCAGCAGG[GCAACAGCAACAGCAACAGCAACA]ACAGTACATGGCTGCTGCAATGATGAACCAACAACGTGCAATCGGTAACGAAAGGTTTCAGCCCATGATGTAT
CgSSR1912-3	CL6745.Contig2	GCAACA(6*4)	CCATCAGGTGCTAAGAAGAGAAA	59.9	CTGAAACCTTTCGTTACCGATT	59.539	152	220	371	Cs9g06110	10553971	10555821	CCATCAGGTGCTAAGAAGAGAAAAGCTGCCAAGAAAAAGAAGGAACAACAGGCCAACCACCAGCAGG[GCAACAGCAACAGCAACAGCAACA]ACAGTACATGGCTGCTGCAATGATGAACCAACAACGTGCAATCGGTAACGAAAGGTTTCAG
CgSSR1912-4	CL6745.Contig2	GCAACA(6*4)	AAGAAAAAGAAGGAACAACAGGC	60.153	CTGAAACCTTTCGTTACCGATT	59.539	122	220	341	Cs9g06110	10553971	10555821	AAGAAAAAGAAGGAACAACAGGCCAACCACCAGCAGG[GCAACAGCAACAGCAACAGCAACA]ACAGTACATGGCTGCTGCAATGATGAACCAACAACGTGCAATCGGTAACGAAAGGTTTCAG
CgSSR1912-5	CL6745.Contig2	GCAACA(6*4)	TAAGAAGAGAAAAGCTGCCAAGA	59.801	CTGAAACCTTTCGTTACCGATT	59.539	141	220	360	Cs9g06110	10553971	10555821	TAAGAAGAGAAAAGCTGCCAAGAAAAAGAAGGAACAACAGGCCAACCACCAGCAGG[GCAACAGCAACAGCAACAGCAACA]ACAGTACATGGCTGCTGCAATGATGAACCAACAACGTGCAATCGGTAACGAAAGGTTTCAG
CgSSR1914-1	CL6774.Contig1	GGAGCA(6*4)	GATACTGAAGAGACTGGAGCTGG	59.538	CACAACCAACGACTACATCTCAG	59.711	133	829	961	Cs6g18740	10655991	10662276	GATACTGAAGAGACTGGAGCTGGAGCT[GGAGCAGGAGCAGGAGCAGGAGCA]GCAGGAGGAGGAGCAGATTCAGGGACAGATTGTGGCGGTGCCACAGTTGGTGCAGGAGTCTGAGATGTAGTCGTTGGTTGTG
CgSSR1914-2	CL6774.Contig1	GGAGCA(6*4)	ATACTGAAGAGACTGGAGCTGGA	59.538	ACACAACCAACGACTACATCTCA	59.576	133	829	961	Cs6g18740	10655991	10662276	ATACTGAAGAGACTGGAGCTGGAGCT[GGAGCAGGAGCAGGAGCAGGAGCA]GCAGGAGGAGGAGCAGATTCAGGGACAGATTGTGGCGGTGCCACAGTTGGTGCAGGAGTCTGAGATGTAGTCGTTGGTTGTGT
CgSSR1914-3	CL6774.Contig1	GGAGCA(6*4)	GATACTGAAGAGACTGGAGCTGG	59.538	ACACAACCAACGACTACATCTCA	59.576	134	829	962	Cs6g18740	10655991	10662276	GATACTGAAGAGACTGGAGCTGGAGCT[GGAGCAGGAGCAGGAGCAGGAGCA]GCAGGAGGAGGAGCAGATTCAGGGACAGATTGTGGCGGTGCCACAGTTGGTGCAGGAGTCTGAGATGTAGTCGTTGGTTGTGT
CgSSR1914-4	CL6774.Contig1	GGAGCA(6*4)	GCCGTACACATCTGATACTGAAG	58.805	ACGACTACATCTCAGACTCCTGC	59.959	138	829	966	Cs6g18740	10655991	10662276	GCCGTACACATCTGATACTGAAGAGACTGGAGCTGGAGCT[GGAGCAGGAGCAGGAGCAGGAGCA]GCAGGAGGAGGAGCAGATTCAGGGACAGATTGTGGCGGTGCCACAGTTGGTGCAGGAGTCTGAGATGTAGTCGT
CgSSR1914-5	CL6774.Contig1	GGAGCA(6*4)	GGCCGTACACATCTGATACTGAA	61.287	ACGACTACATCTCAGACTCCTGC	59.959	139	829	967	Cs6g18740	10655991	10662276	GGCCGTACACATCTGATACTGAAGAGACTGGAGCTGGAGCT[GGAGCAGGAGCAGGAGCAGGAGCA]GCAGGAGGAGGAGCAGATTCAGGGACAGATTGTGGCGGTGCCACAGTTGGTGCAGGAGTCTGAGATGTAGTCGT
CgSSR1916-1	CL6796.Contig1	AAT(3*7)	CTCAACAAATCCTTTAACACCCA	60.255	ACGCTTAACACTCTTCACTTTGC	60.002	106	1162	1267	Cs3g17390	10910474	10914253	CTCAACAAATCCTTTAACACCCATGATTTAAAAATAAC[AATAATAATAATAATAATAAT]TAAAAAAAATTGGAGGATTAGGAAGCAAAGTGAAGAGTGTTAAGCGT
CgSSR1916-2	CL6796.Contig1	AAT(3*7)	CTCAACAAATCCTTTAACACCCA	60.255	AATTCTCATTTCTTTACGCACCA	60.017	158	1162	1319	Cs3g17390	10910474	10914253	CTCAACAAATCCTTTAACACCCATGATTTAAAAATAAC[AATAATAATAATAATAATAAT]TAAAAAAAATTGGAGGATTAGGAAGCAAAGTGAAGAGTGTTAAGCGTGTAATGTAATAGTAATGCTTGCTTGCTGATGGTGCGTAAAGAAATGAGAATT
CgSSR1916-3	CL6796.Contig1	AAT(3*7)	CTCAACAAATCCTTTAACACCCA	60.255	CAATTCTCATTTCTTTACGCACC	60.017	159	1162	1320	Cs3g17390	10910474	10914253	CTCAACAAATCCTTTAACACCCATGATTTAAAAATAAC[AATAATAATAATAATAATAAT]TAAAAAAAATTGGAGGATTAGGAAGCAAAGTGAAGAGTGTTAAGCGTGTAATGTAATAGTAATGCTTGCTTGCTGATGGTGCGTAAAGAAATGAGAATTG
CgSSR1916-4	CL6796.Contig1	AAT(3*7)	AACAAATCCTTTAACACCCATGA	59.638	ACGCTTAACACTCTTCACTTTGC	60.002	103	1162	1264	Cs3g17390	10910474	10914253	AACAAATCCTTTAACACCCATGATTTAAAAATAAC[AATAATAATAATAATAATAAT]TAAAAAAAATTGGAGGATTAGGAAGCAAAGTGAAGAGTGTTAAGCGT
CgSSR1916-5	CL6796.Contig1	AAT(3*7)	TCAACAAATCCTTTAACACCCAT	59.638	ACGCTTAACACTCTTCACTTTGC	60.002	105	1162	1266	Cs3g17390	10910474	10914253	TCAACAAATCCTTTAACACCCATGATTTAAAAATAAC[AATAATAATAATAATAATAAT]TAAAAAAAATTGGAGGATTAGGAAGCAAAGTGAAGAGTGTTAAGCGT
CgSSR1919-1	CL6814.Contig1	AAACCA(6*4)	CATTTTAAGGACATGAAACTGCC	59.891	ATGATTATGGAAACGAAAGGGTT	59.968	145	1019	1163	Cs9g06110	11162789	11166015	CATTTTAAGGACATGAAACTGCCTAGCATGCC[AAACCAAAACCAAAACCAAAACCA]AAGCCAAAGCCAAAGCCAAGAACCAGAAGAAACAAAGCAAGAAGCAAAACCAATCCAAAAGAAATAAACCCTTTCGTTTCCATAATCAT
CgSSR1919-2	CL6814.Contig1	AAACCA(6*4)	CATTTTAAGGACATGAAACTGCC	59.891	TTTGCTTCTTGCTTTGTTTCTTC	60.05	104	1019	1122	Cs9g06110	11162789	11166015	CATTTTAAGGACATGAAACTGCCTAGCATGCC[AAACCAAAACCAAAACCAAAACCA]AAGCCAAAGCCAAAGCCAAGAACCAGAAGAAACAAAGCAAGAAGCAAA
CgSSR1919-3	CL6814.Contig1	AAACCA(6*4)	CATTTTAAGGACATGAAACTGCC	59.891	TCTTGCTTTGTTTCTTCTGGTTC	59.92	98	1019	1116	Cs9g06110	11162789	11166015	CATTTTAAGGACATGAAACTGCCTAGCATGCC[AAACCAAAACCAAAACCAAAACCA]AAGCCAAAGCCAAAGCCAAGAACCAGAAGAAACAAAGCAAGA
CgSSR1919-4	CL6814.Contig1	AAACCA(6*4)	TTAAGGACATGAAACTGCCTAGC	59.806	ATGATTATGGAAACGAAAGGGTT	59.968	141	1019	1159	Cs9g06110	11162789	11166015	TTAAGGACATGAAACTGCCTAGCATGCC[AAACCAAAACCAAAACCAAAACCA]AAGCCAAAGCCAAAGCCAAGAACCAGAAGAAACAAAGCAAGAAGCAAAACCAATCCAAAAGAAATAAACCCTTTCGTTTCCATAATCAT
CgSSR1919-5	CL6814.Contig1	AAACCA(6*4)	TTAAGGACATGAAACTGCCTAGC	59.806	TTTGCTTCTTGCTTTGTTTCTTC	60.05	100	1019	1118	Cs9g06110	11162789	11166015	TTAAGGACATGAAACTGCCTAGCATGCC[AAACCAAAACCAAAACCAAAACCA]AAGCCAAAGCCAAAGCCAAGAACCAGAAGAAACAAAGCAAGAAGCAAA
CgSSR1920-1	CL6814.Contig2	CAAAAC(6*4)	CCCTAAATAAACCCATCATCACA	59.957	TTTGCTTCTTGCTTTGTTTCTTC	60.05	155	157	311	Cs5g15880	11221947	11226977	CCCTAAATAAACCCATCATCACATCTTTGCCACCTCTATTGCATGCCATTTTGTTCATTTTCTCTCTCTCGTTCTCTCCTT[CAAAACCAAAACCAAAACCAAAAC]CAAAGCCAAAGCCAAAGCCAAGAACCAGAAGAAACAAAGCAAGAAGCAAA
CgSSR1920-2	CL6814.Contig2	CAAAAC(6*4)	CCCTAAATAAACCCATCATCACA	59.957	TCTTGCTTTGTTTCTTCTGGTTC	59.92	149	157	305	Cs5g15880	11221947	11226977	CCCTAAATAAACCCATCATCACATCTTTGCCACCTCTATTGCATGCCATTTTGTTCATTTTCTCTCTCTCGTTCTCTCCTT[CAAAACCAAAACCAAAACCAAAAC]CAAAGCCAAAGCCAAAGCCAAGAACCAGAAGAAACAAAGCAAGA
CgSSR1920-3	CL6814.Contig2	CAAAAC(6*4)	AAACCAAACCCTAAATAAACCCA	59.881	TCTTGCTTTGTTTCTTCTGGTTC	59.92	157	157	313	Cs5g15880	11221947	11226977	AAACCAAACCCTAAATAAACCCATCATCACATCTTTGCCACCTCTATTGCATGCCATTTTGTTCATTTTCTCTCTCTCGTTCTCTCCTT[CAAAACCAAAACCAAAACCAAAAC]CAAAGCCAAAGCCAAAGCCAAGAACCAGAAGAAACAAAGCAAGA
CgSSR1920-4	CL6814.Contig2	CAAAAC(6*4)	CCCTAAATAAACCCATCATCACA	59.957	TTGCTTCTTGCTTTGTTTCTTCT	59.716	154	157	310	Cs5g15880	11221947	11226977	CCCTAAATAAACCCATCATCACATCTTTGCCACCTCTATTGCATGCCATTTTGTTCATTTTCTCTCTCTCGTTCTCTCCTT[CAAAACCAAAACCAAAACCAAAAC]CAAAGCCAAAGCCAAAGCCAAGAACCAGAAGAAACAAAGCAAGAAGCAA
CgSSR1920-5	CL6814.Contig2	CAAAAC(6*4)	CATCACATCTTTGCCACCTCTAT	60.387	TTTGCTTCTTGCTTTGTTTCTTC	60.05	139	157	295	Cs5g15880	11221947	11226977	CATCACATCTTTGCCACCTCTATTGCATGCCATTTTGTTCATTTTCTCTCTCTCGTTCTCTCCTT[CAAAACCAAAACCAAAACCAAAAC]CAAAGCCAAAGCCAAAGCCAAGAACCAGAAGAAACAAAGCAAGAAGCAAA
CgSSR1921-1	CL6821.Contig1	GA(2*7)	CATTTGGCAGAGAAGAGAAGACA	60.908	GAGTCAAGCAGATCATACATCCC	59.982	153	495	647	Cs4g15450	11406163	11407998	CATTTGGCAGAGAAGAGAAGACAC[GAGAGAGAGAGAGA]GGAACAATGTCTGCATTGGACTCCATCGATTCGCTTCTCTTCTCTCTCGCCAGAGCTTTCTGTACTCCTCTCGCTGTTTTCATTCAGATCCAGGGATGTATGATCTGCTTGACTC
CgSSR1921-2	CL6821.Contig1	GA(2*7)	ATTTGGCAGAGAAGAGAAGACAC	59.048	GAGTCAAGCAGATCATACATCCC	59.982	152	495	646	Cs4g15450	11406163	11407998	ATTTGGCAGAGAAGAGAAGACAC[GAGAGAGAGAGAGA]GGAACAATGTCTGCATTGGACTCCATCGATTCGCTTCTCTTCTCTCTCGCCAGAGCTTTCTGTACTCCTCTCGCTGTTTTCATTCAGATCCAGGGATGTATGATCTGCTTGACTC
CgSSR1921-3	CL6821.Contig1	GA(2*7)	CATTTGGCAGAGAAGAGAAGACA	60.908	GAAAACAGCGAGAGGAGTACAGA	60.068	119	495	613	Cs4g15450	11406163	11407998	CATTTGGCAGAGAAGAGAAGACAC[GAGAGAGAGAGAGA]GGAACAATGTCTGCATTGGACTCCATCGATTCGCTTCTCTTCTCTCTCGCCAGAGCTTTCTGTACTCCTCTCGCTGTTTTC
CgSSR1921-4	CL6821.Contig1	GA(2*7)	CATTTGGCAGAGAAGAGAAGACA	60.908	GAATGAAAACAGCGAGAGGAGTA	59.906	123	495	617	Cs4g15450	11406163	11407998	CATTTGGCAGAGAAGAGAAGACAC[GAGAGAGAGAGAGA]GGAACAATGTCTGCATTGGACTCCATCGATTCGCTTCTCTTCTCTCTCGCCAGAGCTTTCTGTACTCCTCTCGCTGTTTTCATTC
CgSSR1921-5	CL6821.Contig1	GA(2*7)	ATTTGGCAGAGAAGAGAAGACAC	59.048	GAAAACAGCGAGAGGAGTACAGA	60.068	118	495	612	Cs4g15450	11406163	11407998	ATTTGGCAGAGAAGAGAAGACAC[GAGAGAGAGAGAGA]GGAACAATGTCTGCATTGGACTCCATCGATTCGCTTCTCTTCTCTCTCGCCAGAGCTTTCTGTACTCCTCTCGCTGTTTTC
CgSSR1925-1	CL6826.Contig1	TTC(3*6)	CCACAAAAGTTCACTTCATTGCT	60.558	AGATTTCAGCCCAAGTTCTCTCT	59.908	137	406	542	Cs3g21920	11759191	11761365	CCACAAAAGTTCACTTCATTGCTATTTG[TTCTTCTTCTTCTTCTTC]TCTGCTCTCCCATTTTTCTTCATGTCACCACCAGCTATGAAAACACAGCGCTTAAAGCACCACCAGCCAGAGAGAACTTGGGCTGAAATCT
CgSSR1925-3	CL6826.Contig1	TTC(3*6)	CCACAAAAGTTCACTTCATTGCT	60.558	AAGAACAGATTTCAGCCCAAGTT	60.509	143	406	548	Cs3g21920	11759191	11761365	CCACAAAAGTTCACTTCATTGCTATTTG[TTCTTCTTCTTCTTCTTC]TCTGCTCTCCCATTTTTCTTCATGTCACCACCAGCTATGAAAACACAGCGCTTAAAGCACCACCAGCCAGAGAGAACTTGGGCTGAAATCTGTTCTT
CgSSR1925-4	CL6826.Contig1	TTC(3*6)	TTTCTCCACAAAAGTTCACTTCA	58.914	AGATTTCAGCCCAAGTTCTCTCT	59.908	142	406	547	Cs3g21920	11759191	11761365	TTTCTCCACAAAAGTTCACTTCATTGCTATTTG[TTCTTCTTCTTCTTCTTC]TCTGCTCTCCCATTTTTCTTCATGTCACCACCAGCTATGAAAACACAGCGCTTAAAGCACCACCAGCCAGAGAGAACTTGGGCTGAAATCT
CgSSR1932-1	CL6864.Contig1	TGA(3*5)	TAGCTTATTATGAGGTCGTTGCC	59.677	CCATATGGATCTCCAAAACATCT	59.214	153	2164	2316	Cs5g12950	11779422	11783654	TAGCTTATTATGAGGTCGTTGCCGCATGTTCTTGGGGCACAAGCCTTGAATTTGGGGTCAAGAGAAAGGGTGTGGCTGGCAAAAG[TGATGATGATGATGA]TACATCGAAGAAGAGTTATTTTGAGTATGAAGATGTTTTGGAGATCCATATGG
CgSSR1932-2	CL6864.Contig1	TGA(3*5)	TAGCTTATTATGAGGTCGTTGCC	59.677	ATGGATCTCCAAAACATCTTCAT	58.839	149	2164	2312	Cs5g12950	11779422	11783654	TAGCTTATTATGAGGTCGTTGCCGCATGTTCTTGGGGCACAAGCCTTGAATTTGGGGTCAAGAGAAAGGGTGTGGCTGGCAAAAG[TGATGATGATGATGA]TACATCGAAGAAGAGTTATTTTGAGTATGAAGATGTTTTGGAGATCCAT
CgSSR1932-3	CL6864.Contig1	TGA(3*5)	TGAATTTGGGGTCAAGAGAAAG	60.455	TTCTCTTCTTCCCTTCATTTTCC	60.063	134	2164	2297	Cs5g12950	11779422	11783654	TGAATTTGGGGTCAAGAGAAAGGGTGTGGCTGGCAAAAG[TGATGATGATGATGA]TACATCGAAGAAGAGTTATTTTGAGTATGAAGATGTTTTGGAGATCCATATGGATTTGGAAAATGAAGGGAAGAAGAGAA
CgSSR1932-4	CL6864.Contig1	TGA(3*5)	CTTGAATTTGGGGTCAAGAGAA	60.455	TTCTCTTCTTCCCTTCATTTTCC	60.063	136	2164	2299	Cs5g12950	11779422	11783654	CTTGAATTTGGGGTCAAGAGAAAGGGTGTGGCTGGCAAAAG[TGATGATGATGATGA]TACATCGAAGAAGAGTTATTTTGAGTATGAAGATGTTTTGGAGATCCATATGGATTTGGAAAATGAAGGGAAGAAGAGAA
CgSSR1932-5	CL6864.Contig1	TGA(3*5)	TTGAATTTGGGGTCAAGAGAAAG	61.626	TTCTCTTCTTCCCTTCATTTTCC	60.063	135	2164	2298	Cs5g12950	11779422	11783654	TTGAATTTGGGGTCAAGAGAAAGGGTGTGGCTGGCAAAAG[TGATGATGATGATGA]TACATCGAAGAAGAGTTATTTTGAGTATGAAGATGTTTTGGAGATCCATATGGATTTGGAAAATGAAGGGAAGAAGAGAA
CgSSR1933-1	CL6864.Contig2	CATCGC(6*4)	GCATGACATGTACTGTTCGTCAA	60.999	CTATCCTCACCTTCATGATCTGC	60.11	98	2152	2249	Cs5g12950	11872410	11878387	GCATGACATGTACTGTTCGTCAA[CATCGCCATCGCCATCGCCATCGC]CATGAGATGCAGGAACGGCAATCAAGATGCAGATCATGAAGGTGAGGATAG
CgSSR1933-2	CL6864.Contig2	CATCGC(6*4)	TTGCATGACATGTACTGTTCGTC	60.999	CTATCCTCACCTTCATGATCTGC	60.11	100	2152	2251	Cs5g12950	11872410	11878387	TTGCATGACATGTACTGTTCGTCAA[CATCGCCATCGCCATCGCCATCGC]CATGAGATGCAGGAACGGCAATCAAGATGCAGATCATGAAGGTGAGGATAG
CgSSR1933-3	CL6864.Contig2	CATCGC(6*4)	GCATGACATGTACTGTTCGTCAA	60.999	GCCAATTCTCAACTCTATCCTCA	59.739	112	2152	2263	Cs5g12950	11872410	11878387	GCATGACATGTACTGTTCGTCAA[CATCGCCATCGCCATCGCCATCGC]CATGAGATGCAGGAACGGCAATCAAGATGCAGATCATGAAGGTGAGGATAGAGTTGAGAATTGGC
CgSSR1933-4	CL6864.Contig2	CATCGC(6*4)	TTGCATGACATGTACTGTTCGTC	60.999	GCCAATTCTCAACTCTATCCTCA	59.739	114	2152	2265	Cs5g12950	11872410	11878387	TTGCATGACATGTACTGTTCGTCAA[CATCGCCATCGCCATCGCCATCGC]CATGAGATGCAGGAACGGCAATCAAGATGCAGATCATGAAGGTGAGGATAGAGTTGAGAATTGGC
CgSSR1933-5	CL6864.Contig2	CATCGC(6*4)	GCATGACATGTACTGTTCGTCAA	60.999	CTTCATGATCTGCATCTTGATTG	59.722	88	2152	2239	Cs5g12950	11872410	11878387	GCATGACATGTACTGTTCGTCAA[CATCGCCATCGCCATCGCCATCGC]CATGAGATGCAGGAACGGCAATCAAGATGCAGATCATGAAG
CgSSR1936-1	CL6877.Contig1	TTC(3*5)	GTATCACAAATCTTTACCGCCAA	60.245	ATCGCCACAGAATAAGAATGTGT	59.912	134	423	556	Cs6g07540	12011902	12015545	GTATCACAAATCTTTACCGCCAAGTAAGTAAAGCT[TTCTTCTTCTTCTTC]TTTACGATTCTGTTGCTTCGAGTGGGTGGGTACTAGTAGAAGTTTATTGAATGTACTGCACACACATTCTTATTCTGTGGCGAT
CgSSR1936-2	CL6877.Contig1	TTC(3*5)	TTGGTATCACAAATCTTTACCGC	60.245	ATCGCCACAGAATAAGAATGTGT	59.912	137	423	559	Cs6g07540	12011902	12015545	TTGGTATCACAAATCTTTACCGCCAAGTAAGTAAAGCT[TTCTTCTTCTTCTTC]TTTACGATTCTGTTGCTTCGAGTGGGTGGGTACTAGTAGAAGTTTATTGAATGTACTGCACACACATTCTTATTCTGTGGCGAT
CgSSR1936-3	CL6877.Contig1	TTC(3*5)	GTATCACAAATCTTTACCGCCAA	60.245	GCTATCGCCACAGAATAAGAATG	60.128	137	423	559	Cs6g07540	12011902	12015545	GTATCACAAATCTTTACCGCCAAGTAAGTAAAGCT[TTCTTCTTCTTCTTC]TTTACGATTCTGTTGCTTCGAGTGGGTGGGTACTAGTAGAAGTTTATTGAATGTACTGCACACACATTCTTATTCTGTGGCGATAGC
CgSSR1936-4	CL6877.Contig1	TTC(3*5)	GTATCACAAATCTTTACCGCCAA	60.245	TGCTATCGCCACAGAATAAGAAT	60.128	138	423	560	Cs6g07540	12011902	12015545	GTATCACAAATCTTTACCGCCAAGTAAGTAAAGCT[TTCTTCTTCTTCTTC]TTTACGATTCTGTTGCTTCGAGTGGGTGGGTACTAGTAGAAGTTTATTGAATGTACTGCACACACATTCTTATTCTGTGGCGATAGCA
CgSSR1936-5	CL6877.Contig1	TTC(3*5)	TTGGTATCACAAATCTTTACCGC	60.245	GCTATCGCCACAGAATAAGAATG	60.128	140	423	562	Cs6g07540	12011902	12015545	TTGGTATCACAAATCTTTACCGCCAAGTAAGTAAAGCT[TTCTTCTTCTTCTTC]TTTACGATTCTGTTGCTTCGAGTGGGTGGGTACTAGTAGAAGTTTATTGAATGTACTGCACACACATTCTTATTCTGTGGCGATAGC
CgSSR1950-1	CL6944.Contig1	GA(2*8)	CGATAAAGCTAGGGTTTCGAGAT	60.12	AAAAGAAAGGGAAAAGAAAAAGTTG	59.633	110	1551	1660	Cs1g03120	12020993	12022287	CGATAAAGCTAGGGTTTCGAGATCTACAAATAAGGTGTCAATTAGAT[GAGAGAGAGAGAGAGA]AGTTACAACTTCCAGAGAAATACAACTTTTTCTTTTCCCTTTCTTTT
CgSSR1950-2	CL6944.Contig1	GA(2*8)	AACGATAAAGCTAGGGTTTCGAG	60.151	AAAAGAAAGGGAAAAGAAAAAGTTG	59.633	112	1551	1662	Cs1g03120	12020993	12022287	AACGATAAAGCTAGGGTTTCGAGATCTACAAATAAGGTGTCAATTAGAT[GAGAGAGAGAGAGAGA]AGTTACAACTTCCAGAGAAATACAACTTTTTCTTTTCCCTTTCTTTT
CgSSR1950-3	CL6944.Contig1	GA(2*8)	CGATAAAGCTAGGGTTTCGAGAT	60.12	AAAGAAAGGGAAAAGAAAAAGTTG	58.536	109	1551	1659	Cs1g03120	12020993	12022287	CGATAAAGCTAGGGTTTCGAGATCTACAAATAAGGTGTCAATTAGAT[GAGAGAGAGAGAGAGA]AGTTACAACTTCCAGAGAAATACAACTTTTTCTTTTCCCTTTCTTT
CgSSR1950-4	CL6944.Contig1	GA(2*8)	AACGATAAAGCTAGGGTTTCGAG	60.151	AAAGAAAGGGAAAAGAAAAAGTTG	58.536	111	1551	1661	Cs1g03120	12020993	12022287	AACGATAAAGCTAGGGTTTCGAGATCTACAAATAAGGTGTCAATTAGAT[GAGAGAGAGAGAGAGA]AGTTACAACTTCCAGAGAAATACAACTTTTTCTTTTCCCTTTCTTT
CgSSR1950-5	CL6944.Contig1	GA(2*8)	TAAAAGAGTGGACTGGTTCTTGG	59.677	AAAAGAAAGGGAAAAGAAAAAGTTG	59.633	146	1551	1696	Cs1g03120	12020993	12022287	TAAAAGAGTGGACTGGTTCTTGGAAGAATCTTTAAACGATAAAGCTAGGGTTTCGAGATCTACAAATAAGGTGTCAATTAGAT[GAGAGAGAGAGAGAGA]AGTTACAACTTCCAGAGAAATACAACTTTTTCTTTTCCCTTTCTTTT
CgSSR1951-1	CL6944.Contig1	GGT(3*5)	CAACTTTTTCTTTTCCCTTTCTTTT	59.633	CTCCGATTCGCTTTTCTCTAAAT	60.22	141	1625	1765	Cs1g03120	12460067	12463756	CAACTTTTTCTTTTCCCTTTCTTTTTTGGCTCGTAA[GGTGGTGGTGGTGGT]GGACCGGTGGTGTTGCCTTGTTGCTGTTGCCTTGTTGGCGGGTTTCGTTAGGGGAACGGTGGGGCCGATTTAGAGAAAAGCGAATCGGAG
CgSSR1951-2	CL6944.Contig1	GGT(3*5)	CAACTTTTTCTTTTCCCTTTCTTT	58.536	CTCCGATTCGCTTTTCTCTAAAT	60.22	141	1625	1765	Cs1g03120	12460067	12463756	CAACTTTTTCTTTTCCCTTTCTTTTTTGGCTCGTAA[GGTGGTGGTGGTGGT]GGACCGGTGGTGTTGCCTTGTTGCTGTTGCCTTGTTGGCGGGTTTCGTTAGGGGAACGGTGGGGCCGATTTAGAGAAAAGCGAATCGGAG
CgSSR1951-3	CL6944.Contig1	GGT(3*5)	CAACTTTTTCTTTTCCCTTTCTT	57.337	CTCCGATTCGCTTTTCTCTAAAT	60.22	141	1625	1765	Cs1g03120	12460067	12463756	CAACTTTTTCTTTTCCCTTTCTTTTTTGGCTCGTAA[GGTGGTGGTGGTGGT]GGACCGGTGGTGTTGCCTTGTTGCTGTTGCCTTGTTGGCGGGTTTCGTTAGGGGAACGGTGGGGCCGATTTAGAGAAAAGCGAATCGGAG
CgSSR1951-4	CL6944.Contig1	GGT(3*5)	CAACTTTTTCTTTTCCCTTTCTTTT	59.633	GTAATCTCCGATTCGCTTTTCTC	60.559	146	1625	1770	Cs1g03120	12460067	12463756	CAACTTTTTCTTTTCCCTTTCTTTTTTGGCTCGTAA[GGTGGTGGTGGTGGT]GGACCGGTGGTGTTGCCTTGTTGCTGTTGCCTTGTTGGCGGGTTTCGTTAGGGGAACGGTGGGGCCGATTTAGAGAAAAGCGAATCGGAGATTAC
CgSSR1951-5	CL6944.Contig1	GGT(3*5)	ACAACTTTTTCTTTTCCCTTTCTTT	59.23	CTCCGATTCGCTTTTCTCTAAAT	60.22	142	1625	1766	Cs1g03120	12460067	12463756	ACAACTTTTTCTTTTCCCTTTCTTTTTTGGCTCGTAA[GGTGGTGGTGGTGGT]GGACCGGTGGTGTTGCCTTGTTGCTGTTGCCTTGTTGGCGGGTTTCGTTAGGGGAACGGTGGGGCCGATTTAGAGAAAAGCGAATCGGAG
CgSSR1952-1	CL6945.Contig2	TCT(3*5)	AACTTCCTCAGTGTGAACCTCCT	60.568	TGGAGAGGCAGTAAAAGAAGAGA	59.661	97	2122	2218	Un	Un	Un	AACTTCCTCAGTGTGAACCTCCTCTTTCGTTTCCTTTTCGTCCTCTTTCTTC[TCTTCTTCTTCTTCT]TCGTTGTTCTCTTCTTTTACTGCCTCTCCA
CgSSR1952-2	CL6945.Contig2	TCT(3*5)	AACTTCCTCAGTGTGAACCTCCT	60.568	AGGAAGACGCTAAAGATGGAGAG	60.385	113	2122	2234	Un	Un	Un	AACTTCCTCAGTGTGAACCTCCTCTTTCGTTTCCTTTTCGTCCTCTTTCTTC[TCTTCTTCTTCTTCT]TCGTTGTTCTCTTCTTTTACTGCCTCTCCATCTTTAGCGTCTTCCT
CgSSR1952-3	CL6945.Contig2	TCT(3*5)	GAAACTTCCTCAGTGTGAACCTC	59.287	TGGAGAGGCAGTAAAAGAAGAGA	59.661	99	2122	2220	Un	Un	Un	GAAACTTCCTCAGTGTGAACCTCCTCTTTCGTTTCCTTTTCGTCCTCTTTCTTC[TCTTCTTCTTCTTCT]TCGTTGTTCTCTTCTTTTACTGCCTCTCCA
CgSSR1952-4	CL6945.Contig2	TCT(3*5)	AGTGTGAACCTCCTCTTTCGTTT	60.552	GGCAGTAAAAGAAGAGAACAACG	59.484	82	2122	2203	Un	Un	Un	AGTGTGAACCTCCTCTTTCGTTTCCTTTTCGTCCTCTTTCTTC[TCTTCTTCTTCTTCT]TCGTTGTTCTCTTCTTTTACTGCC
CgSSR1952-5	CL6945.Contig2	TCT(3*5)	AACTTCCTCAGTGTGAACCTCCT	60.568	GGCAGTAAAAGAAGAGAACAACG	59.484	91	2122	2212	Un	Un	Un	AACTTCCTCAGTGTGAACCTCCTCTTTCGTTTCCTTTTCGTCCTCTTTCTTC[TCTTCTTCTTCTTCT]TCGTTGTTCTCTTCTTTTACTGCC
CgSSR1953-1	CL6945.Contig2	GA(2*10)	GAATTGAGGTTTGCGAGAGAGTA	59.906	TAAAAGAGCAAAATGCTAAGGCA	60.371	147	2444	2590	Cs7g23450	12746704	12756529	GAATTGAGGTTTGCGAGAGAGTAATTTGAAATCAAAAGTCGAGTGTTTAATTAAATGATTTGAAACAGAGTGAGTGAGT[GAGAGAGAGAGAGAGAGAGA]ATAAGAGAAAAAGGCAATGGGCCTTTGCCTTAGCATTTTGCTCTTTTA
CgSSR1953-2	CL6945.Contig2	GA(2*10)	GGTTTGCGAGAGAGTAATTTGAA	59.786	TAAAAGAGCAAAATGCTAAGGCA	60.371	140	2444	2583	Cs7g23450	12746704	12756529	GGTTTGCGAGAGAGTAATTTGAAATCAAAAGTCGAGTGTTTAATTAAATGATTTGAAACAGAGTGAGTGAGT[GAGAGAGAGAGAGAGAGAGA]ATAAGAGAAAAAGGCAATGGGCCTTTGCCTTAGCATTTTGCTCTTTTA
CgSSR1953-3	CL6945.Contig2	GA(2*10)	GAATTGAGGTTTGCGAGAGAGTA	59.906	GGAGTGTTAAAAGAGCAAAATGC	59.345	154	2444	2597	Cs7g23450	12746704	12756529	GAATTGAGGTTTGCGAGAGAGTAATTTGAAATCAAAAGTCGAGTGTTTAATTAAATGATTTGAAACAGAGTGAGTGAGT[GAGAGAGAGAGAGAGAGAGA]ATAAGAGAAAAAGGCAATGGGCCTTTGCCTTAGCATTTTGCTCTTTTAACACTCC
CgSSR1953-4	CL6945.Contig2	GA(2*10)	GGTTTGCGAGAGAGTAATTTGAA	59.786	GGAGTGTTAAAAGAGCAAAATGC	59.345	147	2444	2590	Cs7g23450	12746704	12756529	GGTTTGCGAGAGAGTAATTTGAAATCAAAAGTCGAGTGTTTAATTAAATGATTTGAAACAGAGTGAGTGAGT[GAGAGAGAGAGAGAGAGAGA]ATAAGAGAAAAAGGCAATGGGCCTTTGCCTTAGCATTTTGCTCTTTTAACACTCC
CgSSR1953-5	CL6945.Contig2	GA(2*10)	AGGTTTGCGAGAGAGTAATTTGA	59.445	TAAAAGAGCAAAATGCTAAGGCA	60.371	141	2444	2584	Cs7g23450	12746704	12756529	AGGTTTGCGAGAGAGTAATTTGAAATCAAAAGTCGAGTGTTTAATTAAATGATTTGAAACAGAGTGAGTGAGT[GAGAGAGAGAGAGAGAGAGA]ATAAGAGAAAAAGGCAATGGGCCTTTGCCTTAGCATTTTGCTCTTTTA
CgSSR1960-1	CL7006.Contig2	GCA(3*5)	GATGGTAGCACAAAATCTGGAAG	60.014	CAGTAGGATTTGCAACTGGTGTT	60.45	136	631	766	Un	Un	Un	GATGGTAGCACAAAATCTGGAAGGAGCAGTGAGGGTGGTAGAGGAGGACGTAAAAAAACACGCCTGGCAACAGCGGCAGCC[GCAGCAGCAGCAGCA]GTGACAGAAGCAGCGGCAACACCAGTTGCAAATCCTACTG
CgSSR1960-2	CL7006.Contig2	GCA(3*5)	GATGGTAGCACAAAATCTGGAAG	60.014	CGGGTAAATCTAACTCCATACCA	59.298	157	631	787	Un	Un	Un	GATGGTAGCACAAAATCTGGAAGGAGCAGTGAGGGTGGTAGAGGAGGACGTAAAAAAACACGCCTGGCAACAGCGGCAGCC[GCAGCAGCAGCAGCA]GTGACAGAAGCAGCGGCAACACCAGTTGCAAATCCTACTGGTATGGAGTTAGATTTACCCG
CgSSR1960-3	CL7006.Contig2	GCA(3*5)	GATGGTAGCACAAAATCTGGAAG	60.014	CCACGGGTAAATCTAACTCCATA	59.298	160	631	790	Un	Un	Un	GATGGTAGCACAAAATCTGGAAGGAGCAGTGAGGGTGGTAGAGGAGGACGTAAAAAAACACGCCTGGCAACAGCGGCAGCC[GCAGCAGCAGCAGCA]GTGACAGAAGCAGCGGCAACACCAGTTGCAAATCCTACTGGTATGGAGTTAGATTTACCCGTGG
CgSSR1960-4	CL7006.Contig2	GCA(3*5)	GGTGGTAGAGGAGGACGTAAAAA	60.726	GATCCACGGGTAAATCTAACTCC	60.089	130	631	760	Un	Un	Un	GGTGGTAGAGGAGGACGTAAAAAAACACGCCTGGCAACAGCGGCAGCC[GCAGCAGCAGCAGCA]GTGACAGAAGCAGCGGCAACACCAGTTGCAAATCCTACTGGTATGGAGTTAGATTTACCCGTGGATC
CgSSR1960-5	CL7006.Contig2	GCA(3*5)	GGTGGTAGAGGAGGACGTAAAAA	60.726	GGATCCACGGGTAAATCTAACTC	60.089	131	631	761	Un	Un	Un	GGTGGTAGAGGAGGACGTAAAAAAACACGCCTGGCAACAGCGGCAGCC[GCAGCAGCAGCAGCA]GTGACAGAAGCAGCGGCAACACCAGTTGCAAATCCTACTGGTATGGAGTTAGATTTACCCGTGGATCC
CgSSR1962-3	CL7011.Contig2	GACGAT(6*4)	TTTTGTGAAGATTATGTGAAGCG	59.307	CCATAGCTTAGGGTTCCAGTTCT	60.031	134	233	366	Un	Un	Un	TTTTGTGAAGATTATGTGAAGCGCC[GACGATGACGATGACGATGACGAT]GGCGAAAAAGCGGCATCTTTCTTATCAGGCTCAAAGCCAAAACCACTACGGTGGTGAGCAGCAGAACTGGAACCCTAAGCTATGG
CgSSR1963-1	CL7011.Contig3	GACGAT(6*4)	CATTTTTGTGAAGGAGGTTTGAG	60.022	TTTGAGCCTGATAAGAAAGATGC	59.877	159	305	463	Un	Un	Un	CATTTTTGTGAAGGAGGTTTGAGATGGAAGAAGTAGGTGCACAAGTGGCTCCTTCAATATTAATGCATCAAAGACTTTCAAGCAGATTATGTGAAGCGCC[GACGATGACGATGACGATGACGAT]GGCGAAAAAGCGGCATCTTTCTTATCAGGCTCAAA
CgSSR1965-1	CL7023.Contig1	CAACAC(6*4)	GAGCTTAAGCAGGTTGTTCAAGA	60.069	TTTTCTTCTTCTTTTGTTGCTGC	60.05	110	438	547	Cs1g19390	12757090	12759103	GAGCTTAAGCAGGTTGTTCAAGAAGCGCTTAACAAGCATGAGTTTAGTGCTAAAA[CAACACCAACACCAACACCAACAC]CAGCACCGGCAGCAACAAAAGAAGAAGAAAA
CgSSR1965-2	CL7023.Contig1	CAACAC(6*4)	TAGACGAGCTTAAGCAGGTTGTT	59.631	TTTTCTTCTTCTTTTGTTGCTGC	60.05	115	438	552	Cs1g19390	12757090	12759103	TAGACGAGCTTAAGCAGGTTGTTCAAGAAGCGCTTAACAAGCATGAGTTTAGTGCTAAAA[CAACACCAACACCAACACCAACAC]CAGCACCGGCAGCAACAAAAGAAGAAGAAAA
CgSSR1965-3	CL7023.Contig1	CAACAC(6*4)	GCTTAAGCAGGTTGTTCAAGAAG	59.61	TTTTCTTCTTCTTTTGTTGCTGC	60.05	108	438	545	Cs1g19390	12757090	12759103	GCTTAAGCAGGTTGTTCAAGAAGCGCTTAACAAGCATGAGTTTAGTGCTAAAA[CAACACCAACACCAACACCAACAC]CAGCACCGGCAGCAACAAAAGAAGAAGAAAA
CgSSR1965-4	CL7023.Contig1	CAACAC(6*4)	GCGCTTAACAAGCATGAGTTTAG	60.435	TTTTCTTCTTCTTTTGTTGCTGC	60.05	86	438	523	Cs1g19390	12757090	12759103	GCGCTTAACAAGCATGAGTTTAGTGCTAAAA[CAACACCAACACCAACACCAACAC]CAGCACCGGCAGCAACAAAAGAAGAAGAAAA
CgSSR1965-5	CL7023.Contig1	CAACAC(6*4)	CTTCCGGATAATGAGAAGAAAGC	60.551	TTTTCTTCTTCTTTTGTTGCTGC	60.05	140	438	577	Cs1g19390	12757090	12759103	CTTCCGGATAATGAGAAGAAAGCGCTAGACGAGCTTAAGCAGGTTGTTCAAGAAGCGCTTAACAAGCATGAGTTTAGTGCTAAAA[CAACACCAACACCAACACCAACAC]CAGCACCGGCAGCAACAAAAGAAGAAGAAAA
CgSSR1966-1	CL7023.Contig2	ACACCA(6*4)	CTTCTGATCTTCGTCTTTGCATT	59.906	TTTTCTTCTTCTTTTGTTGCTGC	60.05	110	397	506	Cs2g11950	12813413	12815391	CTTCTGATCTTCGTCTTTGCATTTCCAAAATTCCCTCCCAAACGGACCCTACCGCCG[ACACCAACACCAACACCAACACCA]GCACCGGCAGCAACAAAAGAAGAAGAAAA
CgSSR1966-2	CL7023.Contig2	ACACCA(6*4)	TTCTCGTTTCACAATCTCCACTT	60.158	TTTTCTTCTTCTTTTGTTGCTGC	60.05	130	397	526	Cs2g11950	12813413	12815391	TTCTCGTTTCACAATCTCCACTTCTGATCTTCGTCTTTGCATTTCCAAAATTCCCTCCCAAACGGACCCTACCGCCG[ACACCAACACCAACACCAACACCA]GCACCGGCAGCAACAAAAGAAGAAGAAAA
CgSSR1966-3	CL7023.Contig2	ACACCA(6*4)	CTCGTTTCACAATCTCCACTTCT	59.803	TTTTCTTCTTCTTTTGTTGCTGC	60.05	128	397	524	Cs2g11950	12813413	12815391	CTCGTTTCACAATCTCCACTTCTGATCTTCGTCTTTGCATTTCCAAAATTCCCTCCCAAACGGACCCTACCGCCG[ACACCAACACCAACACCAACACCA]GCACCGGCAGCAACAAAAGAAGAAGAAAA
CgSSR1966-4	CL7023.Contig2	ACACCA(6*4)	CTTCTCGTTTCACAATCTCCACT	59.803	TTTTCTTCTTCTTTTGTTGCTGC	60.05	131	397	527	Cs2g11950	12813413	12815391	CTTCTCGTTTCACAATCTCCACTTCTGATCTTCGTCTTTGCATTTCCAAAATTCCCTCCCAAACGGACCCTACCGCCG[ACACCAACACCAACACCAACACCA]GCACCGGCAGCAACAAAAGAAGAAGAAAA
CgSSR1966-5	CL7023.Contig2	ACACCA(6*4)	CAATCTCCACTTCTGATCTTCGT	59.765	TTTTCTTCTTCTTTTGTTGCTGC	60.05	119	397	515	Cs2g11950	12813413	12815391	CAATCTCCACTTCTGATCTTCGTCTTTGCATTTCCAAAATTCCCTCCCAAACGGACCCTACCGCCG[ACACCAACACCAACACCAACACCA]GCACCGGCAGCAACAAAAGAAGAAGAAAA
CgSSR1968-1	CL7060.Contig2	CGC(3*5)	AACTTCCATTTTTAACTCTCGGG	59.894	TGGTTATGAGGATGTTACGCTTC	60.377	153	224	376	Cs9g11680	12911592	12912974	AACTTCCATTTTTAACTCTCGGGTATTAAGCTAACAGTTAACAGTCGTCGTTTATTCTTTACCTTATGGGAAGCACCGGAGAGGAGAATCCGGCGG[CGCCGCCGCCGCCGC]CAAAGCTCCCCATCCCGGGGAAGCGTAACATCCTCATAACCA
CgSSR1968-2	CL7060.Contig2	CGC(3*5)	AACTTCCATTTTTAACTCTCGGG	59.894	CTGGTTATGAGGATGTTACGCTT	59.573	154	224	377	Cs9g11680	12911592	12912974	AACTTCCATTTTTAACTCTCGGGTATTAAGCTAACAGTTAACAGTCGTCGTTTATTCTTTACCTTATGGGAAGCACCGGAGAGGAGAATCCGGCGG[CGCCGCCGCCGCCGC]CAAAGCTCCCCATCCCGGGGAAGCGTAACATCCTCATAACCAG
CgSSR1968-3	CL7060.Contig2	CGC(3*5)	ACGCCAAACTTCCATTTTTAACT	60.269	TGGTTATGAGGATGTTACGCTTC	60.377	159	224	382	Cs9g11680	12911592	12912974	ACGCCAAACTTCCATTTTTAACTCTCGGGTATTAAGCTAACAGTTAACAGTCGTCGTTTATTCTTTACCTTATGGGAAGCACCGGAGAGGAGAATCCGGCGG[CGCCGCCGCCGCCGC]CAAAGCTCCCCATCCCGGGGAAGCGTAACATCCTCATAACCA
CgSSR1968-4	CL7060.Contig2	CGC(3*5)	ACGCCAAACTTCCATTTTTAACT	60.269	CTGGTTATGAGGATGTTACGCTT	59.573	160	224	383	Cs9g11680	12911592	12912974	ACGCCAAACTTCCATTTTTAACTCTCGGGTATTAAGCTAACAGTTAACAGTCGTCGTTTATTCTTTACCTTATGGGAAGCACCGGAGAGGAGAATCCGGCGG[CGCCGCCGCCGCCGC]CAAAGCTCCCCATCCCGGGGAAGCGTAACATCCTCATAACCAG
CgSSR1968-5	CL7060.Contig2	CGC(3*5)	ACTTCCATTTTTAACTCTCGGGT	59.453	TGGTTATGAGGATGTTACGCTTC	60.377	152	224	375	Cs9g11680	12911592	12912974	ACTTCCATTTTTAACTCTCGGGTATTAAGCTAACAGTTAACAGTCGTCGTTTATTCTTTACCTTATGGGAAGCACCGGAGAGGAGAATCCGGCGG[CGCCGCCGCCGCCGC]CAAAGCTCCCCATCCCGGGGAAGCGTAACATCCTCATAACCA
CgSSR1977-1	CL7127.Contig1	TGT(3*7)	GTTCCGATGGAAGACATATGGTA	60.089	TTAAGAGAACAACCAGCATGACA	59.799	132	1056	1187	Cs1g01190	13242238	13245313	GTTCCGATGGAAGACATATGGTAGTC[TGTTGTTGTTGTTGTTGTTGT]TGACGATGGTGATGATCAGACGGTCCATCTGATTCCACGTTGGTGATATCAACGGTGATACCTGTCATGCTGGTTGTTCTCTTAA
CgSSR1977-2	CL7127.Contig1	TGT(3*7)	AATCAGTTCCGATGGAAGACATA	59.849	TTAAGAGAACAACCAGCATGACA	59.799	137	1056	1192	Cs1g01190	13242238	13245313	AATCAGTTCCGATGGAAGACATATGGTAGTC[TGTTGTTGTTGTTGTTGTTGT]TGACGATGGTGATGATCAGACGGTCCATCTGATTCCACGTTGGTGATATCAACGGTGATACCTGTCATGCTGGTTGTTCTCTTAA
CgSSR1977-3	CL7127.Contig1	TGT(3*7)	TTCCGATGGAAGACATATGGTAG	60.21	TTAAGAGAACAACCAGCATGACA	59.799	131	1056	1186	Cs1g01190	13242238	13245313	TTCCGATGGAAGACATATGGTAGTC[TGTTGTTGTTGTTGTTGTTGT]TGACGATGGTGATGATCAGACGGTCCATCTGATTCCACGTTGGTGATATCAACGGTGATACCTGTCATGCTGGTTGTTCTCTTAA
CgSSR1977-4	CL7127.Contig1	TGT(3*7)	GTTCCGATGGAAGACATATGGTA	60.089	TAAGAGAACAACCAGCATGACAG	59.434	131	1056	1186	Cs1g01190	13242238	13245313	GTTCCGATGGAAGACATATGGTAGTC[TGTTGTTGTTGTTGTTGTTGT]TGACGATGGTGATGATCAGACGGTCCATCTGATTCCACGTTGGTGATATCAACGGTGATACCTGTCATGCTGGTTGTTCTCTTA
CgSSR1977-5	CL7127.Contig1	TGT(3*7)	AATCAGTTCCGATGGAAGACATA	59.849	TAAGAGAACAACCAGCATGACAG	59.434	136	1056	1191	Cs1g01190	13242238	13245313	AATCAGTTCCGATGGAAGACATATGGTAGTC[TGTTGTTGTTGTTGTTGTTGT]TGACGATGGTGATGATCAGACGGTCCATCTGATTCCACGTTGGTGATATCAACGGTGATACCTGTCATGCTGGTTGTTCTCTTA
CgSSR1978-1	CL7127.Contig2	TGT(3*7)	GTTCCGATGGAAGACATATGGTA	60.089	TGATGTTTATCAAATCTTGGGCT	59.857	108	1056	1163	Cs6g22260	13513065	13515522	GTTCCGATGGAAGACATATGGTAGTC[TGTTGTTGTTGTTGTTGTTGT]TGACTACTTGCTATATCTAAATATTGTTTGCATAAATAAGCCCAAGATTTGATAAACATCA
CgSSR1978-2	CL7127.Contig2	TGT(3*7)	AATCAGTTCCGATGGAAGACATA	59.849	TGATGTTTATCAAATCTTGGGCT	59.857	113	1056	1168	Cs6g22260	13513065	13515522	AATCAGTTCCGATGGAAGACATATGGTAGTC[TGTTGTTGTTGTTGTTGTTGT]TGACTACTTGCTATATCTAAATATTGTTTGCATAAATAAGCCCAAGATTTGATAAACATCA
CgSSR1978-3	CL7127.Contig2	TGT(3*7)	TTCCGATGGAAGACATATGGTAG	60.21	TGATGTTTATCAAATCTTGGGCT	59.857	107	1056	1162	Cs6g22260	13513065	13515522	TTCCGATGGAAGACATATGGTAGTC[TGTTGTTGTTGTTGTTGTTGT]TGACTACTTGCTATATCTAAATATTGTTTGCATAAATAAGCCCAAGATTTGATAAACATCA
CgSSR1978-4	CL7127.Contig2	TGT(3*7)	TCCGATGGAAGACATATGGTAGT	59.739	TGATGTTTATCAAATCTTGGGCT	59.857	106	1056	1161	Cs6g22260	13513065	13515522	TCCGATGGAAGACATATGGTAGTC[TGTTGTTGTTGTTGTTGTTGT]TGACTACTTGCTATATCTAAATATTGTTTGCATAAATAAGCCCAAGATTTGATAAACATCA
CgSSR1978-5	CL7127.Contig2	TGT(3*7)	GTTCCGATGGAAGACATATGGTA	60.089	ATTTCAAATCACCATGCATTTTT	59.621	148	1056	1203	Cs6g22260	13513065	13515522	GTTCCGATGGAAGACATATGGTAGTC[TGTTGTTGTTGTTGTTGTTGT]TGACTACTTGCTATATCTAAATATTGTTTGCATAAATAAGCCCAAGATTTGATAAACATCATAGTGCTCCTGCCATCAAAAAATGCATGGTGATTTGAAAT
CgSSR1983-1	CL7134.Contig2	TGATGC(6*4)	GTTGTCGATGATGAAGATGATGA	59.954	GCCAAGATTCAATTTACCAACTG	59.891	134	2447	2580	Un	Un	Un	GTTGTCGATGATGAAGATGATGAAGA[TGATGCTGATGCTGATGCTGATGC]ATTAACATCGAACCTAACTGTAAAGGATTAGCTGCCCTCCCAGTTTGAAACTCAAGATTCCCAGTTGGTAAATTGAATCTTGGC
CgSSR1983-2	CL7134.Contig2	TGATGC(6*4)	GTTGTCGATGATGAAGATGATGA	59.954	TGCCAAGATTCAATTTACCAACT	59.891	135	2447	2581	Un	Un	Un	GTTGTCGATGATGAAGATGATGAAGA[TGATGCTGATGCTGATGCTGATGC]ATTAACATCGAACCTAACTGTAAAGGATTAGCTGCCCTCCCAGTTTGAAACTCAAGATTCCCAGTTGGTAAATTGAATCTTGGCA
CgSSR1983-3	CL7134.Contig2	TGATGC(6*4)	TGTCGATGATGAAGATGATGAAG	60.088	GCCAAGATTCAATTTACCAACTG	59.891	132	2447	2578	Un	Un	Un	TGTCGATGATGAAGATGATGAAGA[TGATGCTGATGCTGATGCTGATGC]ATTAACATCGAACCTAACTGTAAAGGATTAGCTGCCCTCCCAGTTTGAAACTCAAGATTCCCAGTTGGTAAATTGAATCTTGGC
CgSSR1983-4	CL7134.Contig2	TGATGC(6*4)	TGTCGATGATGAAGATGATGAAG	60.088	TGCCAAGATTCAATTTACCAACT	59.891	133	2447	2579	Un	Un	Un	TGTCGATGATGAAGATGATGAAGA[TGATGCTGATGCTGATGCTGATGC]ATTAACATCGAACCTAACTGTAAAGGATTAGCTGCCCTCCCAGTTTGAAACTCAAGATTCCCAGTTGGTAAATTGAATCTTGGCA
CgSSR1983-5	CL7134.Contig2	TGATGC(6*4)	GTTGTCGATGATGAAGATGATGA	59.954	GAGGGCAGCTAATCCTTTACAGT	60.16	89	2447	2535	Un	Un	Un	GTTGTCGATGATGAAGATGATGAAGA[TGATGCTGATGCTGATGCTGATGC]ATTAACATCGAACCTAACTGTAAAGGATTAGCTGCCCTC
CgSSR1988-1	CL7148.Contig1	AC(2*10)	ACAACACAGTGCTGAAAATGATG	60.088	AGATACATTCAAGAGTTGCCGAA	60.143	156	422	577	Cs2g17750	13546856	13561386	ACAACACAGTGCTGAAAATGATGATATCAACAATACAATTA[ACACACACACACACACACAC]ATGAATATTAGTACTACTAATCAAGAAAGTAGTAAAATAAATGAAACCTTGCATGCAATGGAGCAGAAGCGATTCGGCAACTCTTGAATGTATCT
CgSSR1988-2	CL7148.Contig1	AC(2*10)	ACAACACAGTGCTGAAAATGATG	60.088	AAGATACATTCAAGAGTTGCCGA	60.143	157	422	578	Cs2g17750	13546856	13561386	ACAACACAGTGCTGAAAATGATGATATCAACAATACAATTA[ACACACACACACACACACAC]ATGAATATTAGTACTACTAATCAAGAAAGTAGTAAAATAAATGAAACCTTGCATGCAATGGAGCAGAAGCGATTCGGCAACTCTTGAATGTATCTT
CgSSR1988-3	CL7148.Contig1	AC(2*10)	ACAACACAGTGCTGAAAATGATG	60.088	GAAGATACATTCAAGAGTTGCCG	60.143	158	422	579	Cs2g17750	13546856	13561386	ACAACACAGTGCTGAAAATGATGATATCAACAATACAATTA[ACACACACACACACACACAC]ATGAATATTAGTACTACTAATCAAGAAAGTAGTAAAATAAATGAAACCTTGCATGCAATGGAGCAGAAGCGATTCGGCAACTCTTGAATGTATCTTC
CgSSR1988-4	CL7148.Contig1	AC(2*10)	ACAACACAGTGCTGAAAATGATG	60.088	CGGAAGATACATTCAAGAGTTGC	60.143	160	422	581	Cs2g17750	13546856	13561386	ACAACACAGTGCTGAAAATGATGATATCAACAATACAATTA[ACACACACACACACACACAC]ATGAATATTAGTACTACTAATCAAGAAAGTAGTAAAATAAATGAAACCTTGCATGCAATGGAGCAGAAGCGATTCGGCAACTCTTGAATGTATCTTCCG
CgSSR1988-5	CL7148.Contig1	AC(2*10)	GAACAACACAGTGCTGAAAATGA	60.204	AGATACATTCAAGAGTTGCCGAA	60.143	158	422	579	Cs2g17750	13546856	13561386	GAACAACACAGTGCTGAAAATGATGATATCAACAATACAATTA[ACACACACACACACACACAC]ATGAATATTAGTACTACTAATCAAGAAAGTAGTAAAATAAATGAAACCTTGCATGCAATGGAGCAGAAGCGATTCGGCAACTCTTGAATGTATCT
CgSSR1990-1	CL7165.Contig1	AC(2*9)	GTTACCCACTTGGAGCCTCTTAT	59.914	ATAAAACTCAAATTCCGTGGTCC	60.448	134	1618	1751	Cs7g07690	13841217	13842941	GTTACCCACTTGGAGCCTCTTATATTCTGTTCTTATCCTCTTTGAATAATGATGGAACCCATTAATT[ACACACACACACACACAC]ATAAATATATATTAATTTTTTTCCAGGGACCACGGAATTTGAGTTTTAT
CgSSR1990-2	CL7165.Contig1	AC(2*9)	CCCACTTGGAGCCTCTTATATTC	60.327	ATAAAACTCAAATTCCGTGGTCC	60.448	130	1618	1747	Cs7g07690	13841217	13842941	CCCACTTGGAGCCTCTTATATTCTGTTCTTATCCTCTTTGAATAATGATGGAACCCATTAATT[ACACACACACACACACAC]ATAAATATATATTAATTTTTTTCCAGGGACCACGGAATTTGAGTTTTAT
CgSSR1990-3	CL7165.Contig1	AC(2*9)	TTGAACTTGTTACCCACTTGGAG	60.422	ATAAAACTCAAATTCCGTGGTCC	60.448	142	1618	1759	Cs7g07690	13841217	13842941	TTGAACTTGTTACCCACTTGGAGCCTCTTATATTCTGTTCTTATCCTCTTTGAATAATGATGGAACCCATTAATT[ACACACACACACACACAC]ATAAATATATATTAATTTTTTTCCAGGGACCACGGAATTTGAGTTTTAT
CgSSR1990-4	CL7165.Contig1	AC(2*9)	TCTTTGAATAATGATGGAACCCA	60.533	ATAAAACTCAAATTCCGTGGTCC	60.448	96	1618	1713	Cs7g07690	13841217	13842941	TCTTTGAATAATGATGGAACCCATTAATT[ACACACACACACACACAC]ATAAATATATATTAATTTTTTTCCAGGGACCACGGAATTTGAGTTTTAT
CgSSR1990-5	CL7165.Contig1	AC(2*9)	TTTGAATAATGATGGAACCCATT	59.454	ATAAAACTCAAATTCCGTGGTCC	60.448	94	1618	1711	Cs7g07690	13841217	13842941	TTTGAATAATGATGGAACCCATTAATT[ACACACACACACACACAC]ATAAATATATATTAATTTTTTTCCAGGGACCACGGAATTTGAGTTTTAT
CgSSR1995-1	CL7213.Contig2	GA(2*9)	GCTTTGGCAGTTTTGTATGAAAG	60.173	GCTCGAAACTTGTTCGATCTTTA	59.912	128	2366	2493	Cs4g11890	14005968	14011235	GCTTTGGCAGTTTTGTATGAAAGAGATAAAATTAATAAACTTCAAAGAGTTTTATTTTGAGTGTTCTTTTGTGTGTATGTGT[GAGAGAGAGAGAGAGAGA]GCTGTTAAAGATCGAACAAGTTTCGAGC
CgSSR1995-2	CL7213.Contig2	GA(2*9)	TTGGCAGTTTTGTATGAAAGAGA	58.932	GCTCGAAACTTGTTCGATCTTTA	59.912	125	2366	2490	Cs4g11890	14005968	14011235	TTGGCAGTTTTGTATGAAAGAGATAAAATTAATAAACTTCAAAGAGTTTTATTTTGAGTGTTCTTTTGTGTGTATGTGT[GAGAGAGAGAGAGAGAGA]GCTGTTAAAGATCGAACAAGTTTCGAGC
CgSSR1995-3	CL7213.Contig2	GA(2*9)	TTTGGCAGTTTTGTATGAAAGAGA	60.16	GCTCGAAACTTGTTCGATCTTTA	59.912	126	2366	2491	Cs4g11890	14005968	14011235	TTTGGCAGTTTTGTATGAAAGAGATAAAATTAATAAACTTCAAAGAGTTTTATTTTGAGTGTTCTTTTGTGTGTATGTGT[GAGAGAGAGAGAGAGAGA]GCTGTTAAAGATCGAACAAGTTTCGAGC
CgSSR1995-4	CL7213.Contig2	GA(2*9)	TTGGCAGTTTTGTATGAAAGAGA	58.932	GAGTTCTGTCAAAACGCAAAAAT	59.7	148	2366	2513	Cs4g11890	14005968	14011235	TTGGCAGTTTTGTATGAAAGAGATAAAATTAATAAACTTCAAAGAGTTTTATTTTGAGTGTTCTTTTGTGTGTATGTGT[GAGAGAGAGAGAGAGAGA]GCTGTTAAAGATCGAACAAGTTTCGAGCATTTTTGCGTTTTGACAGAACTC
CgSSR1995-5	CL7213.Contig2	GA(2*9)	TTTGGCAGTTTTGTATGAAAGAGA	60.16	GAGTTCTGTCAAAACGCAAAAAT	59.7	149	2366	2514	Cs4g11890	14005968	14011235	TTTGGCAGTTTTGTATGAAAGAGATAAAATTAATAAACTTCAAAGAGTTTTATTTTGAGTGTTCTTTTGTGTGTATGTGT[GAGAGAGAGAGAGAGAGA]GCTGTTAAAGATCGAACAAGTTTCGAGCATTTTTGCGTTTTGACAGAACTC
CgSSR1998-1	CL7228.Contig2	GGA(3*5)	GGTAGATGGGTGTGCTTCAGTAG	60.068	TTCAACCAAGTTAATCTGGGAAA	59.865	129	206	334	Cs3g15220	14005968	14011235	GGTAGATGGGTGTGCTTCAGTAGAAGAGATAATTGGAGAGACAAGCTCTAATGGCAATATTTGTGT[GGAGGAGGAGGAGGA]TGAGGAGGCCCGTAGAAGGTTTGTATTTCCCAGATTAACTTGGTTGAA
CgSSR1998-2	CL7228.Contig2	GGA(3*5)	AGGTAGATGGGTGTGCTTCAGTA	60.068	TTCAACCAAGTTAATCTGGGAAA	59.865	130	206	335	Cs3g15220	14005968	14011235	AGGTAGATGGGTGTGCTTCAGTAGAAGAGATAATTGGAGAGACAAGCTCTAATGGCAATATTTGTGT[GGAGGAGGAGGAGGA]TGAGGAGGCCCGTAGAAGGTTTGTATTTCCCAGATTAACTTGGTTGAA
CgSSR1998-3	CL7228.Contig2	GGA(3*5)	ATGGGTGTGCTTCAGTAGAAGAG	59.824	TTCAACCAAGTTAATCTGGGAAA	59.865	124	206	329	Cs3g15220	14005968	14011235	ATGGGTGTGCTTCAGTAGAAGAGATAATTGGAGAGACAAGCTCTAATGGCAATATTTGTGT[GGAGGAGGAGGAGGA]TGAGGAGGCCCGTAGAAGGTTTGTATTTCCCAGATTAACTTGGTTGAA
CgSSR1998-4	CL7228.Contig2	GGA(3*5)	TATTTGAAGGTAGATGGGTGTGC	60.25	TTCAACCAAGTTAATCTGGGAAA	59.865	137	206	342	Cs3g15220	14005968	14011235	TATTTGAAGGTAGATGGGTGTGCTTCAGTAGAAGAGATAATTGGAGAGACAAGCTCTAATGGCAATATTTGTGT[GGAGGAGGAGGAGGA]TGAGGAGGCCCGTAGAAGGTTTGTATTTCCCAGATTAACTTGGTTGAA
CgSSR1998-5	CL7228.Contig2	GGA(3*5)	GGTAGATGGGTGTGCTTCAGTAG	60.068	GGTAGCAAACTCAGATTCAACCA	60.528	144	206	349	Cs3g15220	14005968	14011235	GGTAGATGGGTGTGCTTCAGTAGAAGAGATAATTGGAGAGACAAGCTCTAATGGCAATATTTGTGT[GGAGGAGGAGGAGGA]TGAGGAGGCCCGTAGAAGGTTTGTATTTCCCAGATTAACTTGGTTGAATCTGAGTTTGCTACC
CgSSR2008-5	CL7285.Contig2	CTCCGT(6*4)	GCATAACCACCGGTTTCTTCT	60.366	ATGGTTCTTATTGATTTTTGCCA	59.741	157	911	1067	Cs3g19890	14178328	14179443	GCATAACCACCGGTTTCTTCTC[CTCCGTCTCCGTCTCCGTCTCCGT]AAAATTCGGCCTCCGATTAGTGACCTGCTGTTTTTTCTCAATAGATCCCTTCTTGTTGTATATGCGACACAGCACCCAATCGTCCAGCTGGCAAAAATCAATAAGAACCAT
CgSSR2023-1	CL7375.Contig2	GTC(3*5)	GAGAAACTAAGGCTGGAGGAGTC	59.908	CGGAAGAAGTTGAGGAAGAAGAT	60.241	115	489	603	Cs5g06900	14314836	14318515	GAGAAACTAAGGCTGGAGGAGTCACTTAGAATGCTGTAATCAAA[GTCGTCGTCGTCGTC]GCCGTCATCCCCGTTGCCGTGACCACTGGTTGAATCTTCTTCCTCAACTTCTTCCG
CgSSR2023-2	CL7375.Contig2	GTC(3*5)	GAGAAACTAAGGCTGGAGGAGTC	59.908	GAGAGGCACGTTCTAAATGTGTT	59.709	142	489	630	Cs5g06900	14314836	14318515	GAGAAACTAAGGCTGGAGGAGTCACTTAGAATGCTGTAATCAAA[GTCGTCGTCGTCGTC]GCCGTCATCCCCGTTGCCGTGACCACTGGTTGAATCTTCTTCCTCAACTTCTTCCGGAGTAACACATTTAGAACGTGCCTCTC
CgSSR2023-3	CL7375.Contig2	GTC(3*5)	AACTAAGGCTGGAGGAGTCACTT	59.836	CGGAAGAAGTTGAGGAAGAAGAT	60.241	111	489	599	Cs5g06900	14314836	14318515	AACTAAGGCTGGAGGAGTCACTTAGAATGCTGTAATCAAA[GTCGTCGTCGTCGTC]GCCGTCATCCCCGTTGCCGTGACCACTGGTTGAATCTTCTTCCTCAACTTCTTCCG
CgSSR2023-4	CL7375.Contig2	GTC(3*5)	AGGCTGGAGGAGTCACTTAGAAT	59.801	CGGAAGAAGTTGAGGAAGAAGAT	60.241	106	489	594	Cs5g06900	14314836	14318515	AGGCTGGAGGAGTCACTTAGAATGCTGTAATCAAA[GTCGTCGTCGTCGTC]GCCGTCATCCCCGTTGCCGTGACCACTGGTTGAATCTTCTTCCTCAACTTCTTCCG
CgSSR2023-5	CL7375.Contig2	GTC(3*5)	AACTAAGGCTGGAGGAGTCACTT	59.836	GAGAGGCACGTTCTAAATGTGTT	59.709	138	489	626	Cs5g06900	14314836	14318515	AACTAAGGCTGGAGGAGTCACTTAGAATGCTGTAATCAAA[GTCGTCGTCGTCGTC]GCCGTCATCCCCGTTGCCGTGACCACTGGTTGAATCTTCTTCCTCAACTTCTTCCGGAGTAACACATTTAGAACGTGCCTCTC
CgSSR2026-1	CL7403.Contig2	ATG(3*7)	TTACATCATCACAAGAATGGCAG	60.011	GTTCCAATGCATGCTTCACTAAT	60.385	104	256	359	Cs4g03560	14475330	14476635	TTACATCATCACAAGAATGGCAGTGCTAATGATAAAAGTAAATTATA[ATGATGATGATGATGATGATG]GATATTTTTCAGCATTAGTGAAGCATGCATTGGAAC
CgSSR2026-2	CL7403.Contig2	ATG(3*7)	CTTACATCATCACAAGAATGGCA	60.011	GTTCCAATGCATGCTTCACTAAT	60.385	105	256	360	Cs4g03560	14475330	14476635	CTTACATCATCACAAGAATGGCAGTGCTAATGATAAAAGTAAATTATA[ATGATGATGATGATGATGATG]GATATTTTTCAGCATTAGTGAAGCATGCATTGGAAC
CgSSR2026-3	CL7403.Contig2	ATG(3*7)	ACAAGAATGGCAGTGCTAATGAT	60.041	GTTCCAATGCATGCTTCACTAAT	60.385	94	256	349	Cs4g03560	14475330	14476635	ACAAGAATGGCAGTGCTAATGATAAAAGTAAATTATA[ATGATGATGATGATGATGATG]GATATTTTTCAGCATTAGTGAAGCATGCATTGGAAC
CgSSR2026-4	CL7403.Contig2	ATG(3*7)	TTACATCATCACAAGAATGGCAG	60.011	TCTTACCATCCTCCAGTGTAAGG	59.53	130	256	385	Cs4g03560	14475330	14476635	TTACATCATCACAAGAATGGCAGTGCTAATGATAAAAGTAAATTATA[ATGATGATGATGATGATGATG]GATATTTTTCAGCATTAGTGAAGCATGCATTGGAACTTCCCTTACACTGGAGGATGGTAAGA
CgSSR2026-5	CL7403.Contig2	ATG(3*7)	CTTACATCATCACAAGAATGGCA	60.011	TCTTACCATCCTCCAGTGTAAGG	59.53	131	256	386	Cs4g03560	14475330	14476635	CTTACATCATCACAAGAATGGCAGTGCTAATGATAAAAGTAAATTATA[ATGATGATGATGATGATGATG]GATATTTTTCAGCATTAGTGAAGCATGCATTGGAACTTCCCTTACACTGGAGGATGGTAAGA
CgSSR2027-1	CL7419.Contig1	TAT(3*5)	AACCATCTGCTTTTTCTTTTTCC	60.001	GATGGCTAAGCAAGTTTTAATGG	59.224	150	963	1112	Cs2g06600	14911341	14915057	AACCATCTGCTTTTTCTTTTTCCCTTTTCTATTCCTTCTTTCTTTTTCTTTTTCTTTCTTTTTTTTTTCCAATTTCCTTTTTGGCTC[TATTATTATTATTAT]TTTTGTATCTTCAAATTTTGATCAGCCATTAAAACTTGCTTAGCCATC
CgSSR2027-2	CL7419.Contig1	TAT(3*5)	AACCATCTGCTTTTTCTTTTTCC	60.001	ATGGCTAAGCAAGTTTTAATGGC	60.803	149	963	1111	Cs2g06600	14911341	14915057	AACCATCTGCTTTTTCTTTTTCCCTTTTCTATTCCTTCTTTCTTTTTCTTTTTCTTTCTTTTTTTTTTCCAATTTCCTTTTTGGCTC[TATTATTATTATTAT]TTTTGTATCTTCAAATTTTGATCAGCCATTAAAACTTGCTTAGCCAT
CgSSR2027-3	CL7419.Contig1	TAT(3*5)	CATCTGCTTTTTCTTTTTCCCTT	60.114	GATGGCTAAGCAAGTTTTAATGG	59.224	147	963	1109	Cs2g06600	14911341	14915057	CATCTGCTTTTTCTTTTTCCCTTTTCTATTCCTTCTTTCTTTTTCTTTTTCTTTCTTTTTTTTTTCCAATTTCCTTTTTGGCTC[TATTATTATTATTAT]TTTTGTATCTTCAAATTTTGATCAGCCATTAAAACTTGCTTAGCCATC
CgSSR2027-4	CL7419.Contig1	TAT(3*5)	CATCTGCTTTTTCTTTTTCCCTT	60.114	ATGGCTAAGCAAGTTTTAATGGC	60.803	146	963	1108	Cs2g06600	14911341	14915057	CATCTGCTTTTTCTTTTTCCCTTTTCTATTCCTTCTTTCTTTTTCTTTTTCTTTCTTTTTTTTTTCCAATTTCCTTTTTGGCTC[TATTATTATTATTAT]TTTTGTATCTTCAAATTTTGATCAGCCATTAAAACTTGCTTAGCCAT
CgSSR2027-5	CL7419.Contig1	TAT(3*5)	TGCTTTTTCTTTTTCCCTTTTCT	59.783	GATGGCTAAGCAAGTTTTAATGG	59.224	143	963	1105	Cs2g06600	14911341	14915057	TGCTTTTTCTTTTTCCCTTTTCTATTCCTTCTTTCTTTTTCTTTTTCTTTCTTTTTTTTTTCCAATTTCCTTTTTGGCTC[TATTATTATTATTAT]TTTTGTATCTTCAAATTTTGATCAGCCATTAAAACTTGCTTAGCCATC
CgSSR2028-1	CL7443.Contig3	AG(2*12)	ATGAGAGAAAGAGAAAGTTGGGG	60.115	TCGTTCGAGATTTCATTTTTGTT	59.997	100	2358	2457	Cs7g06420	14982785	14989089	ATGAGAGAAAGAGAAAGTTGGGGGA[AGAGAGAGAGAGAGAGAGAGAGAG]GGAGAGAGAGTCTCTTCTCTGACAAAAAAACAAAAATGAAATCTCGAACGA
CgSSR2028-2	CL7443.Contig3	AG(2*12)	ATGAGAGAAAGAGAAAGTTGGGG	60.115	TCAGAAGGAGAACAACGAAAGTC	59.914	151	2358	2508	Cs7g06420	14982785	14989089	ATGAGAGAAAGAGAAAGTTGGGGGA[AGAGAGAGAGAGAGAGAGAGAGAG]GGAGAGAGAGTCTCTTCTCTGACAAAAAAACAAAAATGAAATCTCGAACGAGATCCACGTCGGCGACGACGGCGATCGTGACTTTCGTTGTTCTCCTTCTGA
CgSSR2028-3	CL7443.Contig3	AG(2*12)	ATGAGAGAAAGAGAAAGTTGGGG	60.115	CTCGTTCGAGATTTCATTTTTGT	59.659	101	2358	2458	Cs7g06420	14982785	14989089	ATGAGAGAAAGAGAAAGTTGGGGGA[AGAGAGAGAGAGAGAGAGAGAGAG]GGAGAGAGAGTCTCTTCTCTGACAAAAAAACAAAAATGAAATCTCGAACGAG
CgSSR2028-4	CL7443.Contig3	AG(2*12)	ATGAGAGAAAGAGAAAGTTGGGG	60.115	CGTTCGAGATTTCATTTTTGTTT	59.549	99	2358	2456	Cs7g06420	14982785	14989089	ATGAGAGAAAGAGAAAGTTGGGGGA[AGAGAGAGAGAGAGAGAGAGAGAG]GGAGAGAGAGTCTCTTCTCTGACAAAAAAACAAAAATGAAATCTCGAACG
CgSSR2028-5	CL7443.Contig3	AG(2*12)	ATGAGAGAAAGAGAAAGTTGGGG	60.115	TCTCGTTCGAGATTTCATTTTTG	60.582	102	2358	2459	Cs7g06420	14982785	14989089	ATGAGAGAAAGAGAAAGTTGGGGGA[AGAGAGAGAGAGAGAGAGAGAGAG]GGAGAGAGAGTCTCTTCTCTGACAAAAAAACAAAAATGAAATCTCGAACGAGA
CgSSR2033-1	CL7471.Contig2	CG(2*6)	AAGCCAAATCTTACTTCCAGGTC	60.018	GCGAAGGAGGTAATTCGTAACTT	60.039	103	482	584	Cs7g03040	14995284	15000240	AAGCCAAATCTTACTTCCAGGTCATTTCACACACACGCATACACA[CGCGCGCGCGCG]CACATACAATACAATTAATCTCCAAGTTACGAATTACCTCCTTCGC
CgSSR2033-2	CL7471.Contig2	CG(2*6)	GATCAAATCATCGATCTCGAAAG	60.054	GCGAAGGAGGTAATTCGTAACTT	60.039	123	482	604	Cs7g03040	14995284	15000240	GATCAAATCATCGATCTCGAAAGCCAAATCTTACTTCCAGGTCATTTCACACACACGCATACACA[CGCGCGCGCGCG]CACATACAATACAATTAATCTCCAAGTTACGAATTACCTCCTTCGC
CgSSR2033-3	CL7471.Contig2	CG(2*6)	AAGCCAAATCTTACTTCCAGGTC	60.018	AAAGTTCGTATACATTTTGGCGA	59.917	122	482	603	Cs7g03040	14995284	15000240	AAGCCAAATCTTACTTCCAGGTCATTTCACACACACGCATACACA[CGCGCGCGCGCG]CACATACAATACAATTAATCTCCAAGTTACGAATTACCTCCTTCGCCAAAATGTATACGAACTTT
CgSSR2033-4	CL7471.Contig2	CG(2*6)	GATCAAATCATCGATCTCGAAAG	60.054	AAAGTTCGTATACATTTTGGCGA	59.917	142	482	623	Cs7g03040	14995284	15000240	GATCAAATCATCGATCTCGAAAGCCAAATCTTACTTCCAGGTCATTTCACACACACGCATACACA[CGCGCGCGCGCG]CACATACAATACAATTAATCTCCAAGTTACGAATTACCTCCTTCGCCAAAATGTATACGAACTTT
CgSSR2033-5	CL7471.Contig2	CG(2*6)	AAGCCAAATCTTACTTCCAGGTC	60.018	AGTTCGTATACATTTTGGCGAAG	59.589	120	482	601	Cs7g03040	14995284	15000240	AAGCCAAATCTTACTTCCAGGTCATTTCACACACACGCATACACA[CGCGCGCGCGCG]CACATACAATACAATTAATCTCCAAGTTACGAATTACCTCCTTCGCCAAAATGTATACGAACT
CgSSR2034-1	CL7480.Contig1	AAATA(5*4)	GCTAAACGACAGTGAACCACGTA	61.46	TATTGGATTGGGATTGAATTGAG	60.029	130	270	399	Cs1g26190	15930062	15938865	GCTAAACGACAGTGAACCACGTACGTTGTCTGATTGAG[AAATAAAATAAAATAAAATA]AGATAAAAAGGAAGATGCCATAGAATATCCGCTGCACTGTGCCCTTTCTCTCAATTCAATCCCAATCCAATA
CgSSR2034-2	CL7480.Contig1	AAATA(5*4)	CCACGTACGTTGTCTGATTGAG	60.604	TATTGGATTGGGATTGAATTGAG	60.029	114	270	383	Cs1g26190	15930062	15938865	CCACGTACGTTGTCTGATTGAG[AAATAAAATAAAATAAAATA]AGATAAAAAGGAAGATGCCATAGAATATCCGCTGCACTGTGCCCTTTCTCTCAATTCAATCCCAATCCAATA
CgSSR2034-3	CL7480.Contig1	AAATA(5*4)	GCTAAACGACAGTGAACCACGTA	61.46	GATTGGGATTGAATTGAGAGAAA	59.433	125	270	394	Cs1g26190	15930062	15938865	GCTAAACGACAGTGAACCACGTACGTTGTCTGATTGAG[AAATAAAATAAAATAAAATA]AGATAAAAAGGAAGATGCCATAGAATATCCGCTGCACTGTGCCCTTTCTCTCAATTCAATCCCAATC
CgSSR2034-4	CL7480.Contig1	AAATA(5*4)	GAACGCTAAACGACAGTGAACC	61.071	TATTGGATTGGGATTGAATTGAG	60.029	134	270	403	Cs1g26190	15930062	15938865	GAACGCTAAACGACAGTGAACCACGTACGTTGTCTGATTGAG[AAATAAAATAAAATAAAATA]AGATAAAAAGGAAGATGCCATAGAATATCCGCTGCACTGTGCCCTTTCTCTCAATTCAATCCCAATCCAATA
CgSSR2034-5	CL7480.Contig1	AAATA(5*4)	GCTAAACGACAGTGAACCACGTA	61.46	CGGATATTCTATGGCATCTTCCT	60.643	89	270	358	Cs1g26190	15930062	15938865	GCTAAACGACAGTGAACCACGTACGTTGTCTGATTGAG[AAATAAAATAAAATAAAATA]AGATAAAAAGGAAGATGCCATAGAATATCCG
CgSSR2035-1	CL7482.Contig2	ATGA(4*5)	GCGAAGAACAAAAACGGTTAATA	59.585	TGAAGAATCACCGAGTATTGGAT	59.849	152	178	329	Cs7g04050	15952367	15955117	GCGAAGAACAAAAACGGTTAATATTTGTTGC[ATGAATGAATGAATGAATGA]ATAAAACAAGAGAGAAAGAGAGAGAGTTAAAATTTTAAAATTCCAATCAAGTCCTCATTTAGTTCTTATCCAATCCAAATCCAATACTCGGTGATTCTTCA
CgSSR2035-2	CL7482.Contig2	ATGA(4*5)	GCGAAGAACAAAAACGGTTAATA	59.585	ATGAAGAATCACCGAGTATTGGA	59.849	153	178	330	Cs7g04050	15952367	15955117	GCGAAGAACAAAAACGGTTAATATTTGTTGC[ATGAATGAATGAATGAATGA]ATAAAACAAGAGAGAAAGAGAGAGAGTTAAAATTTTAAAATTCCAATCAAGTCCTCATTTAGTTCTTATCCAATCCAAATCCAATACTCGGTGATTCTTCAT
CgSSR2035-3	CL7482.Contig2	ATGA(4*5)	GCGAAGAACAAAAACGGTTAATA	59.585	GAGACAATGAAGAATCACCGAGT	59.635	159	178	336	Cs7g04050	15952367	15955117	GCGAAGAACAAAAACGGTTAATATTTGTTGC[ATGAATGAATGAATGAATGA]ATAAAACAAGAGAGAAAGAGAGAGAGTTAAAATTTTAAAATTCCAATCAAGTCCTCATTTAGTTCTTATCCAATCCAAATCCAATACTCGGTGATTCTTCATTGTCTC
CgSSR2035-4	CL7482.Contig2	ATGA(4*5)	GCAGAGAGAATCCACTGAGAGAA	60.146	TTGGATTTGGATTGGATAAGAAC	59.22	159	178	336	Cs7g04050	15952367	15955117	GCAGAGAGAATCCACTGAGAGAACGCGAAGAACAAAAACGGTTAATATTTGTTGC[ATGAATGAATGAATGAATGA]ATAAAACAAGAGAGAAAGAGAGAGAGTTAAAATTTTAAAATTCCAATCAAGTCCTCATTTAGTTCTTATCCAATCCAAATCCAA
CgSSR2035-5	CL7482.Contig2	ATGA(4*5)	GCGAAGAACAAAAACGGTTAATA	59.585	AGAATCACCGAGTATTGGATTTG	59.385	149	178	326	Cs7g04050	15952367	15955117	GCGAAGAACAAAAACGGTTAATATTTGTTGC[ATGAATGAATGAATGAATGA]ATAAAACAAGAGAGAAAGAGAGAGAGTTAAAATTTTAAAATTCCAATCAAGTCCTCATTTAGTTCTTATCCAATCCAAATCCAATACTCGGTGATTCT
CgSSR2037-1	CL7499.Contig2	AG(2*7)	TGTTTACAAAGTTCGGCATACCT	59.946	CTCTCGCTAGCTCTCTTCCTTCT	60.069	123	288	410	Cs3g18200	15952367	15955117	TGTTTACAAAGTTCGGCATACCTAGCAACAGCAGTTATGGAGCAAAATTGAAAACAAAAAGCAACAAAGCTC[AGAGAGAGAGAGAG]ATAGAGAGAGAGACAGAAGGAAGAGAGCTAGCGAGAG
CgSSR2037-2	CL7499.Contig2	AG(2*7)	CCTGTTTACAAAGTTCGGCATAC	59.946	CTCTCGCTAGCTCTCTTCCTTCT	60.069	125	288	412	Cs3g18200	15952367	15955117	CCTGTTTACAAAGTTCGGCATACCTAGCAACAGCAGTTATGGAGCAAAATTGAAAACAAAAAGCAACAAAGCTC[AGAGAGAGAGAGAG]ATAGAGAGAGAGACAGAAGGAAGAGAGCTAGCGAGAG
CgSSR2037-3	CL7499.Contig2	AG(2*7)	ATGGAGCAAAATTGAAAACAAAA	59.878	CTCTCGCTAGCTCTCTTCCTTCT	60.069	87	288	374	Cs3g18200	15952367	15955117	ATGGAGCAAAATTGAAAACAAAAAGCAACAAAGCTC[AGAGAGAGAGAGAG]ATAGAGAGAGAGACAGAAGGAAGAGAGCTAGCGAGAG
CgSSR2037-4	CL7499.Contig2	AG(2*7)	AGCAGTTATGGAGCAAAATTGAA	60.141	CTCTCGCTAGCTCTCTTCCTTCT	60.069	94	288	381	Cs3g18200	15952367	15955117	AGCAGTTATGGAGCAAAATTGAAAACAAAAAGCAACAAAGCTC[AGAGAGAGAGAGAG]ATAGAGAGAGAGACAGAAGGAAGAGAGCTAGCGAGAG
CgSSR2037-5	CL7499.Contig2	AG(2*7)	ACCTAGCAACAGCAGTTATGGAG	59.854	CTCTCGCTAGCTCTCTTCCTTCT	60.069	104	288	391	Cs3g18200	15952367	15955117	ACCTAGCAACAGCAGTTATGGAGCAAAATTGAAAACAAAAAGCAACAAAGCTC[AGAGAGAGAGAGAG]ATAGAGAGAGAGACAGAAGGAAGAGAGCTAGCGAGAG
CgSSR2042-1	CL7520.Contig3	CA(2*8)	GCCTCCAAAACTTCCTCTTTATC	59.642	AGCCTAATCAATGCTCAAAATCA	60.108	111	3351	3461	Cs5g04360	16508945	16514766	GCCTCCAAAACTTCCTCTTTATCCCCCATCTTCTCTCT[CACACACACACACACA]AATTCTCAACTTTTGCTCACCAGTTCCAAATATTTGATTTTGAGCATTGATTAGGCT
CgSSR2042-2	CL7520.Contig3	CA(2*8)	GCCTCCAAAACTTCCTCTTTATC	59.642	ATATTTGGAACTGGTGAGCAAAA	59.891	87	3351	3437	Cs5g04360	16508945	16514766	GCCTCCAAAACTTCCTCTTTATCCCCCATCTTCTCTCT[CACACACACACACACA]AATTCTCAACTTTTGCTCACCAGTTCCAAATAT
CgSSR2042-3	CL7520.Contig3	CA(2*8)	GCCTCCAAAACTTCCTCTTTATC	59.642	AATATTTGGAACTGGTGAGCAAA	59.891	88	3351	3438	Cs5g04360	16508945	16514766	GCCTCCAAAACTTCCTCTTTATCCCCCATCTTCTCTCT[CACACACACACACACA]AATTCTCAACTTTTGCTCACCAGTTCCAAATATT
CgSSR2042-4	CL7520.Contig3	CA(2*8)	GCCTCCAAAACTTCCTCTTTATC	59.642	AAATATTTGGAACTGGTGAGCAA	59.891	89	3351	3439	Cs5g04360	16508945	16514766	GCCTCCAAAACTTCCTCTTTATCCCCCATCTTCTCTCT[CACACACACACACACA]AATTCTCAACTTTTGCTCACCAGTTCCAAATATTT
CgSSR2042-5	CL7520.Contig3	CA(2*8)	AAAACTTCCTCTTTATCCCCCAT	60.398	AGCCTAATCAATGCTCAAAATCA	60.108	105	3351	3455	Cs5g04360	16508945	16514766	AAAACTTCCTCTTTATCCCCCATCTTCTCTCT[CACACACACACACACA]AATTCTCAACTTTTGCTCACCAGTTCCAAATATTTGATTTTGAGCATTGATTAGGCT
CgSSR2043-1	CL7532.Contig2	AG(2*8)	AACAAAAGGCTGAGAAGTGAGTG	59.971	AGTAAAAGAATGGCGTTGAAACC	60.715	112	295	406	Un	Un	Un	AACAAAAGGCTGAGAAGTGAGTGAGAGAA[AGAGAGAGAGAGAGAG]TTATATGGGGGGAAGTAGTACACTCGTGGACGGTGTGCGTCGCTGGTTTCAACGCCATTCTTTTACT
CgSSR2043-2	CL7532.Contig2	AG(2*8)	GGCTGAGAAGTGAGTGAGAGAAA	60.181	AGTAAAAGAATGGCGTTGAAACC	60.715	105	295	399	Un	Un	Un	GGCTGAGAAGTGAGTGAGAGAA[AGAGAGAGAGAGAGAG]TTATATGGGGGGAAGTAGTACACTCGTGGACGGTGTGCGTCGCTGGTTTCAACGCCATTCTTTTACT
CgSSR2043-3	CL7532.Contig2	AG(2*8)	AGGCTGAGAAGTGAGTGAGAGAA	59.815	AGTAAAAGAATGGCGTTGAAACC	60.715	106	295	400	Un	Un	Un	AGGCTGAGAAGTGAGTGAGAGAA[AGAGAGAGAGAGAGAG]TTATATGGGGGGAAGTAGTACACTCGTGGACGGTGTGCGTCGCTGGTTTCAACGCCATTCTTTTACT
CgSSR2043-4	CL7532.Contig2	AG(2*8)	AAGGCTGAGAAGTGAGTGAGAGA	59.815	AGTAAAAGAATGGCGTTGAAACC	60.715	107	295	401	Un	Un	Un	AAGGCTGAGAAGTGAGTGAGAGAA[AGAGAGAGAGAGAGAG]TTATATGGGGGGAAGTAGTACACTCGTGGACGGTGTGCGTCGCTGGTTTCAACGCCATTCTTTTACT
CgSSR2043-5	CL7532.Contig2	AG(2*8)	AAAAGGCTGAGAAGTGAGTGAGA	59.69	AGTAAAAGAATGGCGTTGAAACC	60.715	109	295	403	Un	Un	Un	AAAAGGCTGAGAAGTGAGTGAGAGAA[AGAGAGAGAGAGAGAG]TTATATGGGGGGAAGTAGTACACTCGTGGACGGTGTGCGTCGCTGGTTTCAACGCCATTCTTTTACT
CgSSR2044-1	CL7532.Contig2	TAA(3*5)	GGTTTCAACGCCATTCTTTTACT	60.715	TCTTCAACAATTGTAAGCTGCTG	59.588	160	386	545	Un	Un	Un	GGTTTCAACGCCATTCTTTTACTAATAATAG[TAATAATAATAATAA]CAACAACAACAATAATTTTGATTCTAACAACAAGAAGAGCAACAATATCAATATTAGTAGTAGCAGCAGCAGCCATGAAGGCCAACATCTACAGCAGCTTACAATTGTTGAAGA
CgSSR2044-2	CL7532.Contig2	TAA(3*5)	GGTTTCAACGCCATTCTTTTACT	60.715	TTGTAAGCTGCTGTAGATGTTGG	59.477	150	386	535	Un	Un	Un	GGTTTCAACGCCATTCTTTTACTAATAATAG[TAATAATAATAATAA]CAACAACAACAATAATTTTGATTCTAACAACAAGAAGAGCAACAATATCAATATTAGTAGTAGCAGCAGCAGCCATGAAGGCCAACATCTACAGCAGCTTACAA
CgSSR2044-5	CL7532.Contig2	TAA(3*5)	GGTTTCAACGCCATTCTTTTAC	59.884	TCTTCAACAATTGTAAGCTGCTG	59.588	160	386	545	Un	Un	Un	GGTTTCAACGCCATTCTTTTACTAATAATAG[TAATAATAATAATAA]CAACAACAACAATAATTTTGATTCTAACAACAAGAAGAGCAACAATATCAATATTAGTAGTAGCAGCAGCAGCCATGAAGGCCAACATCTACAGCAGCTTACAATTGTTGAAGA
CgSSR2051-3	CL7547.Contig2	TC(2*7)	ATCATCACTGGTTTGGAATTGAA	60.587	GTTCAGAAATGATGGATGACCTC	59.825	144	691	834	Cs7g12960	17161864	17166536	ATCATCACTGGTTTGGAATTGAAGACGGTGTGGGGTGACAGAGCTAGTCTCCCACAAATTGCAGTCTCCATT[TCTCTCTCTCTCTC]TAGCTCTCCCTCCCTCGCTCGCATGCTCACCGTTTGAGGTCATCCATCATTTCTGAAC
CgSSR2051-4	CL7547.Contig2	TC(2*7)	ATCATCACTGGTTTGGAATTGAA	60.587	GAGGTTCAGAAATGATGGATGAC	59.825	147	691	837	Cs7g12960	17161864	17166536	ATCATCACTGGTTTGGAATTGAAGACGGTGTGGGGTGACAGAGCTAGTCTCCCACAAATTGCAGTCTCCATT[TCTCTCTCTCTCTC]TAGCTCTCCCTCCCTCGCTCGCATGCTCACCGTTTGAGGTCATCCATCATTTCTGAACCTC
CgSSR2052-1	CL7548.Contig2	CA(2*9)	AGCATTTAGGATCTGTCCAATCA	59.979	CTAACACTCCCAATCTCAACTGG	60.04	142	684	825	Cs5g05650	17308305	17311177	AGCATTTAGGATCTGTCCAATCATTATCAGATTAAATTTAATAAGTCCATTTGTTCTTCTTACATAAGGATCACGCGTGCACGCG[CACACACACACACACACA]GACAAAGAGAGAGCAGCCAGTTGAGATTGGGAGTGTTAG
CgSSR2052-2	CL7548.Contig2	CA(2*9)	AGCATTTAGGATCTGTCCAATCA	59.979	TCCTCTAACACTCCCAATCTCAA	60.116	146	684	829	Cs5g05650	17308305	17311177	AGCATTTAGGATCTGTCCAATCATTATCAGATTAAATTTAATAAGTCCATTTGTTCTTCTTACATAAGGATCACGCGTGCACGCG[CACACACACACACACACA]GACAAAGAGAGAGCAGCCAGTTGAGATTGGGAGTGTTAGAGGA
CgSSR2052-3	CL7548.Contig2	CA(2*9)	AGCATTTAGGATCTGTCCAATCA	59.979	CTCCTCTAACACTCCCAATCTCA	59.759	147	684	830	Cs5g05650	17308305	17311177	AGCATTTAGGATCTGTCCAATCATTATCAGATTAAATTTAATAAGTCCATTTGTTCTTCTTACATAAGGATCACGCGTGCACGCG[CACACACACACACACACA]GACAAAGAGAGAGCAGCCAGTTGAGATTGGGAGTGTTAGAGGAG
CgSSR2052-4	CL7548.Contig2	CA(2*9)	AGCATTTAGGATCTGTCCAATCA	59.979	CCTCTAACACTCCCAATCTCAAC	59.157	145	684	828	Cs5g05650	17308305	17311177	AGCATTTAGGATCTGTCCAATCATTATCAGATTAAATTTAATAAGTCCATTTGTTCTTCTTACATAAGGATCACGCGTGCACGCG[CACACACACACACACACA]GACAAAGAGAGAGCAGCCAGTTGAGATTGGGAGTGTTAGAGG
CgSSR2052-5	CL7548.Contig2	CA(2*9)	AGCATTTAGGATCTGTCCAATCA	59.979	TTTTCTCCTCTAACACTCCCAATC	60.005	151	684	834	Cs5g05650	17308305	17311177	AGCATTTAGGATCTGTCCAATCATTATCAGATTAAATTTAATAAGTCCATTTGTTCTTCTTACATAAGGATCACGCGTGCACGCG[CACACACACACACACACA]GACAAAGAGAGAGCAGCCAGTTGAGATTGGGAGTGTTAGAGGAGAAAA
CgSSR2053-1	CL7563.Contig1	TGC(3*8)	TAAATCGCTTCTTGCATATGTGG	61.297	TTTATTCGGATCATGGATTGAAC	60.035	142	901	1042	Cs8g03040	17490065	17496629	TAAATCGCTTCTTGCATATGTGGCTGCTCATGATGTTGCTGCTGCTGCTGG[TGCTGCTGCTGCTGCTGCTGCTGC]TCTCTAATTTGTAACCTTTGTAGTTGCCTCTGTATTTCGACCGGGTTCAATCCATGATCCGAATAAA
CgSSR2053-2	CL7563.Contig1	TGC(3*8)	ATATGTGGCTGCTCATGATGTT	59.486	TTTATTCGGATCATGGATTGAAC	60.035	127	901	1027	Cs8g03040	17490065	17496629	ATATGTGGCTGCTCATGATGTTGCTGCTGCTGCTGG[TGCTGCTGCTGCTGCTGCTGCTGC]TCTCTAATTTGTAACCTTTGTAGTTGCCTCTGTATTTCGACCGGGTTCAATCCATGATCCGAATAAA
CgSSR2053-3	CL7563.Contig1	TGC(3*8)	CATATGTGGCTGCTCATGATGT	60.945	TTTATTCGGATCATGGATTGAAC	60.035	128	901	1028	Cs8g03040	17490065	17496629	CATATGTGGCTGCTCATGATGTTGCTGCTGCTGCTGG[TGCTGCTGCTGCTGCTGCTGCTGC]TCTCTAATTTGTAACCTTTGTAGTTGCCTCTGTATTTCGACCGGGTTCAATCCATGATCCGAATAAA
CgSSR2053-4	CL7563.Contig1	TGC(3*8)	TAAATCGCTTCTTGCATATGTGG	61.297	GGTCGAAATACAGAGGCAACTAC	59.212	117	901	1017	Cs8g03040	17490065	17496629	TAAATCGCTTCTTGCATATGTGGCTGCTCATGATGTTGCTGCTGCTGCTGG[TGCTGCTGCTGCTGCTGCTGCTGC]TCTCTAATTTGTAACCTTTGTAGTTGCCTCTGTATTTCGACC
CgSSR2053-5	CL7563.Contig1	TGC(3*8)	AATCGCTTCTTGCATATGTGG	60.11	TTTATTCGGATCATGGATTGAAC	60.035	140	901	1040	Cs8g03040	17490065	17496629	AATCGCTTCTTGCATATGTGGCTGCTCATGATGTTGCTGCTGCTGCTGG[TGCTGCTGCTGCTGCTGCTGCTGC]TCTCTAATTTGTAACCTTTGTAGTTGCCTCTGTATTTCGACCGGGTTCAATCCATGATCCGAATAAA
CgSSR2057-1	CL7575.Contig2	GAT(3*5)	GGCATTTTGAGAGATGAGAAGAG	59.496	GTTCATTGGGAGCTAAGATTGG	59.966	112	658	769	Cs8g12450	17763102	17767436	GGCATTTTGAGAGATGAGAAGAGTTTC[GATGATGATGATGAT]GACAGATGGACGGTCGTGACCCCGATGTCCCAACCCTTGAGGGACCGGCCAATCTTAGCTCCCAATGAAC
CgSSR2057-2	CL7575.Contig2	GAT(3*5)	GGCATTTTGAGAGATGAGAAGAG	59.496	AGGAAGAAAGTTCTCGGCATTT	60.589	158	658	815	Cs8g12450	17763102	17767436	GGCATTTTGAGAGATGAGAAGAGTTTC[GATGATGATGATGAT]GACAGATGGACGGTCGTGACCCCGATGTCCCAACCCTTGAGGGACCGGCCAATCTTAGCTCCCAATGAACGGCCAAGTACCTGGTGTCCGAAGCAAATGCCGAGAACTTTCTTCCT
CgSSR2057-3	CL7575.Contig2	GAT(3*5)	GGCATTTTGAGAGATGAGAAGAGT	60.262	GTTCATTGGGAGCTAAGATTGG	59.966	112	658	769	Cs8g12450	17763102	17767436	GGCATTTTGAGAGATGAGAAGAGTTTC[GATGATGATGATGAT]GACAGATGGACGGTCGTGACCCCGATGTCCCAACCCTTGAGGGACCGGCCAATCTTAGCTCCCAATGAAC
CgSSR2057-4	CL7575.Contig2	GAT(3*5)	GGCATTTTGAGAGATGAGAAGAG	59.496	CGTTCATTGGGAGCTAAGATTG	60.966	113	658	770	Cs8g12450	17763102	17767436	GGCATTTTGAGAGATGAGAAGAGTTTC[GATGATGATGATGAT]GACAGATGGACGGTCGTGACCCCGATGTCCCAACCCTTGAGGGACCGGCCAATCTTAGCTCCCAATGAACG
CgSSR2057-5	CL7575.Contig2	GAT(3*5)	GGCATTTTGAGAGATGAGAAGAG	59.496	GAGGAAGAAAGTTCTCGGCATT	61.071	159	658	816	Cs8g12450	17763102	17767436	GGCATTTTGAGAGATGAGAAGAGTTTC[GATGATGATGATGAT]GACAGATGGACGGTCGTGACCCCGATGTCCCAACCCTTGAGGGACCGGCCAATCTTAGCTCCCAATGAACGGCCAAGTACCTGGTGTCCGAAGCAAATGCCGAGAACTTTCTTCCTC
CgSSR2061-1	CL7604.Contig1	CT(2*7)	GCTTGCGTAAAATTTCTAAATCG	59.369	CAATCTGAGAGAAGAGATGGGTG	60.253	159	181	339	Cs5g03470	18117273	18119766	GCTTGCGTAAAATTTCTAAATCGTCACTATTTTAATCATTTGTTACAGTACCGCTACTAAACTAACCAAGAACAAAACAGAAAGAGAAAACAGGAACAAAAAACACTGCCTGTGTCACACG[CTCTCTCTCTCTCT]CCACCCATCTCTTCTCTCAGATTG
CgSSR2061-2	CL7604.Contig1	CT(2*7)	TTGCGTAAAATTTCTAAATCGTCA	60.027	CAATCTGAGAGAAGAGATGGGTG	60.253	157	181	337	Cs5g03470	18117273	18119766	TTGCGTAAAATTTCTAAATCGTCACTATTTTAATCATTTGTTACAGTACCGCTACTAAACTAACCAAGAACAAAACAGAAAGAGAAAACAGGAACAAAAAACACTGCCTGTGTCACACG[CTCTCTCTCTCTCT]CCACCCATCTCTTCTCTCAGATTG
CgSSR2061-3	CL7604.Contig1	CT(2*7)	TTGCGTAAAATTTCTAAATCGTCA	60.027	CACAATCTGAGAGAAGAGATGGG	60.253	159	181	339	Cs5g03470	18117273	18119766	TTGCGTAAAATTTCTAAATCGTCACTATTTTAATCATTTGTTACAGTACCGCTACTAAACTAACCAAGAACAAAACAGAAAGAGAAAACAGGAACAAAAAACACTGCCTGTGTCACACG[CTCTCTCTCTCTCT]CCACCCATCTCTTCTCTCAGATTGTG
CgSSR2061-4	CL7604.Contig1	CT(2*7)	TGCGTAAAATTTCTAAATCGTCA	58.858	CAATCTGAGAGAAGAGATGGGTG	60.253	156	181	336	Cs5g03470	18117273	18119766	TGCGTAAAATTTCTAAATCGTCACTATTTTAATCATTTGTTACAGTACCGCTACTAAACTAACCAAGAACAAAACAGAAAGAGAAAACAGGAACAAAAAACACTGCCTGTGTCACACG[CTCTCTCTCTCTCT]CCACCCATCTCTTCTCTCAGATTG
CgSSR2061-5	CL7604.Contig1	CT(2*7)	TGCGTAAAATTTCTAAATCGTCA	58.858	CACAATCTGAGAGAAGAGATGGG	60.253	158	181	338	Cs5g03470	18117273	18119766	TGCGTAAAATTTCTAAATCGTCACTATTTTAATCATTTGTTACAGTACCGCTACTAAACTAACCAAGAACAAAACAGAAAGAGAAAACAGGAACAAAAAACACTGCCTGTGTCACACG[CTCTCTCTCTCTCT]CCACCCATCTCTTCTCTCAGATTGTG
CgSSR2062-1	CL7604.Contig2	CT(2*7)	AAAAAGTTGGGACGTTGACTGTA	59.955	CAATCTGAGAGAAGAGATGGGTG	60.253	132	229	360	Un	Un	Un	AAAAAGTTGGGACGTTGACTGTACCGCTACTAAACTAACCAAGAACAAAACAGAAAGAGAAAACAGGAACAAAAAACACTGCCTGTGTCACACG[CTCTCTCTCTCTCT]CCACCCATCTCTTCTCTCAGATTG
CgSSR2062-2	CL7604.Contig2	CT(2*7)	AAAAAGTTGGGACGTTGACTGTA	59.955	CACAATCTGAGAGAAGAGATGGG	60.253	134	229	362	Un	Un	Un	AAAAAGTTGGGACGTTGACTGTACCGCTACTAAACTAACCAAGAACAAAACAGAAAGAGAAAACAGGAACAAAAAACACTGCCTGTGTCACACG[CTCTCTCTCTCTCT]CCACCCATCTCTTCTCTCAGATTGTG
CgSSR2062-5	CL7604.Contig2	CT(2*7)	AAAAAGTTGGGACGTTGACTGTA	59.955	GCATCACACAATCTGAGAGAAGA	59.492	140	229	368	Un	Un	Un	AAAAAGTTGGGACGTTGACTGTACCGCTACTAAACTAACCAAGAACAAAACAGAAAGAGAAAACAGGAACAAAAAACACTGCCTGTGTCACACG[CTCTCTCTCTCTCT]CCACCCATCTCTTCTCTCAGATTGTGTGATGC
CgSSR2067-1	CL7640.Contig3	ATA(3*6)	AATAAATGGCTGAGGGAAGAATG	60.652	GTAAATCCCCTGTGTTGTTTTCA	60.136	150	1352	1501	Cs7g25610	18284298	18287256	AATAAATGGCTGAGGGAAGAATGAAAGGATAAAGC[ATAATAATAATAATAATA]ATCACATACGGAGAAAATAATACAAAGTAGAAAGAGACAGAAACATTGAAGAAGTGAATTCTAAGGAAAGTGCTTGAAAACAACACAGGGGATTTAC
CgSSR2067-2	CL7640.Contig3	ATA(3*6)	AATAAATGGCTGAGGGAAGAATG	60.652	TGTAAATCCCCTGTGTTGTTTTC	60.136	151	1352	1502	Cs7g25610	18284298	18287256	AATAAATGGCTGAGGGAAGAATGAAAGGATAAAGC[ATAATAATAATAATAATA]ATCACATACGGAGAAAATAATACAAAGTAGAAAGAGACAGAAACATTGAAGAAGTGAATTCTAAGGAAAGTGCTTGAAAACAACACAGGGGATTTACA
CgSSR2067-3	CL7640.Contig3	ATA(3*6)	GGGAAGAATGAAAGGATAAAGCA	60.754	GTAAATCCCCTGTGTTGTTTTCA	60.136	137	1352	1488	Cs7g25610	18284298	18287256	GGGAAGAATGAAAGGATAAAGC[ATAATAATAATAATAATA]ATCACATACGGAGAAAATAATACAAAGTAGAAAGAGACAGAAACATTGAAGAAGTGAATTCTAAGGAAAGTGCTTGAAAACAACACAGGGGATTTAC
CgSSR2067-4	CL7640.Contig3	ATA(3*6)	GGGAAGAATGAAAGGATAAAGCA	60.754	TGTAAATCCCCTGTGTTGTTTTC	60.136	138	1352	1489	Cs7g25610	18284298	18287256	GGGAAGAATGAAAGGATAAAGC[ATAATAATAATAATAATA]ATCACATACGGAGAAAATAATACAAAGTAGAAAGAGACAGAAACATTGAAGAAGTGAATTCTAAGGAAAGTGCTTGAAAACAACACAGGGGATTTACA
CgSSR2067-5	CL7640.Contig3	ATA(3*6)	AATAAATGGCTGAGGGAAGAATG	60.652	GTGTTGTTTTCAAGCACTTTCCT	59.725	139	1352	1490	Cs7g25610	18284298	18287256	AATAAATGGCTGAGGGAAGAATGAAAGGATAAAGC[ATAATAATAATAATAATA]ATCACATACGGAGAAAATAATACAAAGTAGAAAGAGACAGAAACATTGAAGAAGTGAATTCTAAGGAAAGTGCTTGAAAACAACAC
CgSSR2072-1	CL7663.Contig1	AG(2*10)	GAACAAGGAAAGGAACCCTAGAA	59.992	CTTTTCTTGAGAACAGCCGATTA	59.906	149	1518	1666	Cs9g06340	18454921	18464188	GAACAAGGAAAGGAACCCTAGAAAAGTGT[AGAGAGAGAGAGAGAGAGAG]TTAATTAAATTCATGAAAGTTGATAAATCTTGGAAAGAGCTTGCAAAACATTAAGTTGCAAATTCAAATGCACAATATAATCGGCTGTTCTCAAGAAAAG
CgSSR2072-2	CL7663.Contig1	AG(2*10)	GAACAAGGAAAGGAACCCTAGAA	59.992	TTAATGTTTTGCAAGCTCTTTCC	59.795	103	1518	1620	Cs9g06340	18454921	18464188	GAACAAGGAAAGGAACCCTAGAAAAGTGT[AGAGAGAGAGAGAGAGAGAG]TTAATTAAATTCATGAAAGTTGATAAATCTTGGAAAGAGCTTGCAAAACATTAA
CgSSR2072-3	CL7663.Contig1	AG(2*10)	GAACAAGGAAAGGAACCCTAGAA	59.992	GAACAGCCGATTATATTGTGCAT	60.24	139	1518	1656	Cs9g06340	18454921	18464188	GAACAAGGAAAGGAACCCTAGAAAAGTGT[AGAGAGAGAGAGAGAGAGAG]TTAATTAAATTCATGAAAGTTGATAAATCTTGGAAAGAGCTTGCAAAACATTAAGTTGCAAATTCAAATGCACAATATAATCGGCTGTTC
CgSSR2072-4	CL7663.Contig1	AG(2*10)	GAACAAGGAAAGGAACCCTAGAA	59.992	GCAACTTAATGTTTTGCAAGCTC	60.303	108	1518	1625	Cs9g06340	18454921	18464188	GAACAAGGAAAGGAACCCTAGAAAAGTGT[AGAGAGAGAGAGAGAGAGAG]TTAATTAAATTCATGAAAGTTGATAAATCTTGGAAAGAGCTTGCAAAACATTAAGTTGC
CgSSR2072-5	CL7663.Contig1	AG(2*10)	GAACAAGGAAAGGAACCCTAGAA	59.992	TTGCAAGCTCTTTCCAAGATTTA	60.361	95	1518	1612	Cs9g06340	18454921	18464188	GAACAAGGAAAGGAACCCTAGAAAAGTGT[AGAGAGAGAGAGAGAGAGAG]TTAATTAAATTCATGAAAGTTGATAAATCTTGGAAAGAGCTTGCAA
CgSSR2074-1	CL7688.Contig1	ATC(3*5)	ACAAATCATCAACTGAATCACCC	60.11	GGATTTCGGGTTCTAATGCTTAT	59.741	138	1808	1945	Cs3g20080	18871720	18874323	ACAAATCATCAACTGAATCACCCTTCTCCGGTGGCGAAACAAACGACCCAGATAGGTCGTCGTTTATGTTCTTCTTCAACCCAAAAAT[ATCATCATCATCATC]GTCGTCATATGTATAAGCATTAGAACCCGAAATCC
CgSSR2074-2	CL7688.Contig1	ATC(3*5)	CAAATCATCAACTGAATCACCCT	60.235	GGATTTCGGGTTCTAATGCTTAT	59.741	137	1808	1944	Cs3g20080	18871720	18874323	CAAATCATCAACTGAATCACCCTTCTCCGGTGGCGAAACAAACGACCCAGATAGGTCGTCGTTTATGTTCTTCTTCAACCCAAAAAT[ATCATCATCATCATC]GTCGTCATATGTATAAGCATTAGAACCCGAAATCC
CgSSR2074-3	CL7688.Contig1	ATC(3*5)	CGTTTATGTTCTTCTTCAACCCA	60.381	ACTTCCACGATCAATTCCAGTAA	59.885	142	1808	1949	Cs3g20080	18871720	18874323	CGTTTATGTTCTTCTTCAACCCAAAAAT[ATCATCATCATCATC]GTCGTCATATGTATAAGCATTAGAACCCGAAATCCCCGATCCCATGACCACAGAACCGTAATCCAAAGACGAGCCATTACTGGAATTGATCGTGGAAGT
CgSSR2074-4	CL7688.Contig1	ATC(3*5)	CGTTTATGTTCTTCTTCAACCCA	60.381	AACTTCCACGATCAATTCCAGTA	59.885	143	1808	1950	Cs3g20080	18871720	18874323	CGTTTATGTTCTTCTTCAACCCAAAAAT[ATCATCATCATCATC]GTCGTCATATGTATAAGCATTAGAACCCGAAATCCCCGATCCCATGACCACAGAACCGTAATCCAAAGACGAGCCATTACTGGAATTGATCGTGGAAGTT
CgSSR2074-5	CL7688.Contig1	ATC(3*5)	TCGTTTATGTTCTTCTTCAACCC	59.531	ACTTCCACGATCAATTCCAGTAA	59.885	143	1808	1950	Cs3g20080	18871720	18874323	TCGTTTATGTTCTTCTTCAACCCAAAAAT[ATCATCATCATCATC]GTCGTCATATGTATAAGCATTAGAACCCGAAATCCCCGATCCCATGACCACAGAACCGTAATCCAAAGACGAGCCATTACTGGAATTGATCGTGGAAGT
CgSSR2075-1	CL7691.Contig2	TTG(3*5)	AGGAGGAGAAAACAAGGAAGAGA	59.882	CTCTTTAATGGCATGACCAAAAC	59.891	108	3779	3886	Cs1g04340	19365931	19369075	AGGAGGAGAAAACAAGGAAGAGAAGAGAGAAAGCTTTCATTT[TTGTTGTTGTTGTTG]TAGGTTCGTACAAAGAAAAGCATTTAGGGTTTTGGTCATGCCATTAAAGAG
CgSSR2075-4	CL7691.Contig2	TTG(3*5)	GGAGGAGAAAACAAGGAAGAGAA	60.221	CTCTTTAATGGCATGACCAAAAC	59.891	107	3779	3885	Cs1g04340	19365931	19369075	GGAGGAGAAAACAAGGAAGAGAAGAGAGAAAGCTTTCATTT[TTGTTGTTGTTGTTG]TAGGTTCGTACAAAGAAAAGCATTTAGGGTTTTGGTCATGCCATTAAAGAG
CgSSR2075-5	CL7691.Contig2	TTG(3*5)	GAAGGAGGAGAAAACAAGGAAGA	60.221	CTCTTTAATGGCATGACCAAAAC	59.891	110	3779	3888	Cs1g04340	19365931	19369075	GAAGGAGGAGAAAACAAGGAAGAGAAGAGAGAAAGCTTTCATTT[TTGTTGTTGTTGTTG]TAGGTTCGTACAAAGAAAAGCATTTAGGGTTTTGGTCATGCCATTAAAGAG
CgSSR2076-2	CL7691.Contig2	GAA(3*6)	AAGAAAAGCATTTAGGGTTTTGG	59.9	TTGTTCTGTCTTTTGACTCTCCC	59.781	123	3884	4006	Cs1g04340	20382559	20384126	AAGAAAAGCATTTAGGGTTTTGGTCATGCCATTAAAGAGAGAGTTTGAAAGCTTTCATTTCAGTTTACTTGTTTTACT[GAAGAAGAAGAAGAAGAA]TACAGGGAGAGTCAAAAGACAGAACAA
CgSSR2076-3	CL7691.Contig2	GAA(3*6)	GTTTTGGTCATGCCATTAAAGAG	59.891	TTGTTCTGTCTTTTGACTCTCCC	59.781	107	3884	3990	Cs1g04340	20382559	20384126	GTTTTGGTCATGCCATTAAAGAGAGAGTTTGAAAGCTTTCATTTCAGTTTACTTGTTTTACT[GAAGAAGAAGAAGAAGAA]TACAGGGAGAGTCAAAAGACAGAACAA
CgSSR2076-4	CL7691.Contig2	GAA(3*6)	AAAGCATTTAGGGTTTTGGTCAT	60.12	TTGTTCTGTCTTTTGACTCTCCC	59.781	119	3884	4002	Cs1g04340	20382559	20384126	AAAGCATTTAGGGTTTTGGTCATGCCATTAAAGAGAGAGTTTGAAAGCTTTCATTTCAGTTTACTTGTTTTACT[GAAGAAGAAGAAGAAGAA]TACAGGGAGAGTCAAAAGACAGAACAA
CgSSR2076-5	CL7691.Contig2	GAA(3*6)	GAAAAGCATTTAGGGTTTTGGTC	60.22	TTGTTCTGTCTTTTGACTCTCCC	59.781	121	3884	4004	Cs1g04340	20382559	20384126	GAAAAGCATTTAGGGTTTTGGTCATGCCATTAAAGAGAGAGTTTGAAAGCTTTCATTTCAGTTTACTTGTTTTACT[GAAGAAGAAGAAGAAGAA]TACAGGGAGAGTCAAAAGACAGAACAA
CgSSR2089-1	CL7724.Contig4	ATC(3*5)	ATCATCAGGTTGCTCAGTGTTTT	60.054	TGATGAATCTGACATTATCCACG	59.837	112	1176	1287	Cs4g06280	22148327	22151185	ATCATCAGGTTGCTCAGTGTTTTCAGCATCTGAACCTGG[ATCATCATCATCATC]GACATCAGGAAGATCTTCATCATCTACTGTAACCTCGTGGATAATGTCAGATTCATCA
CgSSR2089-2	CL7724.Contig4	ATC(3*5)	AATCATCAGGTTGCTCAGTGTTT	60.054	TGATGAATCTGACATTATCCACG	59.837	113	1176	1288	Cs4g06280	22148327	22151185	AATCATCAGGTTGCTCAGTGTTTTCAGCATCTGAACCTGG[ATCATCATCATCATC]GACATCAGGAAGATCTTCATCATCTACTGTAACCTCGTGGATAATGTCAGATTCATCA
CgSSR2089-3	CL7724.Contig4	ATC(3*5)	ATCATCAGGTTGCTCAGTGTTTT	60.054	CTATCCACAACGAAGTCGAAGAC	60.178	155	1176	1330	Cs4g06280	22148327	22151185	ATCATCAGGTTGCTCAGTGTTTTCAGCATCTGAACCTGG[ATCATCATCATCATC]GACATCAGGAAGATCTTCATCATCTACTGTAACCTCGTGGATAATGTCAGATTCATCAAGAAAAACCTCCCGTTGGTCGTCTTCGACTTCGTTGTGGATAG
CgSSR2089-4	CL7724.Contig4	ATC(3*5)	AATCATCAGGTTGCTCAGTGTTT	60.054	CTATCCACAACGAAGTCGAAGAC	60.178	156	1176	1331	Cs4g06280	22148327	22151185	AATCATCAGGTTGCTCAGTGTTTTCAGCATCTGAACCTGG[ATCATCATCATCATC]GACATCAGGAAGATCTTCATCATCTACTGTAACCTCGTGGATAATGTCAGATTCATCAAGAAAAACCTCCCGTTGGTCGTCTTCGACTTCGTTGTGGATAG
CgSSR2089-5	CL7724.Contig4	ATC(3*5)	ATGTGTGTTGAATCATCAGGTTG	59.772	TGATGAATCTGACATTATCCACG	59.837	123	1176	1298	Cs4g06280	22148327	22151185	ATGTGTGTTGAATCATCAGGTTGCTCAGTGTTTTCAGCATCTGAACCTGG[ATCATCATCATCATC]GACATCAGGAAGATCTTCATCATCTACTGTAACCTCGTGGATAATGTCAGATTCATCA
CgSSR2092-1	CL7735.Contig1	CCG(3*5)	CTTGCTGGAAAAGGTCAAGATTA	59.78	CACCACCAGCACAAGTAACAATA	59.97	120	1069	1188	Un	Un	Un	CTTGCTGGAAAAGGTCAAGATTATGAAACCTATGAATGTAAATGGCGATTTCCTGCACAGCATCTAATGTAAACCCCGCCT[CCGCCGCCGCCGCCG]CTATTGTTACTTGTGCTGGTGGTG
CgSSR2092-2	CL7735.Contig1	CCG(3*5)	TTAATTTGATACCACCCTTGCTG	60.238	CACCACCAGCACAAGTAACAATA	59.97	136	1069	1204	Un	Un	Un	TTAATTTGATACCACCCTTGCTGGAAAAGGTCAAGATTATGAAACCTATGAATGTAAATGGCGATTTCCTGCACAGCATCTAATGTAAACCCCGCCT[CCGCCGCCGCCGCCG]CTATTGTTACTTGTGCTGGTGGTG
CgSSR2092-3	CL7735.Contig1	CCG(3*5)	AAACCTATGAATGTAAATGGCGA	59.761	CACCACCAGCACAAGTAACAATA	59.97	95	1069	1163	Un	Un	Un	AAACCTATGAATGTAAATGGCGATTTCCTGCACAGCATCTAATGTAAACCCCGCCT[CCGCCGCCGCCGCCG]CTATTGTTACTTGTGCTGGTGGTG
CgSSR2092-4	CL7735.Contig1	CCG(3*5)	GAAACCTATGAATGTAAATGGCG	59.761	CACCACCAGCACAAGTAACAATA	59.97	96	1069	1164	Un	Un	Un	GAAACCTATGAATGTAAATGGCGATTTCCTGCACAGCATCTAATGTAAACCCCGCCT[CCGCCGCCGCCGCCG]CTATTGTTACTTGTGCTGGTGGTG
CgSSR2092-5	CL7735.Contig1	CCG(3*5)	TGCTGGAAAAGGTCAAGATTATG	60.476	CACCACCAGCACAAGTAACAATA	59.97	118	1069	1186	Un	Un	Un	TGCTGGAAAAGGTCAAGATTATGAAACCTATGAATGTAAATGGCGATTTCCTGCACAGCATCTAATGTAAACCCCGCCT[CCGCCGCCGCCGCCG]CTATTGTTACTTGTGCTGGTGGTG
[truncated: 4,684 more rows]
