# Supplementary material for: De Novo Transcriptome Assembly of Pummelo and Molecular Marker Development
Source: PLoS One. 2015 Mar 23;10(3):e0120615. doi: 10.1371/journal.pone.0120615 (PMC4370633; doi:10.1371/journal.pone.0120615)
Supplement: S3 Table — (XLS) [file pone.0120615.s005.xls]

## Sheet: Sheet1
S3 Table. The detailed information of 100 SSR primer pairs.
Primer name	Unigene	Motif	Forward primer	Reverse primer	Product Size (nt)	Start	End
CgSSR0124-2	CL205.Contig1	(ACA)7	TCTGGGAAAATTGAATAAGCAAA	TTGAATTATTTGATGACGCTGTG	97	191	287
CgSSR0153-1	CL275.Contig1	(GTCACA)4	GCCTGTTAATGTATTGCCAGTGT	TAGGAGATGATCCCTGATTCAAA	128	1246	1373
CgSSR0161-2	CL294.Contig4	(TA)11	AAGCCAAAAACTAGCCACATAGC	AAATTGAGAAGTATGGGCACCTT	105	429	533
CgSSR0166-3	CL303.Contig5	(GAAGGA)4	GAGAGATCGCTGAGAGACCAAC	AGCTTCTTCAATCCTCAGAGCTT	136	3086	3221
CgSSR0221-1	CL485.Contig3	(AG)10	GATTTAAGAGGGAGTGGGAGAGA	TTGAGCATGAAGAAAAGAAGAGG	145	7212	7356
CgSSR0233-3	CL534.Contig2	(GTG)8	TAGGGGAAAGTGTAGTTTGGTGT	GGCATGATCGACAAGGATAGAT	152	636	787
CgSSR0332-4	CL795.Contig1	(TTTC)6	TTTCTTTCCAAAATTCATTTCCC	CCAATTTGTCTCATGATTTCACA	101	737	837
CgSSR0371-2	CL915.Contig2	(GATG)5	AATTTATAGTATTTGGCCGGTGC	GTTCAGAGTTTTGCACTTCCATC	154	271	424
CgSSR0379-3	CL943.Contig2	(ATAAAG)4	ATCCATTCTTGTGGGTCAGTAGA	TCATCACATCATCTTCTCCTTCA	81	1164	1244
CgSSR0413-3	CL1089.Contig2	(TAA)6	TGAGTGAGTTGAAATGTGAGTTGA	GGCACCCCAATTTACTTTCTTAT	80	303	382
CgSSR0428-3	CL1131.Contig1	(CCA)8	TACTACTCCTCCACCAATTCCAA	AACGAGATGAAGCTGACGTTTT	137	792	928
CgSSR0865-3	CL2057.Contig1	(CAT)6	TCAGATTTTCAACAAGGAGTGGT	TTTCCTTGCTGGAATGAAGTATT	118	922	1039
CgSSR0867-2	CL2066.Contig5	(ATTA)5	CAAGCCTCGAACATTTCATTAAG	TCCTTACAACTTATTTGAGCCACA	127	1920	2046
CgSSR0922-3	CL2229.Contig3	(CT)10	ATTATTATTTCCTTGCTCGGCTC	TTTATCTCAAACGGAAGGGAAAC	143	266	408
CgSSR0951-3	CL2274.Contig1	(AC)7	ACCCTCAAGTCAACACTCAACAC	AGTAGATCGACTGGTGGTTGGC	116	244	359
CgSSR0952-3	CL2286.Contig2	(CCCTCT)4	CTCATGCTATCCATGTCCAACC	GGGAATAAGACAGGAAGAGGAGA	120	442	561
CgSSR0985-3	CL2370.Contig1	(AAATC)4	GTTGTATCTGATTCCGTTGCAC	CTTATTTGTAACGCCACCAAAAT	88	2712	2799
CgSSR1023-3	CL2455.Contig3	(AAAAT)4	AGAACAGAAGTATGGAACAGCCC	ACCATTCAACGGTCAATAGAACA	160	1520	1679
CgSSR1041-2	CL2518.Contig1	(AC)9	TGTATAAGGTCTTTTCTTCCCCC	AAAATTTTGGATGTCTTGATCCC	121	295	415
CgSSR1057-2	CL2603.Contig1	(AG)7	ACAAAACAAAGCCACAGAGAAAA	AGTAGATATTGCACTGGCAGCAG	131	4622	4752
CgSSR1073-2	CL2690.Contig1	(TG)9	ATCTCCCAACAGAATCTTTCCTC	TCTTGTTGTTTTTGTGCATCATC	97	2932	3028
CgSSR1108-2	CL2864.Contig1	(CT)11	TGATCATCATCTTCTCCCTCATC	ACAGCAGCAGACATCTCCTTATC	154	284	437
CgSSR1118-3	CL2951.Contig4	(CT)7	GTCTACTTCACAGCTCTCTCCCC	AGTAGCAACAGAGATGGAACAGC	120	299	418
CgSSR1127-1	CL3000.Contig1	(TTCA)5	CTGGTCTCCACTACCTCTGCTAA	TATGCATGTGGTGTGATGTGATA	129	605	733
CgSSR1167-3	CL3086.Contig2	(AAT)5	ACTCTCCAATTTCATTCACCATC	GCGTTTCAGCGAGTATTACAAAG	105	215	319
CgSSR1195-1	CL3168.Contig3	(AG)9	GAACTCCTCGGATCTCTGAGTTT	TCCACCATATTTGTATTGCCTTG	134	1302	1435
CgSSR1196-3	CL3169.Contig3	(CT)8	TTATTTCGCAGCAACTACTGTCA	TCCTTACTTTCGTTTTGAAGCTG	131	460	590
CgSSR1215-2	CL3250.Contig1	(CT)9	TTCAAATCCACCCATATTTTCAC	TAGTCAGTCGTCAAGAGCATCAA	114	229	342
CgSSR1234-2	CL3293.Contig3	(ATCCG)4	TCCGATTCCAATCTGAATATCAA	CCAAACCAGTCAAACTCACCTAA	134	169	302
CgSSR1260-4	CL3367.Contig2	(CT)8	TGATTAACTCTGTTTTGGGGTTG	TGCAAGAAAGAAGGGAAGAGACT	117	196	312
CgSSR1261-4	CL3374.Contig1	(CTC)8	ATAAAACAAACACGCCCTCTCTA	CAATGCATTTTGCTAGAAGAGAAA	101	195	295
CgSSR1274-2	CL3503.Contig2	(AGG)6	TTATAGTTTCCGGTTTCCCTTGT	CTCAATGACATTCCTCAAACACA	140	863	1002
CgSSR1308-2	CL3640.Contig2	(AGGAA)4	ACGTTTGCTTGTACTTTCCATTG	TTGTGGCACTCATATCATCAAAC	142	2095	2236
CgSSR1351-2	CL3904.Contig1	(GCT)5	GATCAGGAACAAGTTGATGGTGT	GAGCAATTGATGGTTCTGAATCT	148	1603	1750
CgSSR1364-2	CL3928.Contig5	(CAG)7	CAGCCACAACAACATCAATATCA	ACCAAATTCATAGGAGAGGCAA	155	929	1083
CgSSR1391-2	CL4045.Contig1	(TC)8	TCCCCTGTTTTCTTTTCTCTTTC	CCAAGAACCCAATCATATCAAAA	113	300	412
CgSSR1445-2	CL4217.Contig1	(TGC)6	ATTAGATCCGTTTTGTTTTCCGT	GTATCCTCATCATTACATGCCGT	124	1572	1695
CgSSR1504-4	CL4476.Contig1	(AGCTC)5	CACGAAACCCAAAACTTCTCTCT	CTCTCCCTGTCTGTTTCTTGCTA	158	206	363
CgSSR1530-1	CL4603.Contig3	(CTG)5	ATTTGAACTCTGTGATTGCTGGT	AATCAAGTTGAAAATGGCTCAGA	118	1707	1824
CgSSR1554-1	CL4732.Contig1	(ATT)6	AGTTGAAACGGAGTCTTCATCTG	CGCCGAGAAAAGTAATGAATGTA	114	5381	5494
CgSSR1561-1	CL4756.Contig1	(CAG)6	ATATATGTGTGCAGACAGTGGCA	TCCTCCATTAGCCAATTTCTTTT	136	231	366
CgSSR1585-1	CL4869.Contig3	(CCA)8	ACTGAAGCAGCTTATTCAAGACG	CCTTGACAACTTGTTCTTCTGCT	155	587	741
CgSSR1587-1	CL4872.Contig2	(TC)10	TCTCACTTCTCTCCTTTGACCAG	AAAATGGTCTGCACAGTAATTGG	122	258	379
CgSSR1622-1	CL5064.Contig1	(CT)10	GCCTAACAAACTCACGAAATCAC	GTGTTCGTATTGAATTATGGGGA	143	185	327
CgSSR1630-1	CL5124.Contig2	(CTT)5	TTTTCATCTATATCATCGCCACC	CTGATGAGAATGAAGCAAAAACC	156	380	535
CgSSR1641-2	CL5204.Contig2	(AT)8	TTTGATTGAAACCATAAGTTGGA	AGCTGTTGAAATATTTGCTTGCT	83	168	250
CgSSR1645-1	CL5220.Contig1	(TG)11	CTGCTGGTTCGACTCTTAAATTG	CTTCAATGAAACTACCCATCCAC	139	4009	4147
CgSSR1663-1	CL5249.Contig2	(CT)7	TCCAAAATCTCTGAAACTTGTCC	CGACAGATCTCATTAAACCCTTG	144	207	350
CgSSR1714-1	CL5463.Contig2	(CAT)6	ATTATCATCACCTTCTTCTTGCG	CCAGTCTTGAAACTTATGGATGC	153	1464	1616
CgSSR1767-2	CL5853.Contig2	(CTGAAA)4	GTTCTAACAAAAACCCCACTTGA	AATCAATGACAAAGATTTGGTGG	159	205	363
CgSSR1884-2	CL6666.Contig1	(TAAA)5	AGTACAATTCCTGGACGATCAAA	ATATAGCTGCGCTCATCCACTT	132	357	488
CgSSR1909-2	CL6745.Contig1	(AAACCA)4	CATTTTAAGGACATGAAACTGCC	CAAACTCATCATCATCGAAGTCA	124	1019	1142
CgSSR1912-1	CL6745.Contig2	(GCAACA)4	AAGAAAAAGAAGGAACAACAGGC	ATACATCATGGGCTGAAACCTT	134	220	353
CgSSR1919-1	CL6814.Contig1	(AAACCA)4	CATTTTAAGGACATGAAACTGCC	ATGATTATGGAAACGAAAGGGTT	145	1019	1163
CgSSR1920-1	CL6814.Contig2	(CAAAAC)4	CCCTAAATAAACCCATCATCACA	TTTGCTTCTTGCTTTGTTTCTTC	155	157	311
CgSSR1933-2	CL6864.Contig2	(CATCGC)4	TTGCATGACATGTACTGTTCGTC	CTATCCTCACCTTCATGATCTGC	100	2152	2251
CgSSR1963-1	CL7011.Contig3	(GACGAT)4	CATTTTTGTGAAGGAGGTTTGAG	TTTGAGCCTGATAAGAAAGATGC	159	305	463
CgSSR1983-2	CL7134.Contig2	(TGATGC)4	GTTGTCGATGATGAAGATGATGA	TGCCAAGATTCAATTTACCAACT	135	2447	2581
CgSSR2034-3	CL7480.Contig1	(AAATA)4	GCTAAACGACAGTGAACCACGTA	GATTGGGATTGAATTGAGAGAAA	125	270	394
CgSSR2089-1	CL7724.Contig4	(ATC)5	ATCATCAGGTTGCTCAGTGTTTT	TGATGAATCTGACATTATCCACG	112	1176	1287
CgSSR2129-3	Unigene484	(GAACC)5	ACTACCAGTCTCGCACAGTTAGG	AACCAAACCGAATCATATTGTCA	98	338	435
CgSSR2368-4	Unigene7340	(TTTA)5	TTCCTATTTTGAATCTGGGCTTT	GAAAGGTGTTGCAAAGTGATTAGA	158	166	323
CgSSR2380-2	Unigene7902	(AAAAT)4	AAAAATCATGAATCATCCCACAG	TTTCGATTGCTTTCTTCCTTATG	159	217	375
CgSSR2413-3	Unigene8772	(TAAT)5	ACATACCATATTACCACCACCCC	CGAAATGAAGCAGGTAAAAAGAA	133	264	396
CgSSR2505-2	Unigene9489	(CTT)7	ATCCTCCTCTCCACAACACTTTT	CGGTAGCTTCTTCTTCAGCTTTT	125	2417	2541
CgSSR2511-2	Unigene9511	(CT)8	TTTGAAACCCTCGTGTCTTTTTA	CAAGAAAGAACGAACGAGTTGAG	128	501	628
CgSSR2518-2	Unigene9545	(TTTTA)4	TGCTGTTATATTCTTTTCCCCCT	CAGGATCAATCCATGTTCTGTTT	118	1747	1864
CgSSR2529-5	Unigene9620	(ATTTTC)4	AAAATAGAGGATCTGCATGGGA	CCCTTTTACTTCCAATCTCTCCT	158	809	966
CgSSR2534-4	Unigene9631	(AAAC)5	GGTGTATTTTTCTTGGACCGAAT	CTCTCCCTCCAAATTAGATAACAGA	101	209	309
CgSSR2189-2	Unigene1147	(CGCCGA)4	GGGAACTCGAAAACAAGTCATC	ACCATCTTCTCAAACGGTTCAAT	160	350	509
CgSSR2577-1	Unigene10231	(AAGA)5	GGCTTTTGTTGAACCAACTTACA	CAAGCAACCAAGCAACAATATG	126	334	459
CgSSR2591-1	Unigene11789	(CCCGTC)4	TCACGTGAAATCATTCCAGTCTA	TTGCGGTCATTGTCGATATTAGT	141	608	748
CgSSR2594-3	Unigene12137	(ATCA)5	ATTTAGTAACGCGAACACCTGAA	TTGGTTGATTTCTTCGACTTTTG	127	1093	1219
CgSSR2598-2	Unigene12373	(GCCTCA)4	TTAGCTGGCTTCTCCTCTTCAG	CAGAACAAGTAGTGAAACCCGAC	142	515	656
CgSSR2628-3	Unigene12605	(CAACGG)4	CTAATCAGTCCTGATCTCGCTGT	TTGTTGTTGCTATTGCTGTTGTT	158	460	617
CgSSR2639-2	Unigene12816	(GGCTT)5	TGTTAAGACGACAAGGATGTATGAA	CGGTAAGTGGTGACAATTCAAGT	141	1913	2053
CgSSR2648-3	Unigene12925	(CAAATC)4	GTCTTCCAATCTCCTCCTCTCAT	CCAACCTTAAACTTGGTGACG	152	233	384
CgSSR2650-2	Unigene12970	(ATTT)5	ATTCTGGTGAACCCTGGATTAGT	GCAGAGCGATCTGTTTAGTTCAT	148	1778	1925
CgSSR2658-2	Unigene13044	(ATTTT)4	ATTGGTTGAGACCTACCAAATGA	TCTACACAAGGAAGAGGGGATTT	89	298	386
CgSSR2661-2	Unigene13055	(CCGTTA)4	GGTCGTACTCAATATCTCCACCA	AAAATTGATAACAGACGGCCATA	124	438	561
CgSSR2721-1	Unigene13738	(ATCAGC)4	CTCCACCCTATCAGTCTTCAATG	GGAAGAGGTTTGATTGGAGTGAG	149	1663	1811
CgSSR2746-1	Unigene14716	(ATAAA)4	CTTTCAACTACACCGTGAAAAGC	GTGACAATTGTTTTGGGTGATTT	126	207	332
CgSSR2784-1	Unigene15433	(GATCC)4	TCAAATCAAATTCCTCCATACCA	GTTTACGGGTTGTAGCGAGAGT	154	232	385
CgSSR2802-3	Unigene15855	(CAGG)5	GCATCACAAGAGGGTTAGGTGTA	CTCCAAACCCAAAATATCTCAAG	90	241	330
CgSSR2962-2	Unigene17639	(CTCAA)5	TGTCTCCGATGATGATGTACTTG	GCGTCTTCTTCGTCTTTTATTGT	132	413	544
CgSSR2980-2	Unigene17874	(GTTCTG)4	CGTTTCCATGTCAGAGGAGAG	CATATCGTGTCTTTACTCGGCTT	158	1048	1205
CgSSR3011-3	Unigene18258	(TTTGT)4	TAAGCATTATTGTTGACGGGTTT	TCACAGATCACAAAAACGACGTA	101	242	342
CgSSR3041-3	Unigene18730	(GTCGT)4	TACAATCATACGATTTGGGTGGT	TAAATATTACCCGACTGACTCGT	143	1108	1250
CgSSR3053-4	Unigene18862	(TTTAG)4	GAAATTCGAAGCATAAGCTGAAA	TTGAATTGAACACAACACAGGAC	82	373	454
CgSSR3126-3	Unigene19872	(ACCAG)4	ATAAAGAAACAATAGGCCACCCT	GTGGAGTCCCATGATGGTTTT	124	162	285
CgSSR3164-3	Unigene20306	(TAAAT)4	AAGTAGCGAGTTTGCTGAAGAGA	ATTGAGCAACGATGATAAGAGGA	159	704	862
CgSSR3189-2	Unigene20617	(CTTCC)4	CAGCAAATTAATAACTTTAAACGGC	TCGGAGCGAAAAATGAAATATAA	150	182	331
CgSSR3268-4	Unigene21355	(AACCA)5	GAAATCGGAGAAGGGAGAGAAT	GGAGGAGGAGACGAAAAGTAAAA	157	152	308
CgSSR3294-2	Unigene21733	(TTTCT)4	AAGGCACCACAACAAAAATACAG	CCGAGCAATAAAAATGAAAGAAA	125	368	492
CgSSR3318-4	Unigene21982	(GCTC)5	GGTTCGTTATGTACGAGGAAAAC	TCAAAATCCTTTTCCATTTTCAG	129	4080	4208
CgSSR3383-4	Unigene22657	(TGAC)6	CCAACCAACACAATGCATAAAC	CAGAAATGGGACATGTAGTAGCA	160	463	622
CgSSR3407-1	Unigene22919	(AAG)6	ATGCTCATCCGTTTCAAATCTAA	CCTTCCACATCTCATGTAACTCC	110	419	528
CgSSR3437-3	Unigene23086	(CTTT)5	GGATGGATTCAATTGAGATTTTG	AAGCTATTCATCGAACACAATGG	134	170	303
CgSSR3619-3	Unigene25107	(ATTT)5	GTTCCTCTGACGTACAAGAATGC	TCAGGACCTCGCTCATATTATTG	130	164	293
CgSSR3653-4	Unigene25584	(GTTA)5	TGCCCTAATTAACAAAACTCCCT	TTCTTCATCGTCATCCTCTCTGT	141	197	337
