# Supplementary material for: De Novo Transcriptome Assembly of Pummelo and Molecular Marker Development
Source: PLoS One. 2015 Mar 23;10(3):e0120615. doi: 10.1371/journal.pone.0120615 (PMC4370633; doi:10.1371/journal.pone.0120615)
Supplement: S4 Table — (XLS) [file pone.0120615.s006.xls]

## Sheet: Sheet1
S4 Table. The detailed information of 20 SNP primer pairs.
Primer name	Unigene	Forward Primer	Reverse Primer	Expected size (bp)	Start	End
CgSNP01	CL2010.Contig2_Cg	GGATTCTCGGCTCAAGGTTATT	ATCACTCGCCAACATCACAGC	478	81	558
CgSNP02	CL3447.Contig2_Cg	CAATAGTCAATGCAGAGGAGC	AAGACTGGAGGGCAACGC	518	26	543
CgSNP03	CL389.Contig2_Cg	ATCGGGCATCGTTGGTCT	CGAAGGGATTGTTCAAGGAC	490	315	804
CgSNP04	CL5668.Contig2_Cg	TCTACGAAAGGTCCGAAGGT	ATGAATGAATACCGAGTTGTCC	539	218	756
CgSNP05	CL6195.Contig2_Cg	TCGTCACAGCAACCCACTC	AGCGGCAGGAGGAACACTA	451	83	533
CgSNP06	Unigene14838_Cg	CAACTGTAACCCCAAACCCTA	CATCAACGCTGCCACCATC	313	140	452
CgSNP07	Unigene20426_Cg	TACGCAGACAATGGAACGG	ATCACTGACTGACCAGATAGCG	388	80	467
CgSNP08	Unigene22256_Cg	CAGCCCCTGTGAACCTTG	TCGCCGCTACATCATCCA	432	903	1334
CgSNP09	Unigene667_Cg	GCAGGATTAACAAAAGGAGGAC	GCTTTGGCGTAGTTGTGCTT	435	54	488
CgSNP10	Unigene17664_Cg	CCTCCGATAGCACGAATGAA	ATCCCAGTTGAGATTAAGACCAT	536	283	818
CgSNP11	Unigene4810_Cg	GCAAACTCAGCCTCCCAATG	CGTGGACATCTAATCATCAAACCGT	336	246	581
CgSNP12	Unigene23110_Cg	GACAGCCATTAGCAAGATACCC	GCACTTGTGACTTCAGCTCCTG	415	530	944
CgSNP13	Unigene20889_Cg	CAACCGAGACTTGATTACCGC	CCCAAGAATGAGGCAGCAC	528	177	704
CgSNP14	Unigene15683_Cg	TCACTGGATTGGAGAACCG	CCAGGTCTCACTAAGACGGATT	445	85	529
CgSNP15	Unigene15380_Cg	GCAAACAGGGCAAGAATCAAG	CAGCAGCTACAGCATCAGCA	663	115	777
CgSNP16	CL4860.Contig1_Cg	TACAAATACAGTAGCCCACGAC	GCCAGCTACGAGGAATACATAAA	557	338	894
CgSNP17	CL4673.Contig1_Cg	ATCTTTACTACGGTTCAGGTGCG	ACCAACCAGTGACAAGCTCCAT	603	121	723
CgSNP18	CL5199.Contig1_Cg	ACCACCCAATCCAGTCCCTT	CACTTTCACCTGTCTCCGTGTT	422	227	648
CgSNP19	CL7533.Contig2_Cg	TGCAAAGGAACCCTCAAGC	TTGCTTTCCATTGACCCTCT	466	374	839
CgSNP20	CL89.Contig2_Cg	AGCCAGCGTGATAGCAGTTC	CTGCATCGCATTCGCCTC	370	547	916
