# Supplementary material for: De Novo Transcriptome Assembly of Pummelo and Molecular Marker Development
Source: PLoS One. 2015 Mar 23;10(3):e0120615. doi: 10.1371/journal.pone.0120615 (PMC4370633; doi:10.1371/journal.pone.0120615)
Supplement: S5 Table — (XLS) [file pone.0120615.s007.xls]

## Sheet: Sheet1
S5 Table. Validated SNPs using sanger sequencing. 53 potential SNP loci were estimated within 14 amplified sequences.
Primer name	Unigene	SNP position in unigene	Quality score	Putative SNP type	SNP type by Sanger
CgSNP01	CL2010.Contig2_Cg	187	99	A/G	A/G
CgSNP03	CL389.Contig2_Cg	390	73	G/A	G/A
		402	88	A/T	A/T
		455	97	A/G	A/G
		534	99	T/G	T/G
CgSNP04	CL5668.Contig2_Cg	609	55	G/C	Un
		733	91	G/T	Un
CgSNP05	CL6195.Contig2_Cg	110	23	G/A	G/A
		200	99	G/A	G/A
		298	99	A/G	A/G
		307	99	C/T	C/T
		441	91	C/G	C/G
		475	23	A/G	A/G
CgSNP06	Unigene14838_Cg	291	99	C/T	C/T
		345	99	G/A	G/A
		383	99	G/A	G/A
CgSNP07	Unigene20426_Cg	169	99	A/G	A/G
		194	33	C/T	C/T
		217	99	C/G	C/G
		260	99	A/G	A/G
		391	99	A/G	A/G
		419	99	T/C	T/C
CgSNP08	Unigene22256_Cg	1031	99	C/G	Un
		1043	99	T/C	Un
		1048	99	C/T	Un
CgSNP09	Unigene667_Cg	222	99	T/C	T/C
		259	99	C/G	C/G
		271	88	G/A	G/A
CgSNP10	Unigene17664_Cg	444	82	G/A	G/A
		623	99	C/T	C/T
		638	99	T/A	T/A
		649	99	A/G	A/G
		780	99	T/C	T/C
CgSNP12	Unigene23110_Cg	666	99	T/A	T/A
		724	99	G/C	G/C
		883	99	C/G	C/G
CgSNP14	Unigene15683_Cg	150	99	A/C	A/C
		170	99	C/G	C/G
		237	99	G/A	G/A
		391	99	C/T	C/T
		455	99	A/G	A/G
CgSNP15	Unigene15380_Cg	281	99	C/T	C/T
		313	41	A/G	A/G
		393	72	G/A	G/A
		475	99	A/T	A/T
CgSNP17	CL4673.Contig1_Cg	264	99	A/T	A/T
		278	99	T/G	T/G
		301	99	G/A	G/A
		361	99	T/G	T/G
		426	68	A/G	A/G
CgSNP18	CL5199.Contig1_Cg	366	46	G/A	G/A
		372	43	A/G	A/G
		421	26	A/G	A/G
The corresponding detailed information for the 14 primers is displayed in Table S1.
